# Supplementary material for: Precise mycobacterial species and subspecies identification using the PEP-TORCH peptidome algorithm
Source: EMBO Mol Med. 2025 Mar 4;17(4):841–61. doi: 10.1038/s44321-025-00207-5 (PMC11982334; doi:10.1038/s44321-025-00207-5)
Supplement: Supplementary file 3 — Dataset EV1 [file 44321_2025_207_MOESM3_ESM.xlsx]

## Sheet: Legends
Dataset EV1A: Details of the Clinical and Peptide Number Information of the Study Samples.
Dataset EV1B: PEAKS Output for M. tuberculosis Samples
Dataset EV1C: PEAKS Output for M. abscessus Samples
Dataset EV1D: PEAKS Output for M. kansasii Samples
Dataset EV1E: PEAKS Output for M. avium Samples
Dataset EV1F: PEAKS Output for M. intracellulare Samples

## Sheet: Dataset EV1A
Dataset EV1A: Details of the Clinical and Peptide Number Information of the Study Samples.
Own_Method	sample ID	Sample source	Age (years)	Gender	Peptide count	ID by MALDI-TOF	ID by sequence	ID by Accuprobe	If BCG Vaccine	Saving_Time_by_PEPTORCH
PEPTORCH	MTB6	Bronchial wash	49	M	604			Mtb complex	No	1
PEPTORCH	MTB23	Abscess	44	M	798		Mtb complex	Mtb complex	No	24
PEPTORCH	MTB25	Sputum	53	F	722	Mtb complex			No	32
PEPTORCH	MTB7	Sputum	40	M	670	Mtb complex			No	11
PEPTORCH	MTB19	Abscess	35	F	746	Mtb complex			Yes	39
PEPTORCH	MTB24	Sputum	40	M	900	Mtb complex			No	10
PEPTORCH	MTB8	Sputum	23	F	677	Mtb complex	Mtb complex		Yes	17
PEPTORCH	MTB20	Sputum	30	F	600	Mtb complex			Yes	18
PEPTORCH	MTB26	Sputum	37	F	886	Mtb complex			No	36
PEPTORCH	MTB11	Sputum	64	M	673	Mtb complex			No	30
PEPTORCH	MTB10	Sputum	64	M	718	Mtb complex			No	14
PEPTORCH	MTB14	Biopsy lymph node	27	M	703	Mtb complex	Mtb complex		Yes	13
PEPTORCH	MTB21	Bronchial wash	46	F	639	Mtb complex			Yes	18
PEPTORCH	MTB12	Biopsy skin	54	M	744	Mtb complex	Mtb complex		No	18
PEPTORCH	MTB9	Sputum	45	F	610	Mtb complex			No	15
PEPTORCH	MTB13	Sputum	54	M	667	Mtb complex			No	7
PEPTORCH	MTB16	Biopsy lymph node	41	F	659	Mtb complex			No	16
PEPTORCH	MTB15	Right eye anterior chamber	78	M	613	Mtb complex			No	6
PEPTORCH	MTB22	Sputum	41	F	727	Mtb complex			Yes	7
PEPTORCH	MTB17	Sputum	44	F	731	Mtb complex	Mtb complex		No	11
PEPTORCH	MTB18	Biopsy lung	78	M	661	Mtb complex			No	14
PEPTORCH	MTB5	Stool	10	F	619	Mtb complex	M. bovis BCG		Yes	31
PEPTORCH	MTB1	ATCC	NA	NA	2323	Mtb complex	M. bovis			NA
PEPTORCH	MTB3	ATCC	NA	NA	2206	Mtb complex	M. africanum			NA
PEPTORCH	MTB2	ATCC	NA	NA	2258	Mtb complex	M. bovis			NA
PEPTORCH	MTB4	ATCC	NA	NA	2711	Mtb complex	M. africanum			NA
PEPTORCH	MAB9	Sputum	50	F	715	Mab	M. abs abs			3
PEPTORCH	MAB20	Sputum	74	M	680	Mab				NA
PEPTORCH	MAB8	Sputum	42	M	735	Mab	Mab.subsp.abs			3
PEPTORCH	MAB12	Sputum	79	F	646	Mab	Mab.subsp.abs			10
PEPTORCH	MAB18	Sputum	50	F	629	Mab				10
PEPTORCH	MAB19	Sputum	16	F	759	Mab				10
PEPTORCH	MAB13	Sputum	21	M	844	Mab				10
PEPTORCH	MAB11	Sputum	66	F	802	Mab	Mab.subsp.abs			11
PEPTORCH	MAB14	Sputum	61	F	738	Mab				11
PEPTORCH	MAB10	Sputum	74	M	932	Mab	Mab.subsp.abs			10
PEPTORCH	MAB16	Sputum	16	F	1046	Mab				21
PEPTORCH	MAB6	Sputum	22	M	812	Mab	Mab.subsp.abs			8
PEPTORCH	MAB7	Sputum	72	F	1216	Mab	Mab.subsp.abs			6
PEPTORCH	MAB15	Sputum	68	M	672	Mab				1
PEPTORCH	MAB2	Sputum	72	M	598	Mab	Mab.subsp.mas			15
PEPTORCH	MAB17	Sputum	72	M	930	Mab				11
PEPTORCH	MAB1	Sputum	17	M	704	Mab	Mab.subsp.mas			10
PEPTORCH	MAB3	Sputum	46	M	809	Mab	Mab.subsp.mas			9
PEPTORCH	MAB5	Sputum	17	M	785	Mab	Mab.subsp.mas			25
PEPTORCH	MAB4	Sputum	46	M	847	Mab				14
PEPTORCH	MKA1	Sputum	59	M	610			Mka		6
PEPTORCH	MKA3	Sputum	31	F	625	Mka	Mka			9
PEPTORCH	MKA6	Sputum	60	F	643	Mka	Mka			23
PEPTORCH	MKA4	Biopsy lymph node	60	F	596			Mka		6
PEPTORCH	MKA2	Bronchial wash	46	M	882	Mka				27
PEPTORCH	MKA7	CSF	61	F	631			Mka		4
PEPTORCH	MKA5	Sinus	53	M	848			Mka		1
PEPTORCH	Co-inf	Sputum	61	F	314	Mav, Mka				8
PEPTORCH	MAV4	Sputum	17	M	761	Mav				17
PEPTORCH	MAV2	Sputum	77	M	852	Mav				15
PEPTORCH	MAV3	Sputum	78	F	844	Mav				16
PEPTORCH	MAV1	Sputum	61	M	882	Mav				18
PEPTORCH	MINT3	Sputum	66	F	619	Min/chimaera				10
PEPTORCH	MINT2	Sputum	71	F	715	Min/chimaera				7
PEPTORCH	MINT4	Sputum	55	F	820	Min/chimaera				16
PEPTORCH	MINT1	Sputum	76	F	746	Min/chimaera				11
PEPTORCH	MAV5	Biopsy / tissue other	40	M	-	M.avium				8
PEPTORCH	MAV6	Sputum	78	F	-	M.avium				14
PEPTORCH	MAV7	Bone marrow	40	M	-	M.avium				10
PEPTORCH	MMU1	Sputum	47	M	-	M. mucogenicum				9
PEPTORCH	MINT5	Biopsy skin	64	M	-	M. intracellulare group				10
PEPTORCH	MAB21	Sputum	65	M	-	M. abscessus group				7
PEPTORCH	MAB22	Biopsy skin	61	M	-	3 M. abscessus				6
PEPTORCH	MFO1	Sputum	34	F	-	M. fortuitum group				10
PEPTORCH	MAB23	Sputum	69	F	-	M. abs abscessus				15
PEPTORCH	MAB24	Biopsy / tissue other	23	M	-	M. abscessus group				8
PEPTORCH	MAB25	Biopsy skin	23	M	-	M. abscessus group				3
PEPTORCH	MAB26	Wound	23	M	-	M. abscessus group				10
PEPTORCH	MGO1	Sputum	65	M	-	M. gordonae/paragordonae				9
PEPTORCH	MAB27	Wound	23	M	-	M. abscessus group				10
PEPTORCH	MAB28	Sputum	59	F	-	M. abscessus group				10
PEPTORCH	MAB29	Wound	23	M	-	M. abscessus group				10
PEPTORCH	MAB30	Biopsy skin	23	M	-	M. abscessus group				9
PRM	MAB31	Sputum	20	F	-	Mab				4
PRM	MAB32	Sputum	87	M	-	Mab				55
PRM	MAB33	Sputum	71	F	-	Mab				18
PRM	MKA8	Abscess	44	F	-	Mka				7
PRM	MAV8	Sputum	31	F	-	Mav				11
PRM	MAV9	Sputum	65	M	-	Mav				7
PRM	MAV10	Bronchial wash	70	F	-	Mav				9
PRM	MAV11	Sputum	56	M	-	Mav				2
PRM	MAV12	Sputum	19	M	-	Mav				15
PRM	MAV13	Sputum	73	F	-	Mav				25
PRM	MAV14	Biopsy skin	61	M	-	M. avium				10
PRM	MAV15	Bronchial wash	80	F	-	M. avium				10
PRM	MAV16	Sputum	54	M	-	M. avium				9
PRM	MAV17	Sputum	70	F	-	M. avium				9
PRM	MAV18	Sputum	37	F	-	M. avium				9
PRM	MINT6	Sputum	68	F	-	Min				10
PRM	MINT7	Sputum	73	F	-	M. intracellulare group				15
PRM	MINT8	Sputum	69	F	-	M. intra intra				14
PRM	MINT9	Sputum	69	F	-	M. intracellulare group				10
PRM	MINT10	Sputum	52	F	-	M. intracellulare group				14
PRM	MINT11	Sputum	69	F	-	M. intracellulare group				7

## Sheet: Dataset EV1B
	Dataset EV1B: PEAKS Output for M. tuberculosis Samples
Sample ID	Peptide	-10lgP	Mass	Length	ppm	m/z	Z	RT	Area	Id	Scan	Accession	PTM
MTB6	TQIDQVESTAGSLQGQWR	91.48	2002.97	18	5.6	1002.5	2	58.57	983000	7443	28919	G4XZE7:X5FC46:A0A829C9J0:A0A806JQ29:G0TL54:P0A567:A5U9K2:A0A501P5V6:A0A7U8YM66:A0A344X8J3:P9WNK5:A0A8E0AGK7:A0A7U8UEB2:A0A8E0E3F2:A0A045IM14:B5ACB0:A0A8E0A082:A0A679LLB8:P9WNK4:A0A8E0C303:A0A7U8TXK8:B5TV88:A0A7U9PIL0:R4MCB6:B5ACA9
MTB6	TQIDQVESTAGSLQGQWR	80.47	2002.97	18	7.2	668.669	3	58.49	4230000	7418	28881	G4XZE7:X5FC46:A0A829C9J0:A0A806JQ29:G0TL54:P0A567:A5U9K2:A0A501P5V6:A0A7U8YM66:A0A344X8J3:P9WNK5:A0A8E0AGK7:A0A7U8UEB2:A0A8E0E3F2:A0A045IM14:B5ACB0:A0A8E0A082:A0A679LLB8:P9WNK4:A0A8E0C303:A0A7U8TXK8:B5TV88:A0A7U9PIL0:R4MCB6:B5ACA9
MTB6	TQIDQVESTAGSLQGQWR	80.1	2002.97	18	5.7	1002.5	2	58.39	1540000	7403	28766	G4XZE7:X5FC46:A0A829C9J0:A0A806JQ29:G0TL54:P0A567:A5U9K2:A0A501P5V6:A0A7U8YM66:A0A344X8J3:P9WNK5:A0A8E0AGK7:A0A7U8UEB2:A0A8E0E3F2:A0A045IM14:B5ACB0:A0A8E0A082:A0A679LLB8:P9WNK4:A0A8E0C303:A0A7U8TXK8:B5TV88:A0A7U9PIL0:R4MCB6:B5ACA9
MTB6	TQIDQVESTAGSLQGQWR	78.81	2002.97	18	4.9	1002.5	2	58.15	0	25721	28626	G4XZE7:X5FC46:A0A829C9J0:A0A806JQ29:G0TL54:P0A567:A5U9K2:A0A501P5V6:A0A7U8YM66:A0A344X8J3:P9WNK5:A0A8E0AGK7:A0A7U8UEB2:A0A8E0E3F2:A0A045IM14:B5ACB0:A0A8E0A082:A0A679LLB8:P9WNK4:A0A8E0C303:A0A7U8TXK8:B5TV88:A0A7U9PIL0:R4MCB6:B5ACA9
MTB6	TQIDQVESTAGSLQGQWR	78.65	2002.97	18	8.9	1002.5	2	58.71	180000	7473	28919	G4XZE7:X5FC46:A0A829C9J0:A0A806JQ29:G0TL54:P0A567:A5U9K2:A0A501P5V6:A0A7U8YM66:A0A344X8J3:P9WNK5:A0A8E0AGK7:A0A7U8UEB2:A0A8E0E3F2:A0A045IM14:B5ACB0:A0A8E0A082:A0A679LLB8:P9WNK4:A0A8E0C303:A0A7U8TXK8:B5TV88:A0A7U9PIL0:R4MCB6:B5ACA9
MTB6	TQIDQVESTAGSLQGQWR	69.89	2002.97	18	7.2	668.669	3	58.49	4230000	7417	28588	G4XZE7:X5FC46:A0A829C9J0:A0A806JQ29:G0TL54:P0A567:A5U9K2:A0A501P5V6:A0A7U8YM66:A0A344X8J3:P9WNK5:A0A8E0AGK7:A0A7U8UEB2:A0A8E0E3F2:A0A045IM14:B5ACB0:A0A8E0A082:A0A679LLB8:P9WNK4:A0A8E0C303:A0A7U8TXK8:B5TV88:A0A7U9PIL0:R4MCB6:B5ACA9
MTB6	LAAAWGGSGSEAYQGVQQK	90.62	1906.92	19	8.2	954.474	2	46.01	1430000	4630	21149	A0A109T1X1:A0A0H3LG06:A0A8E0C2Y8:A0A7I7MVF4:A0A7V9WCS0:A0A8E0A014:A0A8E0AAA2:A0A7U8YID2:R4MD72:B5TV89:A0A7I7MWJ4:F8VBV9:R4MEI4:A0A829CHB6:A0A328G9C0:A5U9K3:A0A7U9K0I5:A0A679LLE4:G0TL55:A0A7U8YJA2
MTB6	LAAAWGGSGSEAYQGVQQK	88.93	1906.92	19	7.9	954.473	2	46.24	1410000	4691	21476	A0A109T1X1:A0A0H3LG06:A0A8E0C2Y8:A0A7I7MVF4:A0A7V9WCS0:A0A8E0A014:A0A8E0AAA2:A0A7U8YID2:R4MD72:B5TV89:A0A7I7MWJ4:F8VBV9:R4MEI4:A0A829CHB6:A0A328G9C0:A5U9K3:A0A7U9K0I5:A0A679LLE4:G0TL55:A0A7U8YJA2
MTB6	LAAAWGGSGSEAYQGVQQK	74.85	1906.92	19	9.2	636.652	3	46.17	262000	4676	21282	A0A109T1X1:A0A0H3LG06:A0A8E0C2Y8:A0A7I7MVF4:A0A7V9WCS0:A0A8E0A014:A0A8E0AAA2:A0A7U8YID2:R4MD72:B5TV89:A0A7I7MWJ4:F8VBV9:R4MEI4:A0A829CHB6:A0A328G9C0:A5U9K3:A0A7U9K0I5:A0A679LLE4:G0TL55:A0A7U8YJA2
MTB6	LAAAWGGSGSEAYQGVQQK	70.22	1906.92	19	7.5	636.651	3	46.02	615000	4634	21205	A0A109T1X1:A0A0H3LG06:A0A8E0C2Y8:A0A7I7MVF4:A0A7V9WCS0:A0A8E0A014:A0A8E0AAA2:A0A7U8YID2:R4MD72:B5TV89:A0A7I7MWJ4:F8VBV9:R4MEI4:A0A829CHB6:A0A328G9C0:A5U9K3:A0A7U9K0I5:A0A679LLE4:G0TL55:A0A7U8YJA2
MTB6	WDATATELNNALQNLAR	84.54	1899.94	17	8.7	950.987	2	75.41	0	33698	39700	A0A109T1X1:A0A0H3LG06:A0A8E0C2Y8:A0A7I7MVF4:A0A7V9WCS0:A0A8E0A014:A0A8E0AAA2:A0A7U8YID2:R4MD72:B5TV89:A0A7I7MWJ4:F8VBV9:R4MEI4:A0A829CHB6:A0A328G9C0:A5U9K3:A0A7U9K0I5:A0A679LLE4:G0TL55:A0A7U8YJA2
MTB6	WDATATELNNALQNLAR	39.37	1899.94	17	7.8	634.327	3	75.15	0	33550	39533	A0A109T1X1:A0A0H3LG06:A0A8E0C2Y8:A0A7I7MVF4:A0A7V9WCS0:A0A8E0A014:A0A8E0AAA2:A0A7U8YID2:R4MD72:B5TV89:A0A7I7MWJ4:F8VBV9:R4MEI4:A0A829CHB6:A0A328G9C0:A5U9K3:A0A7U9K0I5:A0A679LLE4:G0TL55:A0A7U8YJA2
MTB6	WDATATELNNALQNLAR	38.43	1899.94	17	4.5	950.984	2	75.02	0	33482	39449	A0A109T1X1:A0A0H3LG06:A0A8E0C2Y8:A0A7I7MVF4:A0A7V9WCS0:A0A8E0A014:A0A8E0AAA2:A0A7U8YID2:R4MD72:B5TV89:A0A7I7MWJ4:F8VBV9:R4MEI4:A0A829CHB6:A0A328G9C0:A5U9K3:A0A7U9K0I5:A0A679LLE4:G0TL55:A0A7U8YJA2
MTB6	TDAATLAQEAGNFER	80.63	1592.74	15	9	797.386	2	55.54	11100000	6861	27061	G4XZE7:X5FC46:A0A829C9J0:A0A806JQ29:G0TL54:P0A567:A5U9K2:A0A501P5V6:A0A7U8YM66:A0A344X8J3:P9WNK5:A0A8E0AGK7:A0A7U8UEB2:A0A8E0E3F2:A0A045IM14:B5ACB0:A0A8E0A082:A0A679LLB8:P9WNK4:A0A8E0C303:A0A7U8TXK8:B5TV88:A0A7U9PIL0:R4MCB6:B5ACA9
MTB6	TDAATLAQEAGNFER	79.29	1592.74	15	9	797.386	2	55.54	11100000	6862	27364	G4XZE7:X5FC46:A0A829C9J0:A0A806JQ29:G0TL54:P0A567:A5U9K2:A0A501P5V6:A0A7U8YM66:A0A344X8J3:P9WNK5:A0A8E0AGK7:A0A7U8UEB2:A0A8E0E3F2:A0A045IM14:B5ACB0:A0A8E0A082:A0A679LLB8:P9WNK4:A0A8E0C303:A0A7U8TXK8:B5TV88:A0A7U9PIL0:R4MCB6:B5ACA9
MTB6	TDAATLAQEAGNFER	66.71	1592.74	15	6.4	797.384	2	54.99	0	24603	26742	G4XZE7:X5FC46:A0A829C9J0:A0A806JQ29:G0TL54:P0A567:A5U9K2:A0A501P5V6:A0A7U8YM66:A0A344X8J3:P9WNK5:A0A8E0AGK7:A0A7U8UEB2:A0A8E0E3F2:A0A045IM14:B5ACB0:A0A8E0A082:A0A679LLB8:P9WNK4:A0A8E0C303:A0A7U8TXK8:B5TV88:A0A7U9PIL0:R4MCB6:B5ACA9
MTB6	QKQELDEISTNIR	71.86	1572.81	13	9	525.282	3	39.21	10000000	3495	17423	G4XZE7:X5FC46:A0A829C9J0:A0A806JQ29:G0TL54:P0A567:A5U9K2:A0A501P5V6:A0A7U8YM66:A0A344X8J3:P9WNK5:A0A8E0AGK7:A0A7U8UEB2:A0A8E0E3F2:A0A045IM14:B5ACB0:A0A8E0A082:A0A679LLB8:P9WNK4:A0A8E0C303:A0A7U8TXK8:B5TV88:A0A7U9PIL0:R4MCB6:B5ACA9
MTB6	QKQELDEISTNIR	57.45	1572.81	13	11.1	787.421	2	39.22	0	19353	17461	G4XZE7:X5FC46:A0A829C9J0:A0A806JQ29:G0TL54:P0A567:A5U9K2:A0A501P5V6:A0A7U8YM66:A0A344X8J3:P9WNK5:A0A8E0AGK7:A0A7U8UEB2:A0A8E0E3F2:A0A045IM14:B5ACB0:A0A8E0A082:A0A679LLB8:P9WNK4:A0A8E0C303:A0A7U8TXK8:B5TV88:A0A7U9PIL0:R4MCB6:B5ACA9
MTB6	QKQELDEISTNIR	43.48	1572.81	13	9	525.282	3	39.21	10000000	3496	17748	G4XZE7:X5FC46:A0A829C9J0:A0A806JQ29:G0TL54:P0A567:A5U9K2:A0A501P5V6:A0A7U8YM66:A0A344X8J3:P9WNK5:A0A8E0AGK7:A0A7U8UEB2:A0A8E0E3F2:A0A045IM14:B5ACB0:A0A8E0A082:A0A679LLB8:P9WNK4:A0A8E0C303:A0A7U8TXK8:B5TV88:A0A7U9PIL0:R4MCB6:B5ACA9
MTB6	QKQELDEISTNIR	24.7	1572.81	13	10.1	525.283	3	38.65	0	19175	17134	G4XZE7:X5FC46:A0A829C9J0:A0A806JQ29:G0TL54:P0A567:A5U9K2:A0A501P5V6:A0A7U8YM66:A0A344X8J3:P9WNK5:A0A8E0AGK7:A0A7U8UEB2:A0A8E0E3F2:A0A045IM14:B5ACB0:A0A8E0A082:A0A679LLB8:P9WNK4:A0A8E0C303:A0A7U8TXK8:B5TV88:A0A7U9PIL0:R4MCB6:B5ACA9
MTB6	QKQELDEISTNIR	18.84	1572.81	13	-13	525.271	3	39.77	0	19551	17804	G4XZE7:X5FC46:A0A829C9J0:A0A806JQ29:G0TL54:P0A567:A5U9K2:A0A501P5V6:A0A7U8YM66:A0A344X8J3:P9WNK5:A0A8E0AGK7:A0A7U8UEB2:A0A8E0E3F2:A0A045IM14:B5ACB0:A0A8E0A082:A0A679LLB8:P9WNK4:A0A8E0C303:A0A7U8TXK8:B5TV88:A0A7U9PIL0:R4MCB6:B5ACA9
MTB6	SAIQGNVTSIHSLLDEGK	68.81	1867.96	18	9	623.668	3	54.12	71200	6516	26194	A0A109T1X1:A0A0H3LG06:A0A8E0C2Y8:A0A7I7MVF4:A0A7V9WCS0:A0A8E0A014:A0A8E0AAA2:A0A7U8YID2:R4MD72:B5TV89:A0A7I7MWJ4:F8VBV9:R4MEI4:A0A829CHB6:A0A328G9C0:A5U9K3:A0A7U9K0I5:A0A679LLE4:G0TL55:A0A7U8YJA2
MTB6	SAIQGNVTSIHSLLDEGK	64.53	1867.96	18	10.4	623.668	3	54.26	0	24315	26267	A0A109T1X1:A0A0H3LG06:A0A8E0C2Y8:A0A7I7MVF4:A0A7V9WCS0:A0A8E0A014:A0A8E0AAA2:A0A7U8YID2:R4MD72:B5TV89:A0A7I7MWJ4:F8VBV9:R4MEI4:A0A829CHB6:A0A328G9C0:A5U9K3:A0A7U9K0I5:A0A679LLE4:G0TL55:A0A7U8YJA2
MTB6	ADEEQQQALSSQMGF	62.52	1667.71	15	9.3	834.87	2	61.58	3160000	7946	30676	G4XZE7:X5FC46:A0A829C9J0:A0A806JQ29:G0TL54:P0A567:A5U9K2:A0A501P5V6:A0A7U8YM66:A0A344X8J3:P9WNK5:A0A8E0AGK7:A0A7U8UEB2:A0A8E0E3F2:A0A045IM14:B5ACB0:A0A8E0A082:A0A679LLB8:P9WNK4:A0A8E0C303:A0A7U8TXK8:B5TV88:A0A7U9PIL0:R4MCB6:B5ACA9
MTB6	ADEEQQQALSSQMGF	61.73	1667.71	15	9.3	834.87	2	61.58	3160000	7945	30347	G4XZE7:X5FC46:A0A829C9J0:A0A806JQ29:G0TL54:P0A567:A5U9K2:A0A501P5V6:A0A7U8YM66:A0A344X8J3:P9WNK5:A0A8E0AGK7:A0A7U8UEB2:A0A8E0E3F2:A0A045IM14:B5ACB0:A0A8E0A082:A0A679LLB8:P9WNK4:A0A8E0C303:A0A7U8TXK8:B5TV88:A0A7U9PIL0:R4MCB6:B5ACA9
MTB6	LEEENPEAAQALR	61.8	1468.72	13	8.2	735.371	2	38.88	0	19251	17269	A0A0H3M855:A0A7U9K4P4:A0A120J1R6:A0A829C3Z6:A0A679LGC0:A0A501P578:A0A0H3LC14:A0A1X1R2B0:G0TNE5:R4M8N9:A5U4S6:R4MID6:A0A328GKQ0:A0A0K2HXM9:A0A0U0W2E0:A0A806JKZ8:A0A7U8UKB5:A0A7U8U7D3:A0A8E0A5I8:A0A1X2LXG5:A0A8D9ZYP5:A0A7V9W9P9:A0A1A3PUB2:A0A7I7KUA0:A0A1A3HP36:A0A1X2C7E1:A0A1A2ZAY3:A0A1X0YFU4
MTB6	LEEENPEAAQAIR	61.8	1468.72	13	8.2	735.371	2	38.88	0	19251	17269	A0A5N0ID71:A0A1E3TFS8
MTB6	GAAGTAAQAAVVR	60.35	1141.62	13	8.2	571.822	2	28.71	12300000	1740	11739	G4XZE7:X5FC46:A0A829C9J0:A0A806JQ29:G0TL54:P0A567:A5U9K2:A0A501P5V6:A0A7U8YM66:A0A344X8J3:P9WNK5:A0A8E0AGK7:A0A7U8UEB2:A0A8E0E3F2:A0A045IM14:B5ACB0:A0A8E0A082:A0A679LLB8:P9WNK4:A0A8E0C303:A0A7U8TXK8:B5TV88:A0A7U9PIL0:R4MCB6:B5ACA9
MTB6	GAAGTAAQAAVVR	52.57	1141.62	13	8.2	571.822	2	28.71	12300000	1739	11671	G4XZE7:X5FC46:A0A829C9J0:A0A806JQ29:G0TL54:P0A567:A5U9K2:A0A501P5V6:A0A7U8YM66:A0A344X8J3:P9WNK5:A0A8E0AGK7:A0A7U8UEB2:A0A8E0E3F2:A0A045IM14:B5ACB0:A0A8E0A082:A0A679LLB8:P9WNK4:A0A8E0C303:A0A7U8TXK8:B5TV88:A0A7U9PIL0:R4MCB6:B5ACA9
MTB6	TEQQWNFAGIEAAASAIQGNVTSIHSLLDEGK	57.36	3384.66	32	10.5	1129.24	3	91.2	0	41275	49655	A0A109T1X1:A0A0H3LG06:A0A8E0C2Y8:A0A7I7MVF4:A0A7V9WCS0:A0A8E0A014:A0A8E0AAA2:A0A7U8YID2:R4MD72:B5TV89:A0A7I7MWJ4:F8VBV9:R4MEI4:A0A829CHB6:A0A328G9C0:A5U9K3:A0A7U9K0I5:A0A679LLE4:G0TL55:A0A7U8YJA2
MTB6	GAPTITNDGVSIAK	56.59	1342.71	14	3.5	672.364	2	42.19	0	20251	19137	A0A1X1U7B5:A0A679LC36:A0A501P338:A0A328GWM4:A0A7U8U3K2:K5BH39:A0A7I9ZAI7:A0A2A2ZCG9:A0A117DW44:A0A0U0WAS6:A0A1A2LPZ1:A0A1A2BM55:A0A1A2FKD2:A0A1A3G9F2:A0A1V4PLC0:A0A3S5EIN4:A0A0Q9JF40:A0A1Z4ECZ8:A0A3S4SEL5:A0A7I9XUF3:A0A117JDC1:A0A101A0E8:A0A132TAY9:A0A1A3C6Z8:A0A2M9F5T4:A0A1E3RFV0:A0A1A0TJJ8:A0A5P8ZIY8:A0A1R0V894:A0A1Y0BYL1:A0A1J0UAT9:A0A2U9PJL5:A0A0F4ESZ6
MTB6	EIELEDPYEK	53.06	1263.59	10	6.8	632.805	2	48.52	0	22250	22797	A0A1X1U7B5:A0A679LC36:A0A501P338:A0A328GWM4:A0A7U8U3K2:K5BH39:A0A7I9ZAI7:A0A2A2ZCG9:A0A117DW44:A0A0U0WAS6:A0A1A2LPZ1:A0A1A2BM55:A0A1A2FKD2:A0A1A3G9F2:A0A1V4PLC0:A0A3S5EIN4:A0A0Q9JF40:A0A1Z4ECZ8:A0A3S4SEL5:A0A7I9XUF3:A0A117JDC1:A0A101A0E8:A0A132TAY9:A0A1A3C6Z8:A0A2M9F5T4:A0A1E3RFV0:A0A1A0TJJ8:A0A5P8ZIY8:A0A1R0V894:A0A1Y0BYL1:A0A1J0UAT9:A0A2U9PJL5:A0A0F4ESZ6
MTB6	EIELEDPYEK	16.01	1263.59	10	6.1	632.805	2	48.01	0	22067	22490	A0A1X1U7B5:A0A679LC36:A0A501P338:A0A328GWM4:A0A7U8U3K2:K5BH39:A0A7I9ZAI7:A0A2A2ZCG9:A0A117DW44:A0A0U0WAS6:A0A1A2LPZ1:A0A1A2BM55:A0A1A2FKD2:A0A1A3G9F2:A0A1V4PLC0:A0A3S5EIN4:A0A0Q9JF40:A0A1Z4ECZ8:A0A3S4SEL5:A0A7I9XUF3:A0A117JDC1:A0A101A0E8:A0A132TAY9:A0A1A3C6Z8:A0A2M9F5T4:A0A1E3RFV0:A0A1A0TJJ8:A0A5P8ZIY8:A0A1R0V894:A0A1Y0BYL1:A0A1J0UAT9:A0A2U9PJL5:A0A0F4ESZ6
MTB6	TELHGNYK	46.13	960.466	8	5.9	481.243	2	23.41	0	15217	8888
MTB6	TELHGNYK	23.39	960.466	8	-15.3	481.233	2	35.75	0	18360	15564
MTB6	GSLVEGGIGGTEAR	45.01	1301.66	14	8.9	651.842	2	38.86	326000	3419	17226
MTB6	QAGVQYSR	44.71	907.451	8	8.4	454.737	2	20.28	7950000	412	7345	G4XZE7:X5FC46:A0A829C9J0:A0A806JQ29:G0TL54:P0A567:A5U9K2:A0A501P5V6:A0A7U8YM66:A0A344X8J3:P9WNK5:A0A8E0AGK7:A0A7U8UEB2:A0A8E0E3F2:A0A045IM14:B5ACB0:A0A8E0A082:A0A679LLB8:P9WNK4:A0A8E0C303:A0A7U8TXK8:B5TV88:A0A7U9PIL0:R4MCB6:B5ACA9
MTB6	QAGVQYSR	43.76	907.451	8	8.4	454.737	2	20.28	7950000	411	7081	G4XZE7:X5FC46:A0A829C9J0:A0A806JQ29:G0TL54:P0A567:A5U9K2:A0A501P5V6:A0A7U8YM66:A0A344X8J3:P9WNK5:A0A8E0AGK7:A0A7U8UEB2:A0A8E0E3F2:A0A045IM14:B5ACB0:A0A8E0A082:A0A679LLB8:P9WNK4:A0A8E0C303:A0A7U8TXK8:B5TV88:A0A7U9PIL0:R4MCB6:B5ACA9
MTB6	QAGVQYSR	32.45	907.451	8	7.3	454.736	2	21	0	14647	7617	G4XZE7:X5FC46:A0A829C9J0:A0A806JQ29:G0TL54:P0A567:A5U9K2:A0A501P5V6:A0A7U8YM66:A0A344X8J3:P9WNK5:A0A8E0AGK7:A0A7U8UEB2:A0A8E0E3F2:A0A045IM14:B5ACB0:A0A8E0A082:A0A679LLB8:P9WNK4:A0A8E0C303:A0A7U8TXK8:B5TV88:A0A7U9PIL0:R4MCB6:B5ACA9
MTB6	QAGVQYSR	23.51	907.451	8	6.1	454.736	2	19.48	0	14284	6833	G4XZE7:X5FC46:A0A829C9J0:A0A806JQ29:G0TL54:P0A567:A5U9K2:A0A501P5V6:A0A7U8YM66:A0A344X8J3:P9WNK5:A0A8E0AGK7:A0A7U8UEB2:A0A8E0E3F2:A0A045IM14:B5ACB0:A0A8E0A082:A0A679LLB8:P9WNK4:A0A8E0C303:A0A7U8TXK8:B5TV88:A0A7U9PIL0:R4MCB6:B5ACA9
MTB6	AGQTALNNLLK	41.4	1141.65	11	-10.2	571.824	2	44.69	38200	4428	20473
MTB6	AGPDATALRAQVSR	40.3	1411.75	14	17.4	706.896	2	45.57	6320000	4574	21057
MTB6	AGPDATALRAQVSR	30.52	1411.75	14	17.4	706.896	2	45.57	6320000	4573	20794
MTB6	IPGGEVVVK	39.51	896.533	9	8	449.277	2	35	47100000	2745	15125
MTB6	IPGGEVVVK	38.44	896.533	9	8	449.277	2	35	47100000	2746	15386
MTB6	IPGGEVVVK	33.26	896.533	9	10.7	449.279	2	34.41	0	18063	14888
MTB6	SARTAIVELIK	37.28	1199.72	11	-2.8	600.867	2	53.49	0	24041	25817
MTB6	DVLAVVSK	37.12	829.491	8	8.9	415.756	2	43.02	0	20458	19566
MTB6	TPGVVSPTPPVPK	36.62	1274.72	13	7.7	638.374	2	69.42	671000	9243	36054
MTB6	TPGVVSPTPPVPK	27.25	1274.72	13	9.3	638.375	2	69.13	0	30868	35716
MTB6	GLNALADAVK	36.12	970.545	10	8.3	486.284	2	46.12	0	21324	21285	A0A1X1U7B5:A0A679LC36:A0A501P338:A0A328GWM4:A0A7U8U3K2:K5BH39:A0A7I9ZAI7:A0A2A2ZCG9:A0A117DW44:A0A0U0WAS6:A0A1A2LPZ1:A0A1A2BM55:A0A1A2FKD2:A0A1A3G9F2:A0A1V4PLC0:A0A3S5EIN4:A0A0Q9JF40:A0A1Z4ECZ8:A0A3S4SEL5
MTB6	SGPAQAALGK	34.64	898.487	10	8.4	450.255	2	23.19	73800000	884	9224
MTB6	SGPAQAALGK	22.45	898.487	10	8.4	450.255	2	23.19	73800000	882	8699
MTB6	SGPAQAALGK	21.46	898.487	10	8.4	450.255	2	23.19	73800000	883	8964
MTB6	FAPLPVTDAPQ	33.7	1154.6	11	-16.3	578.296	2	23.99	0	15344	9191
MTB6	DPELAFPAPTSLPR	32.42	1509.78	14	-14.7	755.888	2	54.24	0	24306	26256
MTB6	DPELAFPAPTSLPR	17.71	1509.78	14	-6.2	755.894	2	55.04	0	24623	26775
MTB6	ASKAAEEAK	31.75	903.466	9	10.8	452.745	2	34.37	6970000	2680	14963
MTB6	ASKAAEEAK	21.43	903.466	9	11.5	452.745	2	34.07	68800	2650	14729
MTB6	TIMEIGADSK	30.78	1063.52	10	15	532.776	2	21.05	17900	536	7647
MTB6	QPPPGGMR	30.7	838.412	8	-6.9	420.21	2	27.15	0	16053	10843
MTB6	DTITGHGAVAPIP	30.48	1247.65	13	0.1	624.833	2	69.45	0	31021	35925
MTB6	DTITGHGAVAPIP	22.87	1247.65	13	0.2	624.833	2	68.32	14400000	9091	34923
MTB6	DTITGHGAVAPIP	17.41	1247.65	13	0.4	624.833	2	71.07	0	31775	36974
MTB6	LAMIMYTSGSTGLPK	30.22	1584.79	15	-8.2	529.266	3	31.13	0	17129	13057		Oxidation (M)
MTB6	AHHQTNSPK	30.02	1018.49	9	-0.7	510.254	2	40.64	5730000	3786	18070
MTB6	AHHQTNSPK	19.69	1018.49	9	-0.7	510.254	2	40.64	5730000	3788	18687
MTB6	AHHQTNSPK	18.57	1018.49	9	-0.7	510.254	2	40.64	5730000	3787	18370
MTB6	DVVAMGRAPFK	29.95	1189.63	11	15.1	595.83	2	74.61	0	33282	39180
MTB6	DDIGAWVSHPGGPK	29.79	1434.69	14	5.3	479.24	3	21.35	0	14750	7811
MTB6	EKAGTAADDR	29.37	1032.48	10	5.4	517.252	2	32.73	0	17625	13987
MTB6	IAATILFDPEDFDAAFEELDSR	29.22	2484.17	22	-9.6	829.056	3	79.87	1780000	10817	42499
MTB6	TLGMGVAR	29.18	803.432	8	14.7	402.729	2	30.32	1240000	2077	12402
MTB6	TLGMGVAR	15.41	803.432	8	-18.5	402.716	2	31.34	0	17184	13166
MTB6	TIGMGVAR	29.18	803.432	8	14.7	402.729	2	30.32	1240000	2077	12402
MTB6	TIGMGVAR	15.41	803.432	8	-18.5	402.716	2	31.34	0	17184	13166
MTB6	QGLRQVLVLGGGESR	28.98	1567.88	15	-4.3	784.944	2	77.96	6680000	10539	41297
MTB6	QGLRQVLVLGGGESR	19.41	1567.88	15	-4.3	784.944	2	77.96	6680000	10540	41627
MTB6	QGLRQVLVLGGGESR	16.28	1567.88	15	-7.6	784.941	2	77.41	0	34683	40972
MTB6	TPPRDEGHAGP	28.64	1132.53	11	13.2	567.278	2	29.43	0	16710	12118
MTB6	TPPRDEGHAGP	17.48	1132.53	11	8	567.275	2	31.98	1450000	2341	13671
MTB6	TPPRDEGHAGP	15.25	1132.53	11	8	567.275	2	31.98	1450000	2340	13664
MTB6	TVAPMTAAIVDAACRR	28.33	1717.86	16	-0.9	859.937	2	60.42	0	26534	30000		Oxidation (M); Carbamidomethylation
MTB6	EAPPGAAPGPVPAG	27.58	1186.6	14	11.2	594.313	2	68.56	1640000	9128	35081
MTB6	TDVPDPDPQA	27.47	1053.46	10	4.3	527.74	2	21.97	0	14895	8139
MTB6	TAIVELIK	27.41	885.553	8	7.5	443.787	2	54.85	0	24546	26649
MTB6	LSQKFPK	27.4	846.496	7	7.6	424.259	2	20.93	238000000	517	7355
MTB6	LSQKFPK	25.57	846.496	7	7.6	424.259	2	20.93	238000000	519	7903
MTB6	LSQKFPK	25.37	846.496	7	7.6	424.259	2	20.93	238000000	518	7620
MTB6	LSQKFPK	21.7	846.496	7	5.8	847.509	1	20.86	407000	503	7559
MTB6	LSQKFPK	20.54	846.496	7	9.6	424.26	2	26.42	0	15898	10464
MTB6	LSQKFPK	19.91	846.496	7	7.6	424.259	2	20.93	238000000	520	8167
MTB6	LSQKFPK	16.21	846.496	7	7.8	424.259	2	22.52	0	15027	8430
MTB6	LSQKFPK	16.11	846.496	7	8.3	424.259	2	26.74	1240000	1395	10722
MTB6	VDVASDLMLAK	27.14	1176.61	11	6.5	589.314	2	25.28	9120000	1204	9672		Oxidation (M)
MTB6	DGSKIAEANTGR	27.11	1217.6	12	-18.8	406.866	3	23.89	168000	995	9147
MTB6	ESAPADAEAPAPK	27.07	1252.59	13	-14.5	627.295	2	32.38	4130000	2426	13779
MTB6	ESAPADAEAPAPK	22.47	1252.59	13	2.8	627.306	2	30.99	0	17099	12983
MTB6	ESAPADAEAPAPK	16.19	1252.59	13	-10.7	627.297	2	32	71700	2346	13572
MTB6	ESAPADAEAPAPK	16.08	1252.59	13	-1.2	627.303	2	34.25	0	18039	14811
MTB6	VLRPSGLLMVSTPNR	26.86	1638.92	15	11.8	547.322	3	44.55	0	20839	20377
MTB6	TATVGSTEELAR	26.62	1233.62	12	11.4	617.824	2	29.02	0	16603	11899
MTB6	QAYIDLVTK	26.55	1049.58	9	9.3	525.8	2	27.14	0	16048	10837
MTB6	GAFFPPGVLTNVSPK	26.22	1529.82	15	0.1	765.919	2	57.31	0	25457	28162
MTB6	GAFFPPGVLTNVSPK	21.15	1529.82	15	0.1	765.919	2	57.72	547000	7315	28430
MTB6	GAFFPPGVLTNVSPK	15.99	1529.82	15	1.3	765.92	2	57.53	3860000	7286	28430
MTB6	NLKDAGLPKIVAGK	26.18	1422.86	14	10.6	712.443	2	41.68	0	20153	18893
MTB6	VATVSPLR	26.11	841.502	8	7.6	421.762	2	36.42	223000000	3046	16418
MTB6	VATVSPLR	25.94	841.502	8	8.4	421.762	2	37.8	0	18991	16714
MTB6	VATVSPLR	25.4	841.502	8	7.6	421.762	2	36.42	223000000	3044	15878
MTB6	VATVSPLR	25.36	841.502	8	7.6	421.762	2	36.42	223000000	3045	16148
MTB6	VATVSPLR	22.48	841.502	8	6.6	421.761	2	35.79	0	18378	15590
MTB6	VATVSPLR	18.57	841.502	8	7.7	421.762	2	38.32	0	19100	16973
MTB6	ESPIYRDITR	26.03	1248.65	10	-17.3	625.32	2	30.86	117000000	2164	13524
MTB6	ESPIYRDITR	24.52	1248.65	10	-17.5	625.319	2	33.09	0	17725	14182
MTB6	ESPIYRDITR	20.95	1248.65	10	-17.3	625.32	2	30.86	117000000	2165	13561
MTB6	ESPIYRDITR	17.45	1248.65	10	-17.3	625.32	2	30.86	117000000	2163	13204
MTB6	ESGSDSWK	25.99	894.372	8	9.5	448.197	2	20.32	4530000	422	7522
MTB6	ESGSDSWK	20.16	894.372	8	-13.9	448.187	2	21.43	0	14776	7858
MTB6	TPAEGDPPQ	25.93	910.403	9	9.5	456.213	2	21.98	0	14897	8145
MTB6	TPAEGDPPQ	19.48	910.403	9	10.2	456.214	2	21.25	0	14724	7763
MTB6	TIVIGADPRLTPK	25.91	1379.81	13	-8	690.909	2	40.12	0	19657	17993
MTB6	GGGGGLTPSDIAPAR	25.88	1324.67	15	-7.1	442.562	3	27.86	0	16269	11249
MTB6	TDIFTAFGQR	25.83	1154.57	10	12.1	578.3	2	32.75	0	17629	13996
MTB6	TTDADIEGR	25.79	976.446	9	-4.2	489.228	2	16.79	100000000	90	5742
MTB6	LPRQLGAVHPK	25.64	1214.72	11	-11.2	608.363	2	56.55	0	25206	27723
MTB6	EFIDVLK	25.3	862.48	7	9	432.251	2	54.78	18100000	6672	26866
MTB6	EFIDVLK	20.67	862.48	7	9	432.251	2	54.78	18100000	6671	26541
MTB6	LPAPGEDLLNTLKAVK	25.27	1677.97	16	-7.9	560.325	3	47.34	726000	4941	22114
MTB6	LPAPGEDLLNTLKAVK	15.77	1677.97	16	-7.9	560.325	3	47.34	726000	4940	22088
MTB6	EAGAAAEAGAAGVVAAANTEVGAMNR	25.25	2328.11	26	-19.4	777.03	3	48.45	0	22231	22759
MTB6	TTFPFPQGGL	25.24	1063.53	10	5.5	532.777	2	40.65	9320000	3790	18237
MTB6	TTFPFPQGGL	17.98	1063.53	10	5.5	532.777	2	40.65	9320000	3791	18551
MTB6	RAAGADADAAR	25.15	1043.51	11	10.6	522.768	2	44.95	0	20959	20605
MTB6	TMFAIMPLP	25.13	1019.52	9	19.6	510.776	2	54.14	3740000	6519	26309
MTB6	TMFAIMPLP	17.6	1019.52	9	19.6	510.776	2	54.14	3740000	6518	26006
MTB6	TMFAIMPLP	15.02	1019.52	9	19.6	510.776	2	54.14	3740000	6520	26639
MTB6	EAGMSPPTFEAGPAQLK	25.11	1745.83	17	-14.4	582.942	3	46	113000	4619	21203		Oxidation (M)
MTB6	DAATAGCLATGMR	25.09	1293.58	13	-14.6	647.788	2	29.8	0	16809	12326		Carbamidomethylation
MTB6	TLSMVGASTVV	25.02	1063.56	11	-16.7	532.778	2	35.96	0	18448	15699
MTB6	VDMTSPKPLPTP	24.98	1281.66	12	-18.6	641.827	2	27.32	90200000	1493	12419
MTB6	VDMTSPKPLPTP	24.53	1281.66	12	-18.6	641.827	2	27.32	90200000	1490	11589
MTB6	VDMTSPKPLPTP	23.51	1281.66	12	-18.6	641.827	2	27.32	90200000	1491	11852
MTB6	VDMTSPKPLPTP	23.33	1281.66	12	-19.1	641.827	2	24.98	52500000	1137	11589
MTB6	VDMTSPKPLPTP	23.15	1281.66	12	-19.1	641.827	2	24.98	52500000	1140	12419
MTB6	VDMTSPKPLPTP	23.04	1281.66	12	-18.6	641.827	2	27.32	90200000	1492	12121
MTB6	VDMTSPKPLPTP	22.88	1281.66	12	-18.6	641.827	2	27.32	90200000	1488	11187
MTB6	VDMTSPKPLPTP	22.53	1281.66	12	-19.1	641.827	2	24.98	52500000	1138	11852
MTB6	VDMTSPKPLPTP	21.76	1281.66	12	-19.1	641.827	2	24.98	52500000	1139	12121
MTB6	VDMTSPKPLPTP	21.42	1281.66	12	-18.6	641.827	2	27.32	90200000	1489	11288
MTB6	VDMTSPKPLPTP	21.39	1281.66	12	-18.6	641.827	2	27.32	90200000	1487	10998
MTB6	VDMTSPKPLPTP	20.39	1281.66	12	-19.1	641.827	2	24.98	52500000	1136	11288
MTB6	VDMTSPKPLPTP	20.13	1281.66	12	-18.6	641.827	2	27.32	90200000	1494	12732
MTB6	VDMTSPKPLPTP	20.11	1281.66	12	-19.1	641.827	2	24.98	52500000	1135	10998
MTB6	VDMTSPKPLPTP	19.69	1281.66	12	-19.1	641.827	2	24.98	52500000	1133	10462
MTB6	VDMTSPKPLPTP	18.71	1281.66	12	-19.1	641.827	2	24.98	52500000	1132	10186
MTB6	VDMTSPKPLPTP	18.48	1281.66	12	-19.1	641.827	2	24.98	52500000	1130	9646
MTB6	VDMTSPKPLPTP	18.15	1281.66	12	-18.6	641.827	2	27.32	90200000	1486	10719
MTB6	VDMTSPKPLPTP	17.42	1281.66	12	-19.1	641.827	2	24.98	52500000	1134	10719
MTB6	VNPADPPKPPQ	24.86	1158.6	11	6.9	580.313	2	41.88	0	20178	18981
MTB6	VNPADPPKPPQ	21.81	1158.6	11	6.8	580.313	2	41.37	0	20104	18756
MTB6	VVTVLSPR	24.76	869.533	8	8.3	435.778	2	38.43	116000000	3357	17154
MTB6	VVTVLSPR	18.93	869.533	8	-19.5	435.765	2	38.98	0	19282	17326
MTB6	VVTVLSPR	17.08	869.533	8	8.3	435.778	2	38.43	116000000	3358	17446
MTB6	TDLQDPVK	24.67	914.471	8	10.4	458.248	2	22.19	0	14949	8259
MTB6	TDLQDPVK	23.84	914.471	8	10.1	458.247	2	25.47	0	15679	9954
MTB6	TDLQDPVK	17.85	914.471	8	8.8	458.247	2	25.51	0	15689	9981
MTB6	MPNQGSSNK	24.6	977.424	9	-1	489.719	2	33.68	0	17912	14523		Oxidation (M)
MTB6	QTADPVAANK	24.46	1013.51	10	-8.5	507.76	2	58.29	0	25770	28711
MTB6	LVTQPSFDPAEALK	24.44	1514.8	14	13.8	758.417	2	39.99	0	19612	17920
MTB6	QPAGPATEATER	24.37	1226.59	12	-0.3	409.87	3	26.48	0	15908	10492
MTB6	TDPGAQPK	24.37	812.403	8	-11.3	407.204	2	23.89	0	15317	9132
MTB6	WPIVLDEVQERHR	24.32	1675.88	13	1.2	838.948	2	68.09	0	30339	35037
MTB6	WPIVLDEVQERHR	16.51	1675.88	13	12.7	838.958	2	69.98	0	31275	36273
MTB6	SPAKKSPK	24.3	841.502	8	-3.5	421.757	2	20.97	0	14641	7604
MTB6	ADAPPVEAPK	24.21	993.513	10	-16.5	497.756	2	29.17	0	16641	11978
MTB6	ADAPPVEAPK	16.7	993.513	10	-13.8	497.757	2	32.52	0	17586	13885
MTB6	VPGELVEK	24.02	869.486	8	8.9	435.754	2	28.14	2420000	1631	11237
MTB6	VPGELVEK	22.27	869.486	8	8.9	435.754	2	28.14	2420000	1632	11543
MTB6	TPGFPIAVPT	23.83	998.544	10	-8.7	500.275	2	28.09	0	16352	11386
MTB6	TPGFPIAVPT	19.96	998.544	10	-5.3	500.276	2	27.52	0	16165	11053
MTB6	MGAADVLLR	23.81	960.506	9	-14.1	481.254	2	47.22	389000	4913	21875		Oxidation (M)
MTB6	MGAADVLLR	20.94	960.506	9	-14.1	481.254	2	47.22	389000	4912	21869		Oxidation (M)
MTB6	NAPAPDADSPK	23.77	1081.5	11	16.1	541.768	2	24.55	0	15474	9486
MTB6	NAPAPDADSPK	20.73	1081.5	11	16.1	541.768	2	25.05	0	15578	9734
MTB6	DTVVLTEGSK	23.72	1047.54	10	19	524.79	2	20.66	1810000	472	7193
MTB6	DTVVLTEGSK	20.31	1047.54	10	19	524.79	2	20.66	1810000	473	7455
MTB6	IARGIGVIYWQVPK	23.7	1598.93	14	13.5	800.483	2	55.87	0	24929	27290
MTB6	DGVLQRPPVTDYK	23.58	1486.78	13	-0.8	496.599	3	23.8	1820000	986	9138
MTB6	DIGILDPALDLV	23.56	1252.69	12	4.2	627.356	2	56.96	0	25352	27966
MTB6	SQTLMSILLSLLTTHSAERLIVIYADFKGEAGADIFR	23.48	4095.17	37	3.4	820.044	5	81.23	0	36293	43321		Oxidation (M)
MTB6	NPGGASGNPTYVTAQINVEGGPR	23.43	2255.09	23	12.1	752.714	3	54.32	0	24334	26306
MTB6	NPGGASGNPTYVTAQINVEGGPR	21.95	2255.09	23	15	752.716	3	56.23	0	25071	27515
MTB6	DAGVLPVLK	23.34	910.549	9	7.7	456.285	2	37.75	0	18972	16684
MTB6	DAGVLPVLK	21.09	910.549	9	7.9	456.285	2	25.46	0	15676	9949
MTB6	DAGVLPVLK	15.81	910.549	9	8.2	456.285	2	32.51	0	17584	13881
MTB6	FLFSLLAASGLR	23.25	1293.74	12	11	432.26	3	27.49	0	16158	11037
MTB6	GGAGGDGGYGSTGGGK	23.24	1253.53	16	-18.2	627.76	2	37.67	0	18945	16640
MTB6	APGDVLAESR	23.16	1013.51	10	-2.2	507.763	2	44.89	0	20939	20572
MTB6	DLEELGAVK	23.06	972.513	9	-1.2	487.263	2	50.86	0	23095	24224
MTB6	LTADPER	23.04	800.403	7	-8.4	401.205	2	26.36	0	15886	10430
MTB6	LGNKPDAK	22.99	841.466	8	-3.4	421.739	2	34.3	0	18047	14839
MTB6	TPAGDVADR	22.98	900.43	9	-5.8	451.22	2	22.92	75400000	857	9983
MTB6	TPAGDVADR	21.07	900.43	9	-5.8	451.22	2	22.92	75400000	858	9985
MTB6	DELPAGPAR	22.92	924.466	9	12.4	463.246	2	59.6	0	26200	29479
MTB6	DELPAGPAR	19.72	924.466	9	13.8	463.247	2	61.63	0	27187	30785
MTB6	DELPAGPAR	17.77	924.466	9	15	463.247	2	59	0	25998	29122
MTB6	ADPSAYDLSSIR	22.91	1293.62	12	-17.7	647.806	2	74.97	2010000	10107	39400
MTB6	TVLVTESPDGGR	22.85	1229.63	12	-18.5	615.808	2	51.41	0	23320	24576
MTB6	TTPIPQLPR	22.82	1021.59	9	-0.4	511.803	2	53.43	0	24023	25783
MTB6	TAAAKAGEK	22.8	845.461	9	-5.4	423.735	2	21.82	0	14863	8068
MTB6	GPKPVIIKAQSLTD	22.79	1465.85	14	13.5	489.631	3	91.77	10700000	12292	50107
MTB6	RALVTPDQAGIPAGPNR	22.78	1731.94	17	17.1	866.991	2	68.99	0	30791	35626
MTB6	LIDLGAVSRINSFGYLYGTPGYQAPEIVR	22.71	3168.66	29	-10.1	1057.22	3	92.71	0	42058	50616
MTB6	DQLGDLDDPK	22.7	1114.51	10	-8.5	558.26	2	40.98	521000	3882	18654
MTB6	HLVPDTLLSQDR	22.57	1392.74	12	-7	465.249	3	41.42	0	20116	18777
MTB6	GDSDEEAKQNIETVK	22.55	1661.77	15	-1.5	831.893	2	91.09	0	41215	49584
MTB6	YAELVDDE	22.54	952.403	8	-18	477.2	2	35.68	0	18336	15526
MTB6	YAELVDDE	21.38	952.403	8	-17.7	477.2	2	35.81	0	18389	15606
MTB6	YAELVDDE	15.14	952.403	8	-18.1	477.2	2	36.31	0	18553	15886
MTB6	AFSALFPAR	22.49	978.529	9	-1.8	490.271	2	39.52	0	19456	17644
MTB6	VLPVGAPR	22.47	807.497	8	7.3	404.759	2	31.86	2820000	2317	13305
MTB6	LLSDITK	22.42	788.464	7	8.3	789.478	1	32.28	81800000	2409	13830
MTB6	LISDLTK	22.42	788.464	7	8.3	789.478	1	32.28	81800000	2409	13830
MTB6	AINVAADSPK	22.36	984.524	10	8.5	493.273	2	30.42	0	17018	12717
MTB6	TDSAFAATPK	22.33	1007.49	10	1.3	504.754	2	19.89	0	14370	7037
MTB6	TDSAFAATPK	19.7	1007.49	10	18.6	504.763	2	31.35	0	17187	13171
MTB6	TDSAFAATPK	15.25	1007.49	10	-15.9	504.745	2	37.42	0	18854	16487
MTB6	EATRQSLPQ	22.33	1028.53	9	2.5	515.271	2	47.23	0	21760	21993
MTB6	EALLPDDETAPK	22.19	1297.64	12	-4.6	433.552	3	29.77	468000	1918	12176
MTB6	EALLPDDETAPK	18.44	1297.64	12	-4.3	649.825	2	23.65	71100000	952	11330
MTB6	EALLPDDETAPK	16.62	1297.64	12	-5.1	433.552	3	30.06	0	16895	12485
MTB6	NLDVQLVSK	22.16	1014.57	9	14.2	508.3	2	28.81	0	16549	11788
MTB6	ATAGDPDDTDGLRREVR	22.1	1842.88	17	-17.7	615.29	3	73.7	0	32815	38599
MTB6	ATAGDPDDTDGLRREVR	15.76	1842.88	17	-19.4	615.289	3	73.5	0	32709	38470
MTB6	DVVLDLEPHGPLPQ	22.09	1527.79	14	13.7	764.914	2	68.41	0	30490	35243
MTB6	LDPVLPLLAAP	22.09	1117.67	11	19	559.855	2	47.44	1030000	4961	22301
MTB6	LVLDVLDPVP	22.06	1078.63	10	-14.8	540.313	2	60.45	0	26552	30022
MTB6	LVLDVLDPVP	16.8	1078.63	10	-14.7	540.313	2	55.91	0	24946	27314
MTB6	YVGADEGGINAK	22.06	1192.57	12	9.3	597.299	2	24.04	9420000	1050	9200
MTB6	ALYDALPATEPL	22.01	1272.66	12	15.6	637.347	2	74.73	0	33345	39261
MTB6	TYIVEIIK	22	977.58	8	-16.1	489.789	2	55.85	129000	6958	27281
MTB6	TYIVELIK	22	977.58	8	-16.1	489.789	2	55.85	129000	6958	27281
MTB6	DLGTNAGDLAIVR	21.99	1313.69	13	15.8	657.865	2	75.18	0	33563	39548
MTB6	GLRGAGAVTSSAAGP	21.9	1270.66	15	9.5	636.345	2	69.75	0	31164	36120
MTB6	GQGFSVPIPPK	21.84	1125.62	11	-17.9	563.806	2	65.16	0	29076	33114
MTB6	DEETLQGYITR	21.82	1323.63	11	7.9	442.221	3	36.63	316000000	3090	16543
MTB6	DEETLQGYITR	20.98	1323.63	11	7.5	662.827	2	36.62	63100000	3086	16338
MTB6	DEETLQGYITR	18.12	1323.63	11	7.9	442.221	3	36.63	316000000	3088	16004
MTB6	DEETLQGYITR	17.22	1323.63	11	7.5	662.827	2	36.62	63100000	3085	16081
MTB6	DEETLQGYITR	16.62	1323.63	11	7.5	662.827	2	36.62	63100000	3084	15808
MTB6	DEETLQGYITR	15.28	1323.63	11	7.9	442.221	3	36.63	316000000	3089	16264
MTB6	DCTAGLPFL	21.81	992.464	9	4.8	993.476	1	74.51	11300000	10031	39263		Carbamidomethylation
MTB6	DCTAGLPFL	17.75	992.464	9	4.8	993.476	1	74.51	11300000	10029	39007		Carbamidomethylation
MTB6	DCTAGLPFL	16.08	992.464	9	4.8	993.476	1	74.51	11300000	10030	39078		Carbamidomethylation
MTB6	GYYHEYTVPTPGNK	21.69	1624.75	14	-9.6	813.376	2	48.13	0	22114	22568
MTB6	PDPVCTPGAISPK	21.66	1337.66	13	3.9	669.842	2	50.69	0	23035	24122		Carbamidomethylation
MTB6	PDPVCTPGAISPK	21.37	1337.66	13	-4.9	669.836	2	52.24	0	23659	25119		Carbamidomethylation
MTB6	PDPVCTPGAISPK	16.96	1337.66	13	-0.6	669.839	2	51.88	0	23515	24888		Carbamidomethylation
MTB6	ASAMELLQAAGN	21.59	1174.57	12	8	588.295	2	64.11	53800	8330	32439
MTB6	EVLSTAAAYR	21.56	1079.56	10	-3.6	540.786	2	48.06	0	22086	22521
MTB6	ELAHRLMHPSFEVPK	21.55	1805.92	15	-3.6	602.98	3	49.33	0	22526	23269		Oxidation (M)
MTB6	DKPGQFALVGANGGIASKYS	21.47	1979.01	20	-19	660.665	3	52	0	23569	24965
MTB6	TDNPSEVLR	21.24	1029.51	9	-11.2	515.756	2	19.33	0	14262	6771
MTB6	DIADPPAGFGVIK	21.23	1298.69	13	-15.9	650.341	2	77.44	0	34702	40995
MTB6	DIADPPAGFGVIK	16.08	1298.69	13	-16.4	650.34	2	77.7	0	34810	41155
MTB6	QPNISARNHIR	21.22	1304.71	11	10.4	653.367	2	67.63	0	30139	34733
MTB6	QPNISARNHIR	17.3	1304.71	11	10.4	653.367	2	62.5	0	27652	31355
MTB6	QPNISARNHIR	17.04	1304.71	11	10.6	653.367	2	61.09	0	26890	30438
MTB6	QPNISARNHIR	15	1304.71	11	10.5	653.367	2	61.68	0	27212	30815
MTB6	FSPDGPTAPR	21.21	1043.5	10	18.2	522.769	2	25.74	517000000	1268	10175
MTB6	FSPDGPTAPR	16.67	1043.5	10	18.2	522.769	2	25.74	517000000	1267	9905
MTB6	HVVAQANSPIDAK	21.15	1348.71	13	-6.2	450.574	3	88.06	0	39664	47657
MTB6	DLSLDISLAR	21.09	1101.6	10	-10	551.803	2	51.71	0	23440	24772
MTB6	GAATGLAGVVIGG	20.99	1041.58	13	-15	521.79	2	67.36	0	30023	34550
MTB6	DEDSADEPIPR	20.95	1242.54	11	17	622.286	2	58.42	0	25813	28787
MTB6	TAALGNEHER	20.94	1096.53	10	-1.5	549.269	2	35.23	0	18227	15293
MTB6	TAALGNEHER	15.9	1096.53	10	-1.5	549.269	2	34.7	0	18104	15023
MTB6	AVVQNDPMGYQQGTGPAAAVPGYQMAGK	20.89	2837.31	28	7.3	710.34	4	70.65	0	31574	36693		Oxidation (M)
MTB6	AVPPGVVGELYI	20.88	1212.68	12	-9.3	607.339	2	73.93	0	32934	38747
MTB6	DPIEPTDGAPK	20.85	1138.55	11	18.5	570.293	2	29.59	149000	1906	12252
MTB6	TEDLALPMTYR	20.85	1324.63	11	-0.4	663.324	2	38.82	0	19233	17235		Oxidation (M)
MTB6	QPVLGGLDTF	20.81	1045.54	10	4.1	523.782	2	50.76	9550000	5726	24427
MTB6	LIYYANK	20.8	883.48	7	6.1	442.75	2	58.45	0	25821	28804
MTB6	VVVPAQRSAIAGVR	20.8	1421.85	14	-1.2	711.93	2	90.34	0	40834	49113
MTB6	TDAMFPAK	20.79	879.416	8	-0.3	440.715	2	28.75	0	16537	11758
MTB6	FPLPELNNPK	20.77	1167.63	10	9.4	584.827	2	67.6	0	30126	34712
MTB6	DEGEGGNDVAK	20.75	1089.46	11	10.2	545.741	2	33.65	2140000	2601	14462
MTB6	VIETEWGSK	20.73	1047.52	9	-16	524.761	2	31.56	0	17263	13302
MTB6	EILDGFETGTLVG	20.72	1349.67	13	-13	675.834	2	46.23	0	21377	21365
MTB6	DPVIVDYAR	20.72	1046.54	9	12.7	524.284	2	51.71	0	23439	24771
MTB6	IGGPDVVAVPR	20.68	1078.61	11	-0.7	540.314	2	56.65	573000000	7126	27943
MTB6	EPLFTLYTNAPER	20.61	1549.78	13	4.7	517.602	3	58.86	145000	7504	29028
MTB6	EPLFTLYTNAPER	18.78	1549.78	13	6.1	517.603	3	58.71	763000	7472	29028
MTB6	QWLPEMAAGRK	20.61	1285.66	11	-10.8	429.556	3	27.34	0	16115	10952
MTB6	FPDKDQAMEK	20.55	1207.55	10	3.8	604.787	2	33.01	0	17699	14138
MTB6	EPSPLQGAQPK	20.54	1150.6	11	3.4	576.308	2	21.4	0	14767	7839
MTB6	DPSAAVLTQPSPK	20.52	1309.69	13	-0.5	655.851	2	69.73	45400	9296	36078
MTB6	DPSAAVLTQPSPK	18.26	1309.69	13	-0.4	655.851	2	68.64	534000	9141	35728
MTB6	DPSAAVLTQPSPK	17.44	1309.69	13	-1.1	655.85	2	68.11	0	30344	35044
MTB6	DPSAAVLTQPSPK	16.53	1309.69	13	-1.1	655.85	2	69.14	67500	9195	35728
MTB6	EPSKPDAPQPSR	20.52	1307.65	12	7.7	654.836	2	35.97	0	18451	15702
MTB6	EASGTGNMK	20.48	909.386	9	17.8	455.709	2	20.73	0	14577	7476		Oxidation (M)
MTB6	ENPGEVHLTVSPVR	20.48	1532.79	14	-5	767.401	2	62.85	0	27826	31592
MTB6	TGDKPGTK	20.39	802.418	8	-5.9	402.214	2	33.95	0	17987	14673
MTB6	TGDKPGTK	17.33	802.418	8	-0.5	402.216	2	25.5	0	15685	9971
MTB6	VVDEASMVATPKLR	20.39	1514.81	14	-1.5	758.412	2	51.67	0	23424	24746
MTB6	AGFDIPMIK	20.38	1006.52	9	10.2	504.27	2	20.1	0	14425	7145		Oxidation (M)
MTB6	AGFDLPMIK	20.38	1006.52	9	10.2	504.27	2	20.1	0	14425	7145		Oxidation (M)
MTB6	HIDCWTLGTIK	20.37	1342.67	11	-2.8	448.563	3	41.59	6380000	3963	18937		Carbamidomethylation
MTB6	FAADPAERVARPPR	20.27	1551.83	14	5	518.285	3	46.84	0	21616	21744
MTB6	SSKQPAPK	20.27	841.466	8	5.6	421.743	2	20.93	0	14631	7582
MTB6	DGVTVSPK	20.21	801.423	8	-9.9	401.715	2	27.75	0	16234	11183
MTB6	KPEAPLRGAPAPT	20.19	1303.72	13	-6.7	652.865	2	60.41	0	26529	29994
MTB6	QDSPPLVLSYAALEGL	20.18	1671.87	16	-8	836.937	2	56.91	164000	7198	27911
MTB6	QDSPPLVLSYAALEGL	19.03	1671.87	16	-8	836.937	2	58.02	266000	7334	28502
MTB6	QDSPPLVLSYAALEGL	16	1671.87	16	-7.5	836.937	2	57.4	0	25479	28205
MTB6	DPDATPGAPPANPPK	20.14	1443.7	15	-5.8	482.238	3	27.94	0	16302	11302
MTB6	AVLIASEPAR	20.1	1025.59	10	-14	513.794	2	71.85	0	32066	37452
MTB6	TDLQAALGK	20.04	915.503	9	15.8	458.766	2	29.82	0	16818	12342
MTB6	DATDPLELKAK	19.9	1199.64	11	-0.1	600.827	2	34.55	0	18083	14953
MTB6	ALGADVVVECGDISEPETAQR	19.88	2215.04	21	1.3	739.356	3	55.39	0	24754	27000		Carbamidomethylation
MTB6	TVAMLMR	19.87	836.425	7	3	419.221	2	31.4	0	17202	13198		Oxidation (M)
MTB6	TVAMLMR	17.4	836.425	7	-14	419.214	2	28.33	0	16433	11534		Oxidation (M)
MTB6	TVAMLMR	16.39	836.425	7	-16.7	419.213	2	27.66	0	16204	11129		Oxidation (M)
MTB6	TVAMLMR	15.98	836.425	7	13.5	419.225	2	33.38	0	17824	14353		Oxidation (M)
MTB6	HANVDEAAVFMID	19.82	1446.64	13	1.8	724.331	2	28.46	0	16467	11606		Oxidation (M)
MTB6	AESEFGQSR	19.78	1009.45	9	19.5	505.74	2	51.95	0	23544	24930
MTB6	LDGMAEDLMKK	19.78	1265.6	11	5.7	633.811	2	36.37	0	18570	15918		Oxidation (M)
MTB6	TAGVDYPK	19.77	849.423	8	8.1	425.722	2	25.03	0	15573	9725
MTB6	FDAESSLR	19.74	923.435	8	7	462.728	2	23	41500	860	8654
MTB6	EDDFVFLE	19.68	1012.44	8	11.4	507.233	2	38.03	0	19049	16836
MTB6	DELTYRVAQ	19.68	1093.54	9	9	547.782	2	33.51	0	17861	14431
MTB6	AMSTRNDEPEK	19.67	1276.57	11	-16.2	639.283	2	23.25	0	15177	8803
MTB6	AMSTRNDEPEK	15.35	1276.57	11	-11.7	639.286	2	22.02	23400000	681	7751
MTB6	GTLGAPKDPTLKLGGSK	19.66	1638.93	17	10.1	547.323	3	51.11	0	23184	24371
MTB6	GTLGAPKDPTLKLGGSK	17.02	1638.93	17	8.7	547.322	3	49.59	0	22635	23439
MTB6	GTLGAPKDPTLKLGGSK	15.55	1638.93	17	8.7	547.322	3	51.61	0	23401	24708
MTB6	AVDATGFR	19.66	835.419	8	16.7	418.724	2	49.81	0	22723	23579
MTB6	CVGLGRDIGDEFRT	19.6	1593.76	14	-4.2	532.257	3	44.66	96500	4423	20443		Carbamidomethylation
MTB6	IFNGAITK	19.57	862.491	8	17	432.26	2	24.72	0	15504	9565
MTB6	GIPSMGIR	19.57	829.448	8	4.7	415.733	2	26.61	0	15932	10563
MTB6	GGQLVVVPEPAVRSPK	19.56	1631.94	16	1.5	816.976	2	53.5	0	24046	25825
MTB6	GEALDAAPLDAQGGLAATPSK	19.53	1951.98	21	1.1	651.67	3	54.54	300000	6600	26442
MTB6	TIGDLAAHSPEVK	19.51	1336.7	13	2.2	669.358	2	28.69	9680000	1730	12356
MTB6	ETFGFVRTMK	19.47	1230.61	10	5.7	411.212	3	31.1	496000	2197	13042		Oxidation (M)
MTB6	GQGFSVPIPPKS	19.45	1212.65	12	-16.2	607.323	2	64.65	0	28795	32784
MTB6	GQGFSVPIPPKS	17.69	1212.65	12	-14.9	607.323	2	65.16	0	29075	33112
MTB6	GQGFSVPIPPKS	15.02	1212.65	12	-16.5	607.322	2	66.13	3180000	8604	34099
MTB6	FLEVDTLNEK	19.41	1206.61	10	-18	604.303	2	42.12	0	20232	19099
MTB6	MQVLLSAYDSR	19.39	1281.64	11	-7	428.217	3	37.65	0	18939	16629
MTB6	RTSLEVSCLIK	19.39	1304.71	11	5	653.367	2	44.11	0	20697	20117		Carbamidomethylation
MTB6	RTSLEVSCLIK	17.73	1304.71	11	4.7	653.366	2	48.86	24700000	5268	20415		Carbamidomethylation
MTB6	TGQGGEPR	19.37	800.378	8	-5.8	401.194	2	20.08	0	14419	7134
MTB6	LIAGYTRPSAGSITFEGHDIHAEYATLR	19.36	3045.53	28	-13.1	1016.17	3	81.85	0	36624	43718
MTB6	GAMVEVDGATGEIR	19.33	1403.67	14	-10.5	702.836	2	33.59	0	17886	14474
MTB6	SRWLFSNPEMTHLSVLR	19.29	2088.06	17	-18.3	697.014	3	50.12	0	22857	23783		Oxidation (M)
MTB6	AGDVVSARDEQK	19.25	1273.63	12	5.2	637.824	2	60.66	0	26668	30159
MTB6	SPMPQPAEPK	19.25	1080.53	10	-7.7	541.267	2	26.22	0	15856	10363
MTB6	GWTIFDANTGK	19.2	1208.58	11	-0.4	605.298	2	48.85	0	22354	22984
MTB6	AGTRPAGEQGPGR	19.2	1252.63	13	-19.6	627.309	2	31	0	17103	12993
MTB6	TVTDMGMLQAAL	19.16	1249.6	12	17	417.549	3	40.58	1090000	3761	18556
MTB6	TVTDMGMLQAAL	18.05	1249.6	12	17	417.549	3	40.58	1090000	3760	18367
MTB6	TVTDMGMLQAAL	15.59	1249.6	12	17	417.549	3	40.58	1090000	3762	18691
MTB6	DIIAMAGLGMPR	19.09	1243.64	12	2.1	622.83	2	42.72	0	20378	19410
MTB6	DIIAMAGLGMPR	15.88	1243.64	12	6.8	622.832	2	43.61	0	20581	19860
MTB6	VSVDPER	19.08	800.403	7	-8.5	401.205	2	27.07	0	16027	10798
MTB6	TVFVAVEGT	19.05	921.481	9	8.7	461.752	2	34.43	2520000000	2684	15315
MTB6	TVFVAVEGT	17.21	921.481	9	7.8	461.751	2	36.27	0	18544	15866
MTB6	TVFVAVEGT	16.81	921.481	9	8.7	461.752	2	34.43	2520000000	2682	14818
MTB6	TEALVEILQ	19.05	1014.56	9	-0.5	508.287	2	55.12	0	24657	26824
MTB6	GATVVATAGNEDK	19.04	1231.6	13	-6	411.54	3	30.59	0	17059	12811
MTB6	NDADAVAR	19	830.388	8	18.5	416.209	2	29.55	0	16740	12180
MTB6	EAIDAGLLAGA	18.97	999.524	11	-11	500.764	2	25.89	0	15774	10179
MTB6	TAAPTGSVPP	18.93	896.46	10	8.4	449.241	2	39.67	0	19518	17743
MTB6	ELLPGDHPMLK	18.92	1248.65	11	1.1	625.335	2	41.47	0	20128	18806
MTB6	QESTGVPYLEPLSDK	18.92	1661.81	15	-3.5	831.912	2	60.12	0	26396	29809
MTB6	ESAGAAR	18.87	660.319	7	-1.4	661.325	1	47.35	1820000	4942	22065
MTB6	TDAEREVRK	18.87	1102.57	9	1.5	552.295	2	40.96	0	19948	18497
MTB6	IDAALSNYFRRGNLTALR	18.86	2050.11	18	-8.1	684.371	3	80.21	0	35830	42684
MTB6	SLAAYEHQDVP	18.85	1228.57	11	-15.2	615.284	2	47.31	0	21792	22046
MTB6	APAGPAEPK	18.84	836.439	9	-6.2	419.224	2	33.88	0	17968	14634
MTB6	VDMTSPKPLPTP	18.79	1297.66	12	-18.7	433.552	3	23.91	380000000	1005	10765		Oxidation (M)
MTB6	VDMTSPKPLPTP	17.38	1297.66	12	-18.7	433.552	3	31.7	0	17315	13390		Oxidation (M)
MTB6	VDMTSPKPLPTP	16.68	1297.66	12	-18.7	433.552	3	23.91	380000000	997	8665		Oxidation (M)
MTB6	VDMTSPKPLPTP	16.21	1297.66	12	-18.7	433.552	3	23.91	380000000	1001	9698		Oxidation (M)
MTB6	VDMTSPKPLPTP	15.39	1297.66	12	-18.7	433.552	3	23.91	380000000	999	9186		Oxidation (M)
MTB6	VDMTSPKPLPTP	15.01	1297.66	12	-18.7	433.552	3	23.91	380000000	1004	10502		Oxidation (M)
MTB6	AYVGAPKAGK	18.76	960.539	10	9.6	481.281	2	45.85	0	21212	21114
MTB6	ALQLHGGMGYSEEYNVSR	18.76	2009.93	18	8.8	670.989	3	44.4	1470000	4385	20357
MTB6	ALQLHGGMGYSEEYNVSR	18.5	2009.93	18	7.1	670.987	3	44.6	482000	4416	20357
MTB6	MDRIWEQRK	18.76	1276.63	9	-11.2	426.547	3	46.05	0	21293	21238		Oxidation (M)
MTB6	AELEAGDFDAAK	18.76	1235.57	12	-17.1	618.78	2	40.17	0	19677	18021
MTB6	EMTKLGVAMGGKSE	18.74	1452.7	14	15	485.246	3	30.34	0	17001	12671		Oxidation (M)
MTB6	KDAIVTEFMVVESPTDMRTSK	18.73	2383.18	21	-13.5	795.389	3	70.46	0	31484	36574
MTB6	GLEPGVVAEK	18.73	997.544	10	8.8	499.784	2	34.07	0	18011	14731	A0A1X1U7B5:A0A679LC36:A0A501P338:A0A328GWM4:A0A7U8U3K2:K5BH39:A0A7I9ZAI7:A0A2A2ZCG9:A0A117DW44:A0A0U0WAS6:A0A1A2LPZ1:A0A1A2BM55:A0A1A2FKD2:A0A1A3G9F2:A0A1V4PLC0:A0A3S5EIN4:A0A0Q9JF40:A0A1Z4ECZ8:A0A3S4SEL5:A0A7I9XUF3:A0A117JDC1:A0A101A0E8:A0A132TAY9:A0A1A3C6Z8:A0A2M9F5T4:A0A1E3RFV0:A0A1A0TJJ8:A0A5P8ZIY8:A0A1R0V894:A0A1Y0BYL1:A0A1J0UAT9:A0A2U9PJL5
MTB6	DTQVGTDSAGYPR	18.73	1365.62	13	-11.3	683.808	2	22.35	2670000	721	8465
MTB6	DVMQQVSAQYR	18.71	1323.62	11	14.9	662.829	2	38.7	0	19193	17163
MTB6	AAHPGDGGGK	18.69	865.404	10	-13.4	433.704	2	20.96	0	14639	7597
MTB6	LGPPVYPMGPK	18.67	1170.61	11	5.4	586.316	2	69.04	0	30819	35659		Oxidation (M)
MTB6	EGQLPEQAK	18.65	998.503	9	-3.9	500.257	2	44.27	3750000	4356	20138
MTB6	AVGADGSVVT	18.62	874.44	10	-12	438.222	2	31	0	17101	12989
MTB6	HRQGEGK	18.62	810.41	7	-8.3	406.209	2	21.25	0	14720	7757
MTB6	TPTIPTMLK	18.62	1000.56	9	1.6	501.289	2	45.43	241000	4534	20898
MTB6	QPHLDMEIANMLSPK	18.61	1722.84	15	-2	575.287	3	34.99	0	18169	15169
MTB6	QPHLDMEIANMLSPK	17.86	1722.84	15	-7.3	575.284	3	51.21	0	23230	24442
MTB6	TAVSSSIID	18.58	891.455	9	6.1	446.738	2	25.84	0	15763	10153
MTB6	LIVAVSPGELGRLD	18.55	1437.82	14	10.9	719.925	2	82.69	485000	11171	44161
MTB6	AGDIDYRVFQTLVYR	18.54	1814.93	15	6.5	908.479	2	65.98	0	29413	33630
MTB6	TGLTGNGYTAPLR	18.54	1319.68	13	-10.4	660.842	2	43.8	0	20623	19954
MTB6	PPTAAMDATPKPK	18.54	1323.69	13	-14.8	662.84	2	54.61	255000	6615	26558
MTB6	EVLDTFPGELAPK	18.53	1414.73	13	-0.9	708.374	2	50.18	0	22875	23820
MTB6	TEEAMMRAIK	18.52	1210.57	10	3.8	606.294	2	56.6	0	25223	27750		Oxidation (M)
MTB6	RHPETMLR	18.49	1038.54	8	-12.8	520.27	2	42.8	0	20397	19447
MTB6	VPLIGGGLSLLVSDGVYR	18.46	1814.03	18	-15.2	908.009	2	66.14	0	29482	33733
MTB6	DVDPIAYGQT	18.45	1077.5	10	-16	539.748	2	43.7	0	20599	19905
MTB6	TAFLGPPAR	18.4	928.513	9	-14.1	465.257	2	44.89	0	20937	20569
MTB6	WLPELMTLEK	18.4	1258.66	10	2.1	420.562	3	40.11	0	19653	17986
MTB6	HPDRVVEKAILGMLPK	18.36	1802.02	16	14.7	902.032	2	62.03	0	27407	31042
MTB6	VGPGLPITVALLMQ	18.36	1423.81	14	-13.7	475.604	3	42.72	1270000	4134	19458		Oxidation (M)
MTB6	LSLARYETPQ	18.36	1176.61	10	-4.4	589.312	2	27.79	0	16245	11204
MTB6	PGEGGQLPAPK	18.35	1049.55	11	-1.5	525.782	2	26.1	0	15820	10295
MTB6	TERLDELK	18.34	1002.53	8	-8.9	502.27	2	41.34	0	20094	18738
MTB6	MPSLPPETTRR	18.34	1283.67	11	-14.1	428.89	3	33.23	0	17775	14267
MTB6	EALFAAADQARK	18.33	1289.67	12	18.1	645.855	2	41.44	0	20119	18788
MTB6	AGPPGDAGLAPPAPAPAG	18.31	1482.75	18	6.8	495.26	3	33.16	0	17746	14220
MTB6	TAASEAAEK	18.3	876.419	9	-18.6	439.209	2	16.89	698000	105	5671
MTB6	TAASEAAEK	17.87	876.419	9	-11.8	439.212	2	17.49	0	13998	5925
MTB6	EADAGTVGSVAALRAR	18.27	1542.81	16	-10.5	515.272	3	68.15	0	30363	35073
MTB6	VLAIGDRQSVTHLAHELAR	18.27	2085.14	19	2.9	696.057	3	75.17	0	33562	39546
MTB6	TVVHQTVAAVGGAP	18.27	1305.7	14	-14.8	436.236	3	22.07	0	14924	8197
MTB6	TAAFPVHK	18.26	869.476	8	1.7	435.746	2	45	0	20982	20638
MTB6	DIGAEPVVESRR	18.25	1326.69	12	1.3	664.353	2	63.91	58400	8311	32313
MTB6	ETFAGNAK	18.24	836.403	8	-1.6	419.208	2	33.81	0	17952	14599
MTB6	DPELAEVLELI	18.23	1239.66	11	-0.9	620.837	2	64.65	0	28797	32786
MTB6	SEPSSPKGPK	18.23	1012.52	10	6.3	507.27	2	22.17	14000000	697	8549
MTB6	AQFGDLDDR	18.22	1035.46	9	-0.6	518.738	2	42.11	0	20230	19095
MTB6	KDFVLNGGAK	18.22	1047.57	10	-16.8	524.784	2	33.24	0	17779	14272
MTB6	IGVDAGE	18.21	659.313	7	8.8	660.326	1	29.27	96900000	1846	11969
MTB6	IGVDAGE	16.84	659.313	7	8.8	660.326	1	29.27	96900000	1844	11169
MTB6	IGVDAGE	15.18	659.313	7	8.8	660.326	1	29.27	96900000	1845	11482
MTB6	EGIPVPK	18.2	738.428	7	8.8	739.441	1	49.61	3440000	5460	23669
MTB6	AGIEEVLGGMPMPK	18.18	1459.71	14	-10.1	487.571	3	24.95	0	15550	9676		Oxidation (M)
MTB6	AGDEAVFGGGK	18.18	1006.47	11	-18.1	504.234	2	27.13	0	16044	10830
MTB6	DEIADLK	18.17	802.407	7	-18.1	402.204	2	31.69	0	17308	13381
MTB6	AEVKPPSK	18.15	854.486	8	-15.7	428.244	2	54.54	0	24423	26451
MTB6	TPEEYEK	18.14	894.397	7	-18.6	448.197	2	20.32	4530000	421	7264
MTB6	KPNVTLDISKFSR	18.14	1503.84	13	1.9	752.929	2	65.31	0	29153	33215
MTB6	KPNVTLDISKFSR	15.31	1503.84	13	0.7	752.928	2	66.02	956000000	8564	33864
MTB6	VALEAPLK	18.13	839.512	8	7.7	420.766	2	39.54	0	19464	17657	A0A1X1U7B5:A0A679LC36:A0A501P338:A0A328GWM4:A0A7U8U3K2:K5BH39:A0A7I9ZAI7:A0A2A2ZCG9:A0A117DW44:A0A0U0WAS6:A0A1A2LPZ1:A0A1A2BM55:A0A1A2FKD2:A0A7I9XUF3:A0A117JDC1:A0A101A0E8:A0A0F4ESZ6
MTB6	LYADAGLDGTKET	18.13	1352.65	13	-8	677.325	2	35.94	0	18438	15685
MTB6	ILVQANEAETTTASGLVIPDTAK	18.1	2341.24	23	17.3	781.433	3	59.88	0	26300	29652
MTB6	TETVLGNK	18.09	860.46	8	-11	431.233	2	34.03	0	18000	14708
MTB6	TETVLGNK	18.02	860.46	8	-5.8	431.235	2	33.41	0	17832	14372
MTB6	TDPQLAAK	18.08	842.45	8	18.2	422.24	2	34.94	0	18149	15138
MTB6	GWIAQPVMQLSTVP	18.08	1525.8	14	17.6	763.919	2	67.39	5790000	8868	34698
MTB6	TFTIEFAP	18.06	924.459	8	-7.7	463.233	2	27.53	0	16169	11060
MTB6	EVLAGAEAL	18.06	871.465	9	8.1	436.743	2	26.95	2460000	1437	10905
MTB6	EVMDAYLTGMEK	18.05	1385.62	12	6.9	693.822	2	34.51	0	18078	14939
MTB6	LSDVMYADPNLP	18.04	1333.62	12	6.8	667.823	2	53.25	0	23959	25679
MTB6	VPHVGLIIPK	18.02	1071.68	10	-2.1	536.846	2	75.33	0	33649	39644
MTB6	VPGANLLGGQDK	18.01	1167.62	12	13	584.827	2	67.98	893000	9010	35052
MTB6	DPTEAVNR	18.01	900.43	8	-2.5	451.221	2	31.44	630000	2236	13192
MTB6	TAAFVVEAER	18	1091.56	10	10.5	546.793	2	49.7	0	22678	23509
MTB6	TNPLVAGGAP	17.99	895.476	10	-14.8	448.739	2	30.66	0	17067	12838
MTB6	SRRPPPMPSANR	17.98	1380.7	12	-0.6	691.359	2	35.64	0	18320	15501		Oxidation (M)
MTB6	HTATVDAAAYPK	17.97	1243.62	12	-3.8	622.815	2	48.23	0	22151	22627
MTB6	DGVGALLR	17.97	799.455	8	-6.9	400.732	2	30.08	0	16906	12498
MTB6	VPVVPVVPAT	17.96	976.596	10	-15.2	977.588	1	77.01	76200	10332	40716
MTB6	VTASGLGCPTWP	17.94	1244.59	12	3.5	415.871	3	30.55	0	17049	12788		Carbamidomethylation
MTB6	GRPGQGGAR	17.94	854.447	9	12.6	855.465	1	40.9	3500000	3852	18726
MTB6	AGYAAATGK	17.91	808.408	9	13.9	405.217	2	20.94	0	14632	7584
MTB6	QEDIDAAAAAEPER	17.88	1484.67	14	6.4	743.349	2	46.33	0	21414	21422
MTB6	MIEIGQPGGGE	17.87	1086.5	11	13.6	544.265	2	29.22	0	16660	12010
MTB6	MIEIGQPGGGE	16.63	1086.5	11	14	544.266	2	28.66	0	16518	11713
MTB6	IDAVIDHIK	17.83	1022.58	9	-8.4	512.291	2	46.96	0	21654	21818
MTB6	ALGSELPK	17.83	813.46	8	-6.3	407.735	2	42.1	3000000	4021	18910
MTB6	ALGSELPK	17.51	813.46	8	-6.3	407.735	2	42.1	3000000	4022	19152
MTB6	VASYSMGK	17.82	841.4	8	18.1	421.715	2	24.49	0	15464	9456
MTB6	GDAPLVTVDKHSTGGVGDK	17.82	1851.93	19	6.2	618.322	3	53.02	14700000	6297	26850
MTB6	AEFIIKGDEPGRYR	17.81	1649.85	14	16.9	550.967	3	62.17	0	27486	31137
MTB6	LINLTPERGER	17.76	1296.71	11	4.8	433.248	3	31.86	0	17378	13490
MTB6	DAGTAAGNLLIHGGPK	17.74	1490.78	16	-18	497.926	3	67.12	2820000	8820	34445
MTB6	FVDLIPP	17.71	799.448	7	16.5	400.738	2	74.75	1610000	10052	39113
MTB6	IPRDVEFLPK	17.7	1212.69	10	-8.8	607.345	2	40.33	0	19736	18118
MTB6	EDATRTICSRAHLMGEGEAMLFGEWIR	17.67	3151.46	27	-12.1	1051.48	3	85.52	0	38416	46065		Carbamidomethylation; Oxidation (M)
MTB6	AITHPFVAGQ	17.63	1039.55	10	-14.8	520.772	2	50.06	0	22830	23745
MTB6	TDPVAVAAH	17.63	879.445	9	16	440.737	2	29.55	0	16741	12182
MTB6	SVETQSDLPN	17.63	1088.5	10	7.9	545.261	2	22.3	0	14972	8314
MTB6	AGTQPLLSP	17.61	882.481	9	4.1	442.25	2	37.32	2500000	3199	16546
MTB6	MTATPHR	17.58	812.396	7	13	407.211	2	17.33	0	13971	5852
MTB6	DFPTGPAYYLTGFDIGAFTPIFVMSR	17.58	2898.39	26	14	967.152	3	91.61	0	41491	49908		Oxidation (M)
MTB6	TTPDKSATDPATT	17.57	1304.61	13	6.1	435.88	3	27.45	0	16147	11018
MTB6	DVMAAAAGTMK	17.56	1064.5	11	-11.9	533.251	2	47.19	0	21746	21969
MTB6	TTYTPHIK	17.55	959.508	8	3.9	480.763	2	24.6	0	15483	9511
MTB6	TPAALVQIAGEYR	17.55	1387.75	13	-16.2	463.582	3	58.36	3090000	7400	28677
MTB6	EVRDTSLK	17.54	946.508	8	-14.2	474.255	2	43.35	0	20531	19730
MTB6	IGEVIGPK	17.53	811.48	8	-13.4	406.742	2	33.54	0	17870	14444
MTB6	KDYNSLGSRR	17.52	1194.61	10	9.5	598.318	2	46.62	0	21530	21610
MTB6	QPLIAAAIGPLLAG	17.49	1303.79	14	-11.5	435.598	3	43.78	0	20618	19946
MTB6	QRSDTELTP	17.49	1045.5	9	-2.4	523.758	2	33.69	419000000	2612	15060
MTB6	QRSDTELTP	15.13	1045.5	9	-2.4	523.758	2	33.69	419000000	2609	14295
MTB6	ELDSAHAAWR	17.49	1154.55	10	16.5	578.29	2	41.41	0	20113	18772
MTB6	NPLSHYAPPRVMK	17.46	1508.79	13	-8.6	755.397	2	49.59	0	22631	23434
MTB6	NPLSHYAPPRVMK	15.01	1508.79	13	-4.7	755.4	2	52.02	0	23579	24980
MTB6	EAISAIESENK	17.45	1189.58	11	-13.2	595.791	2	38.88	0	19250	17267
MTB6	LVSGCTVNPPPAPQSTETPKSAPPPPK	17.44	2753.41	27	-11.6	918.799	3	62.8	0	27801	31556		Carbamidomethylation
MTB6	TIPGGEQDPL	17.41	1025.5	10	12.4	513.765	2	25.83	0	15760	10146
MTB6	DIPTMIK	17.41	832.436	7	17.4	417.233	2	66.44	0	29617	33941		Oxidation (M)
MTB6	MMSALWMPATGQLVVIAHHLVVDGVSWR	17.4	3119.59	28	13.1	1040.88	3	83.19	0	37298	44578		Oxidation (M)
MTB6	DQIVEFLTAK	17.4	1162.62	10	11	582.325	2	73.32	99100	9913	38410
MTB6	ALTDTALP	17.4	800.428	8	-4.6	401.219	2	51.76	0	23463	24805
MTB6	ALTDTALP	15.12	800.428	8	-3	401.22	2	51.2	0	23224	24434
MTB6	TANGHPIPLLATEK	17.39	1460.8	14	-16.8	731.394	2	64.28	0	28595	32547
MTB6	PGASASAPLVVVLHGYSGSAR	17.36	1995.05	21	16.7	666.036	3	89.63	21100	12099	48647
MTB6	FEIAEGFPDYKP	17.32	1411.67	12	-6.6	471.56	3	37.4	2580000	3206	16605
MTB6	FEIAEGFPDYKP	15.4	1411.67	12	-6.6	471.56	3	37.4	2580000	3207	16636
MTB6	QPGGDTELLAIGVPGDR	17.32	1693.86	17	3	565.63	3	45.92	505000	4606	21113
MTB6	QPGGDTELLAIGVPGDR	16.12	1693.86	17	3	565.63	3	45.92	505000	4607	21120
MTB6	HFAGYADKPHGVTTPVNGSF	17.31	2101	20	5.4	701.345	3	50.69	11400000	5690	24388
MTB6	ATADMRPK	17.31	888.449	8	6	445.234	2	27.92	0	16292	11285
MTB6	DALAELAENR	17.31	1100.55	10	-12.3	551.274	2	52.52	3730000	6206	25234
MTB6	DGKTLSSWEEMIAHAGTMSYGGR	17.3	2483.12	23	15.2	828.727	3	80.8	0	36077	43046
MTB6	ADGVSALVLR	17.3	999.571	10	-11.3	500.787	2	47.4	0	21830	22103
MTB6	GGQDVIGYEQA	17.29	1135.51	11	2.3	568.766	2	47.77	1260000	5035	22160
MTB6	VATEMMR	17.28	836.388	7	13	419.207	2	30.14	0	16930	12539
MTB6	SPGGPVAGGR	17.28	853.441	10	-5.8	427.725	2	17.23	3820000	142	5913
MTB6	YASNGPSNTVQDWHGKPNGPIE	17.27	2367.09	22	15.5	790.049	3	37.29	123000	3198	16424
MTB6	THTGEVLEAHR	17.27	1248.62	11	-19.8	417.206	3	17.22	263000	140	5964
MTB6	DSGAPGLAR	17.25	842.425	9	-11.5	422.215	2	31.02	0	17106	13001
MTB6	TEDLGPAGPTP	17.24	1053.5	11	-14.3	527.749	2	40.39	36500	3709	18172
MTB6	TEDLGPAGPTP	15.25	1053.5	11	-14.3	527.749	2	40.39	36500	3708	18165
MTB6	VILGALAATTMVMK	17.23	1417.8	14	-0.9	709.909	2	67.61	0	30131	34718
MTB6	GPTGVGKTELAK	17.22	1156.65	12	-2	579.329	2	27.09	0	16030	10806
MTB6	EDGAAAEATTDTVVVAPK	17.22	1743.85	18	-2.8	872.931	2	74.08	0	33013	38846
MTB6	AGVINYTK	17.21	864.471	8	9.3	433.247	2	43.6	0	20577	19854
MTB6	DKRVGVVGTGATAVQIV	17.21	1668.95	17	16.7	557.334	3	49.8	0	22720	23573
MTB6	DKVTETLLKSAK	17.2	1331.77	12	-3.1	444.928	3	42.4	0	20322	19258	A0A132TAY9
MTB6	QPDTNVTVLLPRR	17.2	1507.85	13	3.3	754.933	2	66.36	0	29576	33883
MTB6	INLSGSFFDAIGLPHLAEK	17.2	2028.07	19	4.6	677.033	3	48.34	0	22192	22694
MTB6	LAEPLDETTSR	17.16	1230.61	11	5.1	411.212	3	31.86	0	17377	13489
MTB6	VEAADLPEK	17.15	970.497	9	7.2	486.259	2	21.17	0	14696	7712
MTB6	DVPSLGWQSYR	17.15	1306.63	11	2.4	436.552	3	35.95	0	18442	15690
MTB6	LDSAPFTDR	17.15	1020.49	9	2.6	511.252	2	54.91	21200	6706	26678
MTB6	AFTGQTVPK	17.14	947.508	9	-19.4	474.752	2	51.51	0	23365	24644
MTB6	NALGFDQLK	17.13	1004.53	9	4	503.274	2	39.61	0	19495	17705
MTB6	MSADELSVTD	17.12	1066.45	10	-8.2	534.227	2	19.79	0	14347	6990
MTB6	AEVLVFVDQTTVVGNDAPT	17.12	1973.99	19	-13.5	658.997	3	76.51	0	34273	40401
MTB6	TAAGAASPAPMP	17.1	1040.5	12	-19.1	521.245	2	40.63	6460000	3779	18366
MTB6	HAQHLELTP	17.06	1044.54	9	-16.5	523.266	2	26.69	119000000	1388	10981
MTB6	HAQHLELTP	15.75	1044.54	9	-16.5	523.266	2	26.69	119000000	1389	11274
MTB6	TDEIKVEVLQ	17.06	1172.63	10	-15.1	587.313	2	21.29	5980000	566	7693
MTB6	KTGSGGGPPGA	17.05	884.435	11	-4.9	443.223	2	28.14	0	16367	11411
MTB6	VAAALPDYMTPAGYVVLDE	17.04	2009.97	19	-15	670.986	3	43.55	0	20568	19831		Oxidation (M)
MTB6	DVPLAQTPDTLRLL	17.03	1550.87	14	-12.6	776.431	2	78.03	137000000	10557	41593
MTB6	SLTQFISDDK	17.02	1152.57	10	-3	577.289	2	18	0	14081	6162
MTB6	VSEHIPFSLAN	17.02	1212.61	11	7.2	405.215	3	28.71	0	16528	11736
MTB6	TWQDMLPT	16.99	990.448	8	4.6	496.234	2	32.22	0	17506	13719
MTB6	DGAPRLTIARLHEFCAGR	16.98	2039.05	18	-15.2	680.68	3	51.25	0	23248	24470		Carbamidomethylation
MTB6	WWDSRPK	16.97	973.477	7	-16	487.738	2	36.05	0	18476	15745
MTB6	LDSANYDVAVEIAGLPDTIR	16.97	2131.08	20	1.5	1066.55	2	83.4	0	37412	44713
MTB6	ATASAAVTAMLTDTEDIALR	16.97	2020.01	20	3.9	674.348	3	55.28	18600	6769	26925
MTB6	MSPDVGVVLLTGNGPSPK	16.93	1782.92	18	-10.1	892.458	2	75.16	0	33554	39538		Oxidation (M)
MTB6	MALLNAIK	16.93	888.51	8	15.9	445.269	2	22.45	0	15010	8393		Oxidation (M)
MTB6	DDPLRPAP	16.88	879.445	8	9.5	440.734	2	31.21	0	17147	13093
MTB6	MAFDLPAGGHR	16.86	1186.56	11	-4.7	594.282	2	34.9	0	18140	15119		Oxidation (M)
MTB6	EVIGSYTQLPFK	16.86	1380.73	12	-7.3	461.247	3	29.21	0	16653	11998
MTB6	DIMTAAATK	16.83	920.464	9	15.2	461.246	2	42.83	0	20408	19469
MTB6	TGFGIVDASDP	16.83	1077.5	11	-6.6	539.753	2	22.34	0	14981	8334
MTB6	DLAAAGFR	16.8	819.424	8	-5.6	410.717	2	47.28	0	21779	22025
MTB6	IDFAELAADIAVE	16.8	1375.69	13	7.6	688.856	2	34.75	6700000	2725	15143
MTB6	IDFAELAADIAVE	15.46	1375.69	13	6.2	688.855	2	34.48	150000	2691	14904
MTB6	EAINNGFFER	16.78	1195.56	10	-9.9	598.782	2	39.23	0	19356	17466
MTB6	MAGGPDAAR	16.77	860.381	9	-6.1	431.195	2	28.18	0	16380	11439		Oxidation (M)
MTB6	TAIDQVR	16.76	801.434	7	15.3	401.731	2	26.16	0	15838	10327
MTB6	QPSWRGMRPDKSAG	16.75	1587.76	14	0	794.886	2	69.74	0	31159	36114		Oxidation (M)
MTB6	FVPAGPSGSP	16.74	914.45	10	-5.2	458.23	2	23.18	0	15165	8765
MTB6	DTELGGHRISAGQK	16.71	1467.74	14	0.2	490.255	3	32.09	8170000	2363	13677
MTB6	DTELGGHRISAGQK	15.31	1467.74	14	0.2	490.255	3	32.09	8170000	2362	13355
MTB6	EALAAELAK	16.71	914.507	9	-16.2	458.253	2	37.5	0	18873	16528
MTB6	LTELMVGAEK	16.69	1089.57	10	-15.6	545.786	2	31.58	0	17266	13312
MTB6	DLTIDVTK	16.59	903.491	8	-17	452.745	2	34.37	6970000	2681	15215
MTB6	AGTAATITPAG	16.56	929.482	11	9.8	465.753	2	24.55	0	15475	9487
MTB6	GMVAFLGHFK	16.55	1105.57	10	-18.6	553.784	2	73.91	0	32923	38735
MTB6	MSPQPGNAAGPK	16.52	1169.55	12	13.2	585.79	2	28.03	0	16336	11359		Oxidation (M)
MTB6	TGCPATVTVK	16.51	1032.53	10	-9.5	517.266	2	23.09	0	15147	8722		Carbamidomethylation
MTB6	DAAAHQPDADEATATER	16.51	1767.77	17	15.9	590.272	3	37.57	0	18906	16578
MTB6	AGDVDIVVHS	16.5	1010.5	10	-10.7	506.253	2	26.6	0	15929	10555
MTB6	TIDALFER	16.48	963.503	8	-16.7	482.75	2	30.31	0	16991	12650
MTB6	AGHRVLVYKPGA	16.48	1266.72	12	-1.5	634.366	2	64.17	0	28535	32477
MTB6	LDDEVPDWR	16.48	1143.52	9	-16.5	572.758	2	70.63	0	31566	36681
MTB6	GTEAAEQPAPRR	16.45	1281.64	12	-7.1	428.218	3	50.13	0	22862	23794
MTB6	VAADAGAEF	16.44	849.387	9	9.3	425.705	2	35.88	0	18415	15644
MTB6	AAGAVAALHSR	16.44	1022.56	11	5.9	512.291	2	46.14	0	21334	21300
MTB6	EVPAAATDDSRGHGR	16.43	1537.72	15	-12.1	513.576	3	46.78	0	21594	21708
MTB6	HGAASQEPPLP	16.43	1102.54	11	12.8	552.285	2	57.7	0	25564	28363
MTB6	EVSPPNL	16.43	754.386	7	6.9	755.399	1	50.43	497000000	5648	23768
MTB6	QKSVAEYVSQTRDGFLNAAK	16.43	2211.13	20	-11.8	738.041	3	59.35	2480000	7584	29458
MTB6	QKSVAEYVSQTRDGFLNAAK	15.97	2211.13	20	-3.5	1106.57	2	57.82	0	25599	28429
MTB6	IADGPVAETGYGPVR	16.42	1500.76	15	14.5	751.397	2	62.5	0	27653	31356
MTB6	LTADDSESLAAL	16.41	1204.58	12	7.4	603.303	2	21.26	0	14725	7765
MTB6	VDGGYVDAILP	16.4	1117.57	11	-19.1	559.779	2	68.67	0	30618	35417
MTB6	VDGGYVDAILP	15.87	1117.57	11	-16.5	559.781	2	69.29	18000	9208	35809
MTB6	LAPDAGFAQR	16.38	1044.54	10	-10.9	523.269	2	45.15	67900	4500	20702
MTB6	ILPGMEQLDGFCSASLLINR	16.37	2233.12	20	-18.6	745.368	3	61.35	0	27030	30601		Carbamidomethylation
MTB6	TDPLELAK	16.36	885.481	8	-3.1	443.746	2	26.65	25900000	1377	11539
MTB6	AGHGTAAPK	16.36	808.419	9	-3.4	405.216	2	25.43	0	15671	9933
MTB6	ARPADTVV	16.36	827.45	8	-5.7	414.73	2	35.1	7050000	2756	15219
MTB6	LPPGSDGAR	16.34	868.44	9	16.5	435.235	2	63.58	662000	8254	32001
MTB6	TVVPDTAGPK	16.33	983.529	10	7	492.775	2	30.99	0	17100	12986
MTB6	TVTADGLTCK	16.33	1064.52	10	-8.2	533.261	2	29.39	0	16705	12103		Carbamidomethylation
MTB6	TQDGFIIPLGYG	16.31	1279.64	12	-17	427.548	3	24.03	31300000	1042	8797
MTB6	GLMLPPGG	16.3	740.389	8	3.5	741.399	1	52.1	91700000	6111	25746
MTB6	GLMLPPGG	15.97	740.389	8	3.5	741.399	1	52.1	91700000	6107	24838
MTB6	GLMLPPGG	15.54	740.389	8	3.5	741.399	1	52.1	91700000	6105	24369
MTB6	GLMLPPGG	15.51	740.389	8	3.5	741.399	1	52.1	91700000	6106	24739
MTB6	TPVGAFIRK	16.3	987.587	9	-17.6	494.792	2	15.86	795000	49	5217
MTB6	NPGGPLP	16.29	650.339	7	-8.2	651.341	1	82.86	931000	11203	44190
MTB6	EAGQFDSRR	16.29	1064.5	9	-3.6	533.255	2	50.89	0	23103	24240
MTB6	HGAELAPHGK	16.28	1015.52	10	-3.6	508.765	2	21.56	984000	612	7718
MTB6	LTTLDVTAIVNRMGAPVR	16.27	1926.07	18	7.9	643.036	3	32.56	0	17591	13901
MTB6	AGHAEADPGQ	16.27	951.405	10	9.5	476.714	2	22.91	1570000	846	8434
MTB6	AGHAEADPGQ	16.14	951.405	10	9.5	476.714	2	22.91	1570000	847	8695
MTB6	EAGSDAASMR	16.26	1009.41	10	1.7	505.715	2	28.13	0	16366	11410		Oxidation (M)
MTB6	RIYQEMINFCK	16.26	1500.72	11	1.2	751.369	2	69.67	4280000	9290	36075		Carbamidomethylation
MTB6	ADPLVIMFTSGSSGAPK	16.23	1676.84	17	-9.2	839.422	2	68.58	0	30570	35359
MTB6	ADVVPAITK	16.22	912.528	9	8.9	457.275	2	50.7	37000000	5700	24039
MTB6	MPTPTLPQSPAATAQSGGMGTR	16.22	2172.03	22	-13.3	1087.01	2	73.06	0	32499	38187		Oxidation (M)
MTB6	DFLSFLPS	16.2	924.459	8	-7.9	463.233	2	27.02	0	16015	10775
MTB6	DTGRLWSPGVKTGVR	16.2	1627.88	15	8.1	543.638	3	45.49	0	21128	20922
MTB6	DLNDLVAR	16.19	914.482	8	5.2	458.251	2	60.42	0	26533	29999
MTB6	ESIEMPAIR	16.19	1044.53	9	-8.9	523.266	2	26.69	119000000	1387	10700
MTB6	PTLLDVSR	16.19	899.508	8	7.8	450.765	2	45.56	22000000	4567	21014
MTB6	PTLIDVSR	16.19	899.508	8	7.8	450.765	2	45.56	22000000	4567	21014
MTB6	QAGGNLATALASR	16.18	1228.65	13	14.2	615.342	2	64.89	73000	8395	33003
MTB6	TEDFVAFR	16.18	983.471	8	-6.2	492.74	2	33.9	0	17974	14646
MTB6	LVVQGLHAP	16.18	932.544	9	-12.4	467.274	2	46.26	0	21385	21377
MTB6	QGSAASSVGPMTDSR	16.17	1465.65	15	0.2	733.831	2	50.92	0	23112	24254		Oxidation (M)
MTB6	VMAVVKADGYGHGAAQTAR	16.16	1900.96	19	3.8	951.49	2	75.41	520000	10149	39700
MTB6	SPSEYVR	16.16	836.403	7	4.7	419.211	2	29.64	0	16766	12229
MTB6	AGTGKSTLIR	16.14	1002.58	10	4.7	502.301	2	56.69	0	25260	27805
MTB6	DPDLNHLG	16.14	879.409	8	-12.5	440.706	2	45	0	20981	20637
MTB6	TIEAGLAVK	16.13	900.528	9	3.4	451.273	2	35.11	0	18198	15235
MTB6	ELASGDTVFTSR	16.13	1281.62	12	11.8	641.825	2	31.6	0	17274	13324
MTB6	LDTGALPAPEYTGGR	16.13	1516.75	15	-3.3	506.59	3	62.11	0	27453	31094
MTB6	TGIDADGLIGT	16.12	1031.51	11	-7.5	516.76	2	91.11	0	41226	49597
MTB6	HSLDANGIRPLELDGLWGIVFSPLLHA	16.12	2939.57	27	-4.3	980.858	3	64.16	0	28530	32472
MTB6	MPLVVPER	16.11	955.516	8	-7.7	478.762	2	27.7	0	16215	11148		Oxidation (M)
MTB6	SNGASAEAK	16.1	833.388	9	-12.7	417.696	2	66.47	18300000	8667	33585
MTB6	DAVTALLARLPQ	16.1	1266.73	12	12	634.38	2	70.74	0	31618	36752
MTB6	FLGPWIP	16.1	828.453	7	-10.4	415.23	2	32.56	55000000	2454	14361
MTB6	AGVIPRYGLKMT	16.1	1304.73	12	-7	435.913	3	41.1	0	20007	18586
MTB6	WAEETDRNPPR	16.1	1369.64	11	-4	685.823	2	55.72	320000	6911	27193
MTB6	RLLVTSFK	16.08	962.591	8	-17	482.295	2	39.46	0	19435	17607
MTB6	VPQWQPVLVR	16.07	1220.7	10	3.4	611.361	2	77.68	5850000	10481	41571
MTB6	VDLHAAIDSEGRNTDTR	16.06	1868.9	17	-3.4	623.971	3	55.53	843000	6858	26998
MTB6	AGDALVWNGSLWH	16.04	1424.68	13	-17	713.337	2	56.11	336000	7030	27394
MTB6	ADIADELPK	16.03	970.497	9	8.9	486.26	2	49.76	0	22701	23546
MTB6	EDQPTTQLPPQR	16.03	1408.69	12	12.2	470.578	3	26.13	0	15830	10314
MTB6	AEDPIETFK	16	1048.51	9	5.2	525.264	2	31.54	415000	2257	13313
MTB6	VDGVNLTYA	15.95	950.471	9	7.3	476.246	2	59.5	0	26170	29419
MTB6	EVTELTPK	15.91	915.491	8	6.7	458.756	2	28.33	49200	1668	11521
MTB6	MSILNTAR	15.89	920.475	8	6	461.248	2	40.3	0	19727	18104		Oxidation (M)
MTB6	DPVPPHR	15.89	816.424	7	7.6	409.223	2	28.41	0	16454	11579
MTB6	AGLDPPLPK	15.88	906.517	9	10.5	454.271	2	30.03	0	16885	12470
MTB6	DGFMLIDVVRDWGEA	15.87	1737.8	15	9	580.28	3	49.47	0	22584	23360		Oxidation (M)
MTB6	TVSPPDSYR	15.87	1020.49	9	-18.4	511.242	2	40.04	1350000	3674	18046
MTB6	IVPGANQVNLA	15.86	1094.61	11	-0.9	548.311	2	59.26	8130000	7551	29338
MTB6	ENGFGLLK	15.86	876.471	8	-0.6	439.242	2	28.78	0	16542	11773
MTB6	SVFETITAR	15.86	1022.54	9	-18.3	512.268	2	62.71	0	27754	31495
MTB6	LVVFDYHPEVDDEREAVESAR	15.86	2474.17	21	-6.9	825.725	3	65.22	99100	8435	33180
MTB6	WAAQHAVDREFWNK	15.86	1756.84	14	-7.7	879.422	2	68.02	0	30307	34985
MTB6	ILPAEDMP	15.85	884.431	8	-2.9	443.222	2	32.28	181000000	2400	15105
MTB6	APGSRQDKYNIPANTALK	15.83	1943.02	18	-16.4	648.671	3	51.15	0	23203	24401
MTB6	LSGLVYR	15.83	806.465	7	8.6	404.243	2	27.8	1230000	1563	10990
MTB6	NDTYRPPTRSQPTR	15.83	1687.84	14	14	563.628	3	82.91	4100000	11210	44273
MTB6	DLAAAFAK	15.82	805.433	8	8.5	403.727	2	44.08	0	20690	20105
MTB6	DLAAAFAK	15.7	805.433	8	8.7	403.727	2	44.59	0	20851	20399
MTB6	TTLLDVVVSR	15.81	1101.64	10	-11.1	551.821	2	54.81	434000	6673	26618
MTB6	RPQPQVPK	15.78	948.551	8	-14.2	949.544	1	49.78	751000	5485	23519
MTB6	TPDAVALTFQ	15.77	1061.54	10	-18.8	531.767	2	40.17	0	19678	18023
MTB6	TPDAVALTFQ	15.37	1061.54	10	-17.4	531.768	2	40.77	0	19880	18382
MTB6	TVLLEVDHEQAG	15.76	1309.65	12	-11.3	655.826	2	37.08	0	18746	16296
MTB6	ATAPPPNDSAERMAMMPRR	15.76	2113.98	19	1.8	705.669	3	57.01	0	25369	27997		Oxidation (M)
MTB6	TPPAERAAILNK	15.75	1279.72	12	11.8	640.877	2	58.06	990000	7344	28478
MTB6	ASHEAILK	15.75	867.481	8	-18.7	434.74	2	22.06	0	14920	8190
MTB6	TAAETDVK	15.75	833.413	8	-9.3	417.71	2	20.92	0	14628	7575
MTB6	AFHSELLDPVLDEFEAYAAQLQFAAPSMPLVCNR	15.74	3848.85	34	-15.9	1283.94	3	96.4	0	44125	53047		Carbamidomethylation
MTB6	VGIAGFCMGGQFALVMSPK	15.74	1984.96	19	18.5	662.672	3	52.08	5580000	6097	24562		Carbamidomethylation; Oxidation (M)
MTB6	VAVELLFEASRPDP	15.7	1541.81	14	-13.9	771.901	2	72.76	0	32381	37994
MTB6	QEFSSDP	15.69	808.324	7	9.6	405.173	2	26.88	0	15987	10697
MTB6	WGLVPWAKAGADGAPETK	15.66	1852.95	18	-9.2	618.651	3	55.7	128000	6905	27158
MTB6	MLAVLADP	15.65	828.442	8	-17.7	415.221	2	37.57	0	18902	16573
MTB6	NPDYGLRLSWHFLSR	15.64	1859.94	15	-16.6	930.963	2	83.79	0	37609	44960
MTB6	EPAPSSDPGLKPK	15.63	1321.69	13	11.5	661.859	2	55.47	0	24785	27045
MTB6	AGLYGDGGK	15.63	836.403	9	-12.6	837.399	1	48.95	111000	5302	23040
MTB6	VLLSPAAADGVDGKEADHR	15.63	1919.97	19	-1.2	640.996	3	49.39	0	22552	23306
MTB6	EPVVISHNK	15.61	1021.56	9	-3.3	511.783	2	46.56	0	21505	21569
MTB6	VDDVVIAEPV	15.61	1054.55	10	17	528.293	2	39.35	0	19398	17542
MTB6	NPALNDVLQHQ	15.61	1247.63	11	10.9	624.827	2	56.06	168000	7021	27388
MTB6	EAIEQMAPQ	15.61	1015.46	9	1.2	508.74	2	32.3	0	17530	13760
MTB6	DIPVGRTATTDE	15.6	1273.62	12	8.4	637.82	2	77.86	0	34871	41259
MTB6	EPAPTTPK	15.59	839.439	8	7.2	420.73	2	18.3	0	14130	6307
MTB6	NSVVLTEGSK	15.59	1032.55	10	18.2	517.289	2	25.01	0	15564	9707
MTB6	SDGAPLFV	15.59	804.402	8	-14.8	403.202	2	51.34	0	23286	24528
MTB6	TAADVMLL	15.59	848.431	8	-13.2	425.217	2	20.71	0	14572	7466		Oxidation (M)
MTB6	DPALGIDPVTGEPK	15.58	1407.72	14	-12.9	470.243	3	44.87	0	20935	20564
MTB6	QVPTPPAR	15.58	864.482	8	-5.2	865.485	1	56.84	9690000	7182	28030
MTB6	KSATADEINAAMK	15.58	1348.67	13	-2.8	675.338	2	50.94	0	23121	24266
MTB6	EFLFTAAP	15.57	894.449	8	-12.5	448.226	2	54.73	0	24501	26572
MTB6	ATASAAVTAMLTDTEDIALR	15.56	2036.01	20	-1.8	679.676	3	51.5	0	23362	24637		Oxidation (M)
MTB6	NPRPPQAVIDAK	15.55	1304.72	12	-0.1	435.914	3	47.96	65200	5099	22493
MTB6	TSHWDDR	15.54	915.384	7	18	458.707	2	17.04	795000	113	5838
MTB6	TVLAIENASIP	15.53	1126.62	11	-2.1	564.318	2	53.54	0	24057	25844
MTB6	TDRPDARIK	15.52	1070.58	9	-13.4	536.292	2	33.07	168000	2496	14172
MTB6	DAPIQDWVK	15.52	1070.54	9	-5	536.274	2	44.62	0	20861	20419
MTB6	EDALLAFPVMQAMPI	15.5	1676.82	15	-8.1	559.941	3	41.36	0	20099	18748		Oxidation (M)
MTB6	AGDKQARDALR	15.49	1199.64	11	2.7	600.827	2	33.86	5600000	2633	14718
MTB6	AGEDPPKK	15.47	840.434	8	18.5	421.232	2	17.8	0	14056	6075
MTB6	MTAPGSSSDER	15.46	1136.48	11	-17.7	569.236	2	43.17	0	20495	19644
MTB6	KNDPRVGTWYK	15.45	1362.7	11	-6	455.239	3	33.75	0	17938	14566
MTB6	TVAPAELPELP	15.45	1135.61	11	17.8	568.824	2	55.7	1040000	6904	26771
MTB6	ADTAHVEH	15.44	878.388	8	11.2	440.206	2	29.99	0	16871	12445
MTB6	TWLGVAAVAVVAALIGGLLLVK	15.43	2133.33	22	-0.1	1067.67	2	82.76	0	37082	44299
MTB6	PTIVTTLR	15.41	899.544	8	-15.6	450.772	2	46.55	6030000	4790	21284
MTB6	VVDLATTTGMR	15.39	1162.6	11	0.1	582.308	2	27.62	394000	1550	11074
MTB6	EGASGLRK	15.39	816.445	8	-9.6	409.226	2	25.95	0	15784	10209
MTB6	ETTADLLARDR	15.39	1259.65	11	0.4	630.831	2	28.98	0	16595	11881
MTB6	SFTGTAPLAAEMK	15.38	1322.65	13	-5.1	662.331	2	35.29	40300000	2770	15253
MTB6	VTGYGPMPAGLA	15.36	1148.55	12	5.3	575.287	2	36.48	0	18603	15984		Oxidation (M)
MTB6	DLSDAEIV	15.36	860.413	8	5.7	431.216	2	26.33	0	15884	10420
MTB6	ARGGLATNR	15.36	914.505	9	10.9	458.265	2	42.85	0	20415	19480
MTB6	ATGVNGGAGGR	15.35	915.452	11	-2.1	458.732	2	42.79	0	20394	19442
MTB6	TIAATPDAR	15.35	914.482	9	12.2	458.254	2	28.32	0	16430	11529
MTB6	IDAQPGTPLAVGP	15.34	1234.66	13	-12.6	412.554	3	26.49	0	15909	10500
MTB6	ISVEDAAALGLTDGGR	15.33	1543.78	16	7.1	515.606	3	66.09	0	29464	33707
MTB6	AGDDIEKK	15.33	874.44	8	-7.9	438.224	2	37.9	0	19020	16767
MTB6	SGAAPGELAR	15.32	927.477	10	-16.3	464.738	2	45.16	0	21040	20745
MTB6	LVPDWPMPPG	15.32	1107.54	10	7.8	554.783	2	33.66	0	17908	14515
MTB6	ESIAARAEAAGR	15.31	1200.62	12	5.8	401.217	3	21.51	0	14798	7904
MTB6	LGLELSCDPPIDR	15.3	1483.73	13	1.3	495.586	3	29.04	9110000	1820	11667		Carbamidomethylation
MTB6	IAYDEEAR	15.29	965.445	8	10.3	483.735	2	26.88	0	15985	10693	A0A1X1U7B5:A0A679LC36:A0A501P338:A0A328GWM4:A0A7U8U3K2:K5BH39:A0A7I9ZAI7:A0A2A2ZCG9:A0A117DW44:A0A0U0WAS6:A0A1A2LPZ1:A0A1A2BM55:A0A1A2FKD2:A0A1A3G9F2:A0A1V4PLC0:A0A3S5EIN4:A0A0Q9JF40:A0A1Z4ECZ8:A0A3S4SEL5:A0A7I9XUF3:A0A117JDC1:A0A101A0E8:A0A132TAY9:A0A1A3C6Z8:A0A2M9F5T4:A0A1E3RFV0:A0A1A0TJJ8:A0A5P8ZIY8:A0A1R0V894:A0A1Y0BYL1:A0A1J0UAT9:A0A2U9PJL5:A0A0F4ESZ6
MTB6	TGDIVAELGP	15.28	970.497	10	6.5	486.259	2	22.81	0	15094	8580
MTB6	MIPGASV	15.27	673.347	7	2.3	674.356	1	43.4	187000000	4222	19788
MTB6	EAAQEDWHALR	15.27	1324.62	11	3.1	442.547	3	27.76	194000	1556	11158
MTB6	EPAAAPPVK	15.26	878.486	9	8.6	440.254	2	20.68	0	14563	7449
MTB6	EAAEAQLAEL	15.25	1043.51	10	9	522.769	2	24.88	0	15531	9637
MTB6	VTGTADPVK	15.25	886.476	9	8	444.249	2	25.32	0	15641	9869
MTB6	SLLAHAYPGTR	15.25	1184.63	11	-18.9	593.311	2	29.21	0	16654	12000
MTB6	KDFVVQPYQ	15.24	1122.57	9	4.7	562.295	2	56.66	10400000	7138	27516
MTB6	LIAATAADPQP	15.24	1066.57	11	-3.2	534.288	2	31.56	0	17262	13301
MTB6	AMTDGPEQKR	15.24	1131.53	10	-6.2	566.771	2	29.42	0	16709	12112
MTB6	IPFAPVPT	15.23	840.475	8	-16.4	421.238	2	34.43	0	18066	14899
MTB6	VIESSGPAP	15.23	855.434	9	7.2	428.727	2	47.71	0	21947	22302
MTB6	RSPAGRTPPTPP	15.23	1232.66	12	-2.7	411.894	3	27.95	0	16304	11307
MTB6	KPHASRK	15.22	822.482	7	-18	412.241	2	27.74	0	16232	11179
MTB6	WGVTAGVPT	15.22	886.455	9	-15.6	444.228	2	28.7	0	16527	11734
MTB6	EAGSGVYDGELDK	15.21	1338.59	13	13.7	670.313	2	67.52	0	30091	34655
MTB6	VDGLVVPGGESTTMS	15.2	1447.69	15	7.6	483.573	3	34.94	0	18151	15141
MTB6	AQAAGALPVFAIYGIPHR	15.2	1851.02	18	-9.7	926.506	2	82.81	0	37106	44333
MTB6	TVVIVEEGR	15.19	1000.56	9	14.5	501.292	2	45.95	0	21248	21173
MTB6	VQGADLTQMTDK	15.18	1305.62	12	5.8	436.218	3	36.42	211000	3043	15971
MTB6	DRPDEAGYR	15.18	1077.48	9	-3.4	539.747	2	44.21	0	20725	20171
MTB6	EMVAAWR	15.18	861.417	7	-5.5	431.713	2	35.06	0	18188	15209
MTB6	AGPEGGVPVAPGK	15.17	1134.6	13	9.8	568.314	2	21.36	0	14753	7818
MTB6	MSPADGALSGRQ	15.16	1204.55	12	-8.2	402.521	3	21.86	958000	659	7978		Oxidation (M)
MTB6	SVELVVALVAVAK	15.15	1296.8	13	13.8	649.417	2	53.41	0	24012	25767
MTB6	DSDVLSFASVHG	15.15	1232.57	12	-16.1	617.281	2	22.13	0	14935	8224
MTB6	GWPEWAEPDVVDAFADR	15.14	1958.88	17	11.1	980.458	2	63.31	304000	8233	31842
MTB6	LVSGMVADHPDGR	15.13	1352.65	13	-10.8	677.325	2	49.75	0	22696	23537
MTB6	GPVELEWK	15.13	956.497	8	-6.4	957.498	1	45.05	23200000	4484	21127
MTB6	DGAAWLTENR	15.13	1131.53	10	-5.4	566.77	2	56.29	0	25096	27551
MTB6	TAYCGAPDR	15.11	1009.43	9	8.2	505.726	2	42.78	0	20391	19438		Carbamidomethylation
MTB6	DAPLDSLVGPDPADEPK	15.1	1734.83	17	10.8	868.432	2	72.72	0	32372	37971
MTB6	TDPVAVAAHDLTTS	15.1	1396.68	14	-11.3	466.563	3	32.62	0	17603	13928
MTB6	TTDDLAKATR	15.09	1090.56	10	14.9	546.296	2	47.76	0	21970	22340
MTB6	QAATVEAK	15.09	816.434	8	-3.8	409.223	2	20.36	0	14497	7288
MTB6	ENIVGAEEVLSGGPGELGLGR	15.09	2052.05	21	-3.8	685.021	3	55.53	361000	6857	27127
MTB6	NQIPTVFYGA	15.06	1108.56	10	8.3	555.29	2	58.14	841000	7353	28738
MTB6	DLPQLVDSLT	15.04	1099.58	10	-1.1	550.795	2	61.27	0	26986	30552
MTB6	IRIAPEDIHDMTAGARGLTLHFYSPPASSMR	15.04	3425.7	31	-19	1142.88	3	76.61	638000	10294	40364		Oxidation (M)
MTB6	GSKAHVGALLDSVDSAVE	15.02	1753.88	18	17.6	585.646	3	54.95	129000	6710	26723
MTB6	TVGTQNTDWNLR	15.01	1403.68	12	-7.1	702.842	2	51.26	44900	5835	24485
MTB6	KKGGSPDSCAVK	15.01	1232.62	12	-9	617.311	2	35.72	0	18353	15552		Carbamidomethylation
MTB6	AEIVPANHFPR	15	1249.66	11	9.1	625.841	2	30.12	2990000	2040	12553
MTB6	QPAAWPAPGA	15	964.477	10	2	483.247	2	21.28	0	14733	7777
MTB23	TEQQWNFAGIEAAASAIQGNVTSIHSLLDEGK	114.63	3384.66	32	4.5	1129.23	3	111.45	4310000	42306	50624	U5WQ96:A0A109T1X1:A0A0H3LG06:A0A8E0C2Y8:A0A7V9WCS0:A0A8E0A014:A0A8E0AAA2:A0A7U8YID2:R4MD72:B5TV89:F8VBV9:A0A1X1UUC7:R4MEI4:A0A829CHB6:A0A328G9C0:X7YBX6:A5U9K3:A0A7U9K0I5:A0A679LLE4:A0A498R3C3:G0TL55:A0A7U8YJA2:A0A7I7MVF4:A0A7I7MWJ4
MTB23	TEQQWNFAGIEAAASAIQGNVTSIHSLLDEGK	75.43	3384.66	32	2.8	847.176	4	111.47	0	68247	50650	U5WQ96:A0A109T1X1:A0A0H3LG06:A0A8E0C2Y8:A0A7V9WCS0:A0A8E0A014:A0A8E0AAA2:A0A7U8YID2:R4MD72:B5TV89:F8VBV9:A0A1X1UUC7:R4MEI4:A0A829CHB6:A0A328G9C0:X7YBX6:A5U9K3:A0A7U9K0I5:A0A679LLE4:A0A498R3C3:G0TL55:A0A7U8YJA2:A0A7I7MVF4:A0A7I7MWJ4
MTB23	NLPAGHGLNAQTGVYEDLLAAGVADPVK	103.22	2789.43	28	4.6	930.825	3	107.97	880000	39752	48474	A0A045HTZ7:A0A8E0AB19:A0A679LC36:A1KFR2:A0A8E0BYH2:A0A501P338:A0A8E0A1B2:A0A806JPI6:A0A829CF47:R4MDA5:P9WPE7:A0A7V9W698:A0A7U8YAA5:A0A120IZM0:A0A7U8UG22:A0A0H3LCC3:A0A7U9K1G6:A0A7U4BSE1:A0A7I7MUC6:G0TP22:A0A328GWM4:A0A8D9ZUU4:A0A0K2HRZ9:A0A7U8U3K2
MTB23	KPITYDTLWQADTDPLPVVFPLVQGELSK	96.87	3269.72	29	7.4	1090.93	3	111.02	1230000	41996	50355	R4M6N6
MTB23	KPITYDTLWQADTDPLPVVFPIVQGELSK	96.87	3269.72	29	7.4	1090.93	3	111.02	1230000	41996	50355	R4MJ07:A0A8E0A6M6:A0A654ZQ53:A0A7U9K4B9:A0A8E0DX31:A0A060IGQ3:A5U400:A0A7U8TZM5:A0A328GLU4:Q84AL7:A0A8E0E4H8:A0A806JTS9:A0A1L6C530:A0A829CE34:A0A679LGW2:A0A045IUI1:A0A8E0C157:A0A1L6C4P2:A0A1L6C4S5:A0A8I0EPS0:A0A0H3LA01:A0A7U8UJ27:G0TLX4:A0A7U8YI10:A0A1L6C5I5:A0A2I7W871
MTB23	TQIDQVESTAGSLQGQWR	89.36	2002.97	18	6.1	1002.5	2	94.63	10800000	33594	42427	G4XZE7:X5FC46:A0A829C9J0:A0A806JQ29:G0TL54:P0A567:A5U9K2:A0A501P5V6:A0A7U8YM66:A0A344X8J3:P9WNK5:A0A8E0AGK7:A0A7U8UEB2:A0A8E0E3F2:A0A045IM14:B5ACB0:A0A8E0A082:A0A679LLB8:P9WNK4:A0A8E0C303:A0A7U8TXK8:B5TV88:A0A7U9PIL0:R4MCB6:B5ACA9:A0A0H3LG02:A0A0E9A567
MTB23	TQIDQVESTAGSLQGQWR	89.27	2002.97	18	6.1	1002.5	2	94.63	10800000	33593	42178	G4XZE7:X5FC46:A0A829C9J0:A0A806JQ29:G0TL54:P0A567:A5U9K2:A0A501P5V6:A0A7U8YM66:A0A344X8J3:P9WNK5:A0A8E0AGK7:A0A7U8UEB2:A0A8E0E3F2:A0A045IM14:B5ACB0:A0A8E0A082:A0A679LLB8:P9WNK4:A0A8E0C303:A0A7U8TXK8:B5TV88:A0A7U9PIL0:R4MCB6:B5ACA9:A0A0H3LG02:A0A0E9A567
MTB23	TQIDQVESTAGSLQGQWR	72.53	2002.97	18	5.2	668.669	3	94.68	10800000	33618	42180	G4XZE7:X5FC46:A0A829C9J0:A0A806JQ29:G0TL54:P0A567:A5U9K2:A0A501P5V6:A0A7U8YM66:A0A344X8J3:P9WNK5:A0A8E0AGK7:A0A7U8UEB2:A0A8E0E3F2:A0A045IM14:B5ACB0:A0A8E0A082:A0A679LLB8:P9WNK4:A0A8E0C303:A0A7U8TXK8:B5TV88:A0A7U9PIL0:R4MCB6:B5ACA9:A0A0H3LG02:A0A0E9A567
MTB23	PGLPVEYLQVPSPSMGR	86.14	1825.94	17	5	913.984	2	108.36	1190000	40002	48713	A0A7U8YJL7:A0A0H3LGW5:A0A7U9K0X2:A0A045IMT6:A5U9D3:G8FRV9:R4MK95:A1KQD8:D6MJP4:G0TKY1:A0A8E0AGF7:A0A829BYI5:A0A8E0A1B7:A0A8E0AAI1:A0A7U8UFQ9:Q6PUJ6:A0A806JPW8:A0A501NZ69:A0A679LLX6:A0A7U8YC65:A0A328G3M7:A0A7W0ANR2:A0A8E0EZ95:A0A7U4BYM6:Q847N5
MTB23	LAAAWGGSGSEAYQGVQQK	85.56	1906.92	19	3.6	954.472	2	66.85	15200000	21847	29049	U5WQ96:A0A109T1X1:A0A0H3LG06:A0A8E0C2Y8:A0A7V9WCS0:A0A8E0A014:A0A8E0AAA2:A0A7U8YID2:R4MD72:B5TV89:F8VBV9:A0A1X1UUC7:R4MEI4:A0A829CHB6:A0A328G9C0:X7YBX6:A5U9K3:A0A7U9K0I5:A0A679LLE4:A0A498R3C3:G0TL55:A0A7U8YJA2:A0A7I7MVF4:A0A7I7MWJ4
MTB23	LAAAWGGSGSEAYQGVQQK	66.27	1906.92	19	3	636.65	3	66.81	5850000	21843	29078	U5WQ96:A0A109T1X1:A0A0H3LG06:A0A8E0C2Y8:A0A7V9WCS0:A0A8E0A014:A0A8E0AAA2:A0A7U8YID2:R4MD72:B5TV89:F8VBV9:A0A1X1UUC7:R4MEI4:A0A829CHB6:A0A328G9C0:X7YBX6:A5U9K3:A0A7U9K0I5:A0A679LLE4:A0A498R3C3:G0TL55:A0A7U8YJA2:A0A7I7MVF4:A0A7I7MWJ4
MTB23	ILVQANEAETTTASGLVIPDTAK	84.71	2341.24	23	5.8	1171.64	2	99.72	501000	36222	44546	A0A328G5U2:A0A8E0A8T7:G0TIS9:A0A109T0T0:A0A7U9PM50:A0A0K2I1H4:A0A1X1W248:A0A7U4BXU8:U5WWQ5:A0A7V9WC39:A0A8B4QG78:A0A2U9PLG7:A0A1E3TIH9:A0A1Y0CF75:A0A1J0UHD8:A0A7I7UG47:A0A1E3R891:A0A7W8CLI4:A0A2Z5YB02:A0A1E3SL23:A0A1V4Q183:A0A7D6I6X4:A0A4R6I942:A0A2S8LBU3:A0A0Q9AHC7:A0A1T3WP11
MTB23	ILVQANEAETTTASGLVIPDTAK	59.73	2341.24	23	6.5	781.427	3	99.75	1050000	36234	44540	A0A328G5U2:A0A8E0A8T7:G0TIS9:A0A109T0T0:A0A7U9PM50:A0A0K2I1H4:A0A1X1W248:A0A7U4BXU8:U5WWQ5:A0A7V9WC39:A0A8B4QG78:A0A2U9PLG7:A0A1E3TIH9:A0A1Y0CF75:A0A1J0UHD8:A0A7I7UG47:A0A1E3R891:A0A7W8CLI4:A0A2Z5YB02:A0A1E3SL23:A0A1V4Q183:A0A7D6I6X4:A0A4R6I942:A0A2S8LBU3:A0A0Q9AHC7:A0A1T3WP11
MTB23	WETFLTSELPGWLQANR	84.18	2047.02	17	6.6	1024.52	2	110.85	299000	41864	50277	A0A7U8YJL7:A0A0H3LGW5:A0A7U9K0X2:A0A045IMT6:A5U9D3:G8FRV9:R4MK95:A1KQD8:D6MJP4:G0TKY1:A0A8E0AGF7:A0A829BYI5:A0A8E0A1B7:A0A8E0AAI1:A0A7U8UFQ9:Q6PUJ6:A0A806JPW8:A0A501NZ69:A0A679LLX6:A0A7U8YC65:A0A328G3M7:A0A7W0ANR2:A0A8E0EZ95:A0A7U4BYM6:Q847N5
MTB23	DYSTQNASGGPSGPFYDGAVFHR	81.11	2429.07	23	2.6	810.7	3	91.72	1210000	32242	40894	A0A654TD32:A0A328GYM0:A0A109S5R5:A0A120IZ48:A0A045JXQ7:R4LTG8:A0A8E0E3H3:A0A0G2Q9G0
MTB23	LGNSVYTSNAQLVVYR	75.06	1782.93	16	5.4	892.477	2	84.13	0	63900	37355	A0A2I7W2G7:A0A654ZG28:A0A088SGA6:R4MC61:A0A806JGF8:A0A7U8U2N5:A0A8E0C346:A0A679LAT1:A0A7U4BRM1:A0A501P565:A0A7U9PIF9:A0A8E0A2S6:R4M1F4:A0A829CHG8:P9WIM8:A0A7U8TVL9:A0A0K2HRN7:A0A8E0AGR2:A0A0H3L4A6:A0A0H3M0J7:A0A328GYQ1:A0A045GKW3:P0A5Q7:P9WIM9:A0A109SSU2:A5TYB1:A0A8E0AAF7:A0A7U8UGE6
MTB23	LSSPVTQNVTFVNQGGW	71.07	1832.91	17	6.9	917.469	2	109.15	1420000	40610	49200	A0A0U0SV63:A0A654TSA8:A0A7U8TSI0:A0A7U8U815:A5U569:A0A109SYG6:A0A829CCZ9:A0A0H3LFP7:A0A328GIY3:A0A7U4FAL6:A0A0H3M735:A0A0K2HY06:A0A8E0EZ16:A0A8E0A539:A0A8E0E4X6:A0A7U9K4X3:R4M4A2:A0A679LIP6:A0A2I7W9E5:A0A8E0DXB5:A0A8I0EQH8:A0A7U8U0D9:A0A060ID05
MTB23	KTDDVAGDGTTTATVLAQALVR	70.86	2202.15	22	1.5	735.06	3	106.48	549000	38991	47619	A0A045HTZ7:A0A8E0AB19:A0A679LC36:A1KFR2:A0A8E0BYH2:A0A501P338:A0A8E0A1B2:A0A806JPI6:A0A829CF47:R4MDA5:P9WPE7:A0A7V9W698:A0A7U8YAA5:A0A120IZM0:A0A7U8UG22:A0A0H3LCC3:A0A7U9K1G6:A0A7U4BSE1:A0A7I7MUC6:G0TP22:A0A328GWM4:A0A8D9ZUU4:A0A0K2HRZ9:A0A7U8U3K2
MTB23	APGATVALTFQDPSGGSR	67.93	1730.86	18	5.8	866.444	2	79.19	313000	27108	34992	Q8VKA4:A0A655DCL4:A5U125:A0A7U8UI55:A0A0H3M2W3:A0A8E0EXN1:A0A829C7T4:A0A1R3XWZ0:A0A8E0E3J7:A0A7U8U6M9:A0A045INR7:G0TG95:A0A8D9ZWU4:A0A8E0A2C3:A0A7U4BT48:A0A7W0AL42:A0A806JP33:A0A7U8TXI7:A0A8A9DZU8:A0A328GX43:A0A655I4C5:A0A655INF8:A0A654TTM0:A0A8D5WT63:A0A654ZFL3:A0A0H3LDU2:A0A655FVS9:A0A109S6U0:A0A120J090:A0A7U9K2U2
MTB23	VYQNAGGTHPTTTYK	67.7	1636.78	15	4	546.606	3	19.25	2450000	2676	6568	R4M6N6:R4MJ07:A0A8E0A6M6:A0A654ZQ53:A0A7U9K4B9:A0A8E0DX31:A0A060IGQ3:A5U400:A0A7U8TZM5:A0A328GLU4:Q84AL7:A0A8E0E4H8:A0A806JTS9:A0A1L6C530:A0A829CE34:A0A679LGW2:A0A045IUI1:A0A8E0C157:A0A1L6C4P2:A0A1L6C4S5:A0A8I0EPS0:A0A0H3LA01:A0A7U8UJ27:G0TLX4:A0A7U8YI10:A0A1L6C5I5:A0A2I7W871
MTB23	IPLDVAEGDTVIYSK	67.46	1618.85	15	5.4	810.436	2	93.82	259000	33209	41887	A0A328G5U2:A0A8E0A8T7:G0TIS9:A0A109T0T0:A0A7U9PM50:A0A0K2I1H4:A0A1X1W248:A0A7U4BXU8:U5WWQ5:A0A7V9WC39:A0A8B4QG78:A0A2U9PLG7:A0A1E3TIH9:A0A1Y0CF75:A0A1J0UHD8:A0A7I7UG47:A0A1E3R891:A0A7W8CLI4:A0A2Z5YB02:A0A1E3SL23:A0A1V4Q183:A0A7D6I6X4:A0A4R6I942:A0A2S8LBU3:A0A0Q9AHC7:A0A1T3WP11
MTB23	HSVVMGVNK	67.31	969.507	9	3.3	485.763	2	15.82	359000	1152	4925	A0A0H3L583:A0A7U9PJX0:A0A7U4F9K6:A0A109STG4:A0A0H3M181:A0A7V9W5Z5:A0A7U8UHA5:R4M4S5:A0A109S627:A0A045HUW4:A5TZ36:A0A8E0A234:O07236:A0A328GX55:A0A679LBM2:R4M283:X7Y6Z8:X7YEI2:A0A162D1J5:A0A1X1USX1:U5WS92:A0A498P8Y2:A0A653ETK5:A0A1X2LNS2:A0A1A3I0H0:L7V5E6:A0A1B4Y8L6:A0A2Z5TS73:A0A100I0R2:A0A7Z7IIX8
MTB23	MLLNNVLEHLAENLK	67.18	1749.94	15	7.3	584.328	3	110.04	598000	41251	49764	A0A7S7RK51:A0A109ST44:A0A655G1I7:A0A0H3L8Q6:A0A0K2HS10:A0A7U9PIK7:A0A7W0AFN1:A0A0E8KDV6:A0A679LAG4:R4M4C9:R4LTZ3:A0A829CFE9:A0A8E0A1U4:A0A8E0ACK4:A0A7U8TVW6:G0TMI0:A0A806JNU5:A0A8E0C4E5:A0A328GY32:Q8VKQ8:A0A0H3M7E1:L7W1Q6:A5TYN9:A0A7U4BRG8:L7N657:A0A1X2LXU2:A0A8E0E6J9
MTB23	AAWGGSGSEAYQGVQQK	67.15	1722.8	17	3.9	862.411	2	50.61	587000	15261	21582	U5WQ96:A0A109T1X1:A0A0H3LG06:A0A8E0C2Y8:A0A7V9WCS0:A0A8E0A014:A0A8E0AAA2:A0A7U8YID2:R4MD72:B5TV89:F8VBV9:A0A1X1UUC7:R4MEI4:A0A829CHB6:A0A328G9C0:X7YBX6:A5U9K3:A0A7U9K0I5:A0A679LLE4:A0A498R3C3:G0TL55:A0A7U8YJA2:A0A7I7MVF4:A0A7I7MWJ4
MTB23	TDAATLAQEAGNFER	65.65	1592.74	15	2.9	797.383	2	87.12	1300000	30031	38749	G4XZE7:X5FC46:A0A829C9J0:A0A806JQ29:G0TL54:P0A567:A5U9K2:A0A501P5V6:A0A7U8YM66:A0A344X8J3:P9WNK5:A0A8E0AGK7:A0A7U8UEB2:A0A8E0E3F2:A0A045IM14:B5ACB0:A0A8E0A082:A0A679LLB8:P9WNK4:A0A8E0C303:A0A7U8TXK8:B5TV88:A0A7U9PIL0:R4MCB6:B5ACA9:A0A0H3LG02:A0A0E9A567
MTB23	NFQVIYEQANAHGQK	65.19	1745.85	15	6	873.939	2	54.94	752000	17067	23614	A0A2A2ZZ24:V7N2W0:A0A1A1WNN6:A0A7D6DUJ8:A0A829CC84:A0A0E9AU36:A0A1X1RU03:R4MFH5:A0A1A3D556:V7MYX6:A0A328GX75:A0A1Q4HT01:A0A0E8W8E0:A0A1X0ARB7:A0A328GNN7:A0A2A3A0N2:R4M7X8:A0A1A3R0N7:A0A1A2WGL3:A0A1A2XPQ3:X7VQ20:A0A8E0A592:A0A1A3AM95:A0A7U8U8F7:A0A2A2ZAG0:A0A1Q4HX12:A0A8E0A9M9:A0A1A3TI34:A0A1V3XN70:A0A7I9Z5T5:S4ZBM7
MTB23	NFQVIYEQANAHGQK	52.71	1745.85	15	6.2	582.962	3	54.94	699000	17042	23612	A0A2A2ZZ24:V7N2W0:A0A1A1WNN6:A0A7D6DUJ8:A0A829CC84:A0A0E9AU36:A0A1X1RU03:R4MFH5:A0A1A3D556:V7MYX6:A0A328GX75:A0A1Q4HT01:A0A0E8W8E0:A0A1X0ARB7:A0A328GNN7:A0A2A3A0N2:R4M7X8:A0A1A3R0N7:A0A1A2WGL3:A0A1A2XPQ3:X7VQ20:A0A8E0A592:A0A1A3AM95:A0A7U8U8F7:A0A2A2ZAG0:A0A1Q4HX12:A0A8E0A9M9:A0A1A3TI34:A0A1V3XN70:A0A7I9Z5T5:S4ZBM7
MTB23	SAIQGNVTSIHSLLDEGK	63.09	1867.96	18	1.6	623.664	3	85.45	541000	29551	37957	U5WQ96:A0A109T1X1:A0A0H3LG06:A0A8E0C2Y8:A0A7V9WCS0:A0A8E0A014:A0A8E0AAA2:A0A7U8YID2:R4MD72:B5TV89:F8VBV9:A0A1X1UUC7:R4MEI4:A0A829CHB6:A0A328G9C0:X7YBX6:A5U9K3:A0A7U9K0I5:A0A679LLE4:A0A498R3C3:G0TL55:A0A7U8YJA2:A0A7I7MVF4:A0A7I7MWJ4
MTB23	RQDLINEVNLLNTK	62.41	1668.92	14	7.4	557.318	3	87.49	245000	30168	38970	A0A655F5A4:A0A2I7WCJ0:A0A655EY09:R4MD84:A0A7U8UMS7:A0A120IQE7:A0A120J333:A0A8E0E2X1:A0A0H3M9I6:A0A7U9PM52:P9WJ70:A0A829BYP1:A0A806K1N0:H8EZ77:A0A045I7S6:A0A679LKZ3:P65082:A5U888:A0A8D5X0B3:A0A328G9J5:G0TIS4:P9WJ71:A0A501P0R9:A0A7U4BXU6:A0A8I0EQ93:A0A655I0X4
MTB23	DAGQIAGLNVLR	60.61	1225.68	12	5.8	613.851	2	91.97	596000	32367	41024	G0TNT7:A0A829CG27:A0A806JG42:A0A109STK1:A0A045JRR0:A0A8E0A153:A0A8E0BYB4:A0A7U9K1Q5:A0A8E0A920:A0A0H3L5C8:A0A7U4BRT4:A0A7U8YCN1:A0A8D9ZUN7:A0A679LBQ8:A0A822RSS9:A0A8I0JW50:A0A0K2HRP0:A0A7U8UFW4:B3VHV1:A0A0U1XGD1:A0A328H0I9:A0A7U8YGB6:A0A1E3SD40:A0A1X2LPZ5:A0A1X1Y366:A0A8E4KRN8:A0A1X2CBY9:A0A124BWP8:A0A2Z5Y928:L7UZ25:A0A1X1RF54:A0A0U0WCE8:A0A498PR75:A0A7I7UGW4:A0A1X1SXM7:A0A8G1AUD9:A0A1V3WSX4:A0A7…
MTB23	GAPTITNDGVSIAK	59.98	1342.71	14	4	672.366	2	57.93	416000	18479	25025	A0A045HTZ7:A0A8E0AB19:A0A679LC36:A1KFR2:A0A8E0BYH2:A0A501P338:A0A8E0A1B2:A0A806JPI6:A0A829CF47:R4MDA5:P9WPE7:A0A7V9W698:A0A7U8YAA5:A0A120IZM0:A0A7U8UG22:A0A0H3LCC3:A0A7U9K1G6:A0A7U4BSE1:A0A7I7MUC6:G0TP22:A0A328GWM4:A0A8D9ZUU4:A0A0K2HRZ9:A0A7U8U3K2
MTB23	GAPTITNDGVSIAK	53.09	1342.71	14	4	672.366	2	57.93	416000	18480	25076	A0A045HTZ7:A0A8E0AB19:A0A679LC36:A1KFR2:A0A8E0BYH2:A0A501P338:A0A8E0A1B2:A0A806JPI6:A0A829CF47:R4MDA5:P9WPE7:A0A7V9W698:A0A7U8YAA5:A0A120IZM0:A0A7U8UG22:A0A0H3LCC3:A0A7U9K1G6:A0A7U4BSE1:A0A7I7MUC6:G0TP22:A0A328GWM4:A0A8D9ZUU4:A0A0K2HRZ9:A0A7U8U3K2
MTB23	GAAGTAAQAAVVR	57.61	1141.62	13	3.2	571.821	2	26.51	57800000	6009	10088	G4XZE7:X5FC46:A0A829C9J0:A0A806JQ29:G0TL54:P0A567:A5U9K2:A0A501P5V6:A0A7U8YM66:A0A344X8J3:P9WNK5:A0A8E0AGK7:A0A7U8UEB2:A0A8E0E3F2:A0A045IM14:B5ACB0:A0A8E0A082:A0A679LLB8:P9WNK4:A0A8E0C303:A0A7U8TXK8:B5TV88:A0A7U9PIL0:R4MCB6:B5ACA9:A0A0H3LG02:A0A0E9A567
MTB23	TVGDVVAYIQK	55.34	1191.65	11	0.9	596.834	2	80.31	4860000	27550	35700
MTB23	TVGDVVAYIQK	47.23	1191.65	11	0.9	596.834	2	80.31	4860000	27549	35456
MTB23	TVGDVVAYIQK	42.2	1191.65	11	0.9	596.834	2	80.31	4860000	27551	35943
MTB23	LHVIIGDANLAETSTYLK	53.84	1957.05	18	8.9	653.365	3	64.66	0	59854	28147
MTB23	VVDGDGQAVGGAFVR	53.5	1445.73	15	5.4	723.876	2	60.34	63400	19430	26166
MTB23	AAFGGVGNPAAASR	53.39	1244.63	14	5.6	623.325	2	45.96	408000	13459	19433
MTB23	VYPFPVAPPN	53.14	1099.57	10	3	1100.58	1	108.31	1460000000	39958	48697
MTB23	VYPFPVAPPN	51.51	1099.57	10	3	1100.58	1	108.31	1460000000	39959	48698
MTB23	VYPFPVAPPN	39.31	1099.57	10	4.3	550.796	2	108.31	2510000000	39946	48574
MTB23	VYPFPVAPPN	38.4	1099.57	10	6.1	550.797	2	109.18	0	68053	49213
MTB23	VYPFPVAPPN	31.86	1099.57	10	4.3	550.796	2	108.31	2510000000	39947	48892
MTB23	AIQGNVTSIHSLLDEGK	52.32	1780.93	17	5	594.656	3	82.06	1040000	28107	36321	U5WQ96:A0A109T1X1:A0A0H3LG06:A0A8E0C2Y8:A0A7V9WCS0:A0A8E0A014:A0A8E0AAA2:A0A7U8YID2:R4MD72:B5TV89:F8VBV9:A0A1X1UUC7:R4MEI4:A0A829CHB6:A0A328G9C0:X7YBX6:A5U9K3:A0A7U9K0I5:A0A679LLE4:A0A498R3C3:G0TL55:A0A7U8YJA2:A0A7I7MVF4:A0A7I7MWJ4
MTB23	SLENYIAQTR	51.27	1193.6	10	2.9	597.812	2	64.47	1580000	21126	27981	R4M6N6:R4MJ07:A0A8E0A6M6:A0A654ZQ53:A0A7U9K4B9:A0A8E0DX31:A0A060IGQ3:A5U400:A0A7U8TZM5:A0A328GLU4:Q84AL7:A0A8E0E4H8:A0A806JTS9:A0A1L6C530:A0A829CE34:A0A679LGW2:A0A045IUI1:A0A8E0C157:A0A1L6C4P2:A0A1L6C4S5:A0A8I0EPS0:A0A0H3LA01:A0A7U8UJ27:G0TLX4:A0A7U8YI10:A0A1L6C5I5:A0A2I7W871
MTB23	TNSPLATATATLHTNR	49.54	1667.86	16	4.1	556.964	3	60.27	988000	19397	26064	A0A654TD32:A0A328GYM0:A0A109S5R5:A0A120IZ48:A0A045JXQ7:R4LTG8:A0A8E0E3H3:A0A0G2Q9G0
MTB23	GGVGNPAAASR	49.12	955.484	11	2	478.751	2	14.76	111000	782	4455
MTB23	RIPLDVAEGDTVIYSK	49.03	1774.95	16	5	888.487	2	83.44	0	63745	37018	A0A328G5U2:A0A8E0A8T7:G0TIS9:A0A109T0T0:A0A7U9PM50:A0A0K2I1H4:A0A1X1W248:A0A7U4BXU8:U5WWQ5:A0A7V9WC39:A0A8B4QG78:A0A2U9PLG7:A0A1E3TIH9:A0A1Y0CF75:A0A1J0UHD8:A0A7I7UG47:A0A1E3R891:A0A7W8CLI4:A0A2Z5YB02:A0A1E3SL23:A0A1V4Q183:A0A7D6I6X4:A0A4R6I942:A0A2S8LBU3:A0A0Q9AHC7:A0A1T3WP11
MTB23	RIPLDVAEGDTVIYSK	48.67	1774.95	16	3.8	592.66	3	83.43	4370000	28739	36931	A0A328G5U2:A0A8E0A8T7:G0TIS9:A0A109T0T0:A0A7U9PM50:A0A0K2I1H4:A0A1X1W248:A0A7U4BXU8:U5WWQ5:A0A7V9WC39:A0A8B4QG78:A0A2U9PLG7:A0A1E3TIH9:A0A1Y0CF75:A0A1J0UHD8:A0A7I7UG47:A0A1E3R891:A0A7W8CLI4:A0A2Z5YB02:A0A1E3SL23:A0A1V4Q183:A0A7D6I6X4:A0A4R6I942:A0A2S8LBU3:A0A0Q9AHC7:A0A1T3WP11
MTB23	VQFQGGGPHAVYLLDGLR	48.63	1926.01	18	6.9	643.017	3	100.37	1610000	36483	44796
MTB23	ANYIGQDGLYGR	48.2	1325.64	12	-0.8	663.827	2	61.78	397000	19961	26899
MTB23	WGAPTITNDGVSIAK	48.01	1528.79	15	3.2	765.406	2	88.7	852000	30757	39546	A0A045HTZ7:A0A8E0AB19:A0A679LC36:A1KFR2:A0A8E0BYH2:A0A501P338:A0A8E0A1B2:A0A806JPI6:A0A829CF47:R4MDA5:P9WPE7:A0A7V9W698:A0A7U8YAA5:A0A120IZM0:A0A7U8UG22:A0A0H3LCC3:A0A7U9K1G6:A0A7U4BSE1:A0A7I7MUC6:G0TP22:A0A328GWM4:A0A8D9ZUU4:A0A0K2HRZ9:A0A7U8U3K2
MTB23	GLFLTTEAVVADKPEK	47.75	1716.93	16	5.6	573.322	3	81.71	804000	27990	36152	A0A045HTZ7:A0A8E0AB19:A0A679LC36:A1KFR2:A0A8E0BYH2:A0A501P338:A0A8E0A1B2:A0A806JPI6:A0A829CF47:R4MDA5:P9WPE7:A0A7V9W698:A0A7U8YAA5:A0A120IZM0:A0A7U8UG22:A0A0H3LCC3:A0A7U9K1G6:A0A7U4BSE1:A0A7I7MUC6:G0TP22:A0A328GWM4:A0A8D9ZUU4:A0A0K2HRZ9:A0A7U8U3K2
MTB23	QNVFLDGNSNLVLR	47.69	1587.84	14	7.8	794.934	2	100.81	221000	36687	45058
MTB23	FLSAATSSTPR	47.67	1136.58	11	4.7	569.303	2	36.93	0	53968	15216	R4M6N6:R4MJ07:A0A8E0A6M6:A0A654ZQ53:A0A7U9K4B9:A0A8E0DX31:A0A060IGQ3:A5U400:A0A7U8TZM5:A0A328GLU4:Q84AL7:A0A8E0E4H8:A0A806JTS9:A0A1L6C530:A0A829CE34:A0A679LGW2:A0A045IUI1:A0A8E0C157:A0A1L6C4P2:A0A1L6C4S5:A0A8I0EPS0:A0A0H3LA01:A0A7U8UJ27:G0TLX4:A0A7U8YI10:A0A1L6C5I5:A0A2I7W871
MTB23	QSGVALPGSVVK	47.49	1140.65	12	1.5	571.335	2	55.89	165000	17464	24102
MTB23	AAVDAILAGR	46.63	955.545	10	5.8	478.784	2	68.23	277000	22434	29771
MTB23	AAVDALLAGR	46.63	955.545	10	5.8	478.784	2	68.23	277000	22434	29771
MTB23	EKPQEGTVVAVGPGR	45.11	1522.81	15	2.5	762.416	2	30.35	0	52422	12043	A0A328G5U2:A0A8E0A8T7:G0TIS9:A0A109T0T0:A0A7U9PM50:A0A0K2I1H4:A0A1X1W248:A0A7U4BXU8:U5WWQ5:A0A7V9WC39:A0A8B4QG78:A0A2U9PLG7:A0A1E3TIH9:A0A1Y0CF75:A0A1J0UHD8:A0A7I7UG47:A0A1E3R891:A0A7W8CLI4:A0A2Z5YB02:A0A1E3SL23:A0A1V4Q183:A0A7D6I6X4:A0A4R6I942:A0A2S8LBU3:A0A0Q9AHC7:A0A1T3WP11
MTB23	EKPQEGTVVAVGPGR	31.68	1522.81	15	4.7	508.614	3	30.38	4610000	7661	11941	A0A328G5U2:A0A8E0A8T7:G0TIS9:A0A109T0T0:A0A7U9PM50:A0A0K2I1H4:A0A1X1W248:A0A7U4BXU8:U5WWQ5:A0A7V9WC39:A0A8B4QG78:A0A2U9PLG7:A0A1E3TIH9:A0A1Y0CF75:A0A1J0UHD8:A0A7I7UG47:A0A1E3R891:A0A7W8CLI4:A0A2Z5YB02:A0A1E3SL23:A0A1V4Q183:A0A7D6I6X4:A0A4R6I942:A0A2S8LBU3:A0A0Q9AHC7:A0A1T3WP11
MTB23	QKQELDEISTNIR	44.7	1572.81	13	5.5	525.282	3	50.54	659000	15240	21575	G4XZE7:X5FC46:A0A829C9J0:A0A806JQ29:G0TL54:P0A567:A5U9K2:A0A501P5V6:A0A7U8YM66:A0A344X8J3:P9WNK5:A0A8E0AGK7:A0A7U8UEB2:A0A8E0E3F2:A0A045IM14:B5ACB0:A0A8E0A082:A0A679LLB8:P9WNK4:A0A8E0C303:A0A7U8TXK8:B5TV88:A0A7U9PIL0:R4MCB6:B5ACA9
MTB23	QAGVQYSR	43.82	907.451	8	3	454.735	2	15.42	6160000	995	4793	G4XZE7:X5FC46:A0A829C9J0:A0A806JQ29:G0TL54:P0A567:A5U9K2:A0A501P5V6:A0A7U8YM66:A0A344X8J3:P9WNK5:A0A8E0AGK7:A0A7U8UEB2:A0A8E0E3F2:A0A045IM14:B5ACB0:A0A8E0A082:A0A679LLB8:P9WNK4:A0A8E0C303:A0A7U8TXK8:B5TV88:A0A7U9PIL0:R4MCB6:B5ACA9:A0A0H3LG02:A0A0E9A567
MTB23	SGLVEGGIGGTEAR	43.75	1301.66	14	6.8	651.842	2	48.83	485000	14456	20780
MTB23	YNGEEYLILSAR	43.53	1426.71	12	5.8	714.368	2	92.62	1220000	32723	41293	A0A328G5U2:A0A8E0A8T7:G0TIS9:A0A109T0T0:A0A7U9PM50:A0A0K2I1H4:A0A1X1W248:A0A7U4BXU8:U5WWQ5:A0A7V9WC39:A0A8B4QG78:A0A2U9PLG7:A0A1E3TIH9:A0A1Y0CF75:A0A1J0UHD8:A0A7I7UG47:A0A1E3R891
MTB23	APAAATGGLLFHDEFDGPAGSVPDPSK	42.95	2623.26	27	12.5	875.439	3	105.11	313000	38307	47026
MTB23	VIQGFMIQGGDPTGTGR	42.94	1732.86	17	3.4	867.441	2	85.04	201000	29408	37754	A0A654TD32:A0A328GYM0:A0A109S5R5:A0A120IZ48:A0A045JXQ7:R4LTG8:A0A8E0E3H3:A0A0G2Q9G0
MTB23	GLNALADAVK	42.74	970.545	10	4.9	486.283	2	64.24	2020000	21077	27859	A0A045HTZ7:A0A8E0AB19:A0A679LC36:A1KFR2:A0A8E0BYH2:A0A501P338:A0A8E0A1B2:A0A806JPI6:A0A829CF47:R4MDA5:P9WPE7:A0A7V9W698:A0A7U8YAA5:A0A120IZM0:A0A7U8UG22:A0A0H3LCC3:A0A7U9K1G6:A0A7U4BSE1:A0A7I7MUC6:G0TP22:A0A328GWM4:A0A8D9ZUU4:A0A0K2HRZ9:A0A7U8U3K2
MTB23	IVEVVAGGAAANAGVPK	41.98	1521.85	17	5.1	761.939	2	63.1	285000	20554	27411	Q8VKA4:A0A655DCL4:A5U125:A0A7U8UI55:A0A0H3M2W3:A0A8E0EXN1:A0A829C7T4:A0A1R3XWZ0:A0A8E0E3J7:A0A7U8U6M9:A0A045INR7:G0TG95:A0A8D9ZWU4:A0A8E0A2C3:A0A7U4BT48:A0A7W0AL42:A0A806JP33:A0A7U8TXI7:A0A8A9DZU8:A0A328GX43:A0A655I4C5:A0A655INF8:A0A654TTM0:A0A8D5WT63:A0A654ZFL3:A0A0H3LDU2:A0A655FVS9:A0A109S6U0:A0A120J090:A0A7U9K2U2
MTB23	GWFYTLHVLASALFDKPAFK	40.96	2310.22	20	8.7	771.089	3	101.15	0	66692	45202
MTB23	FLLDQAITSAGR	40.67	1290.69	12	4.6	646.358	2	96.91	1510000	34775	43206
MTB23	DLEELGAVK	40.55	972.513	9	-0.2	487.265	2	64.55	301000	21150	28017
MTB23	DLEELGAVK	20.15	972.513	9	3	487.266	2	68.82	208000	22686	30204
MTB23	DLEELGAVK	18.62	972.513	9	-3.5	487.263	2	68.15	393000	22389	29910
MTB23	ALGATPNTGPAPQGA	39.96	1321.66	15	8.5	661.846	2	49.57	438000	14865	21148	A0A7U8YJL7:A0A0H3LGW5:A0A7U9K0X2:A0A045IMT6:A5U9D3:G8FRV9:R4MK95:A1KQD8:D6MJP4:G0TKY1:A0A8E0AGF7:A0A829BYI5:A0A8E0A1B7:A0A8E0AAI1:A0A7U8UFQ9:Q6PUJ6:A0A806JPW8:A0A501NZ69:A0A679LLX6:A0A7U8YC65:A0A328G3M7:A0A7W0ANR2:A0A8E0EZ95:A0A7U4BYM6
MTB23	SKAPGATVALTFQDPSGGSR	39.59	1945.99	20	0.9	649.671	3	64.1	167000	20990	27900	Q8VKA4:A0A655DCL4:A5U125:A0A7U8UI55:A0A0H3M2W3:A0A8E0EXN1:A0A829C7T4:A0A1R3XWZ0:A0A8E0E3J7:A0A7U8U6M9:A0A045INR7:G0TG95:A0A8D9ZWU4:A0A8E0A2C3:A0A7U4BT48:A0A7W0AL42:A0A806JP33:A0A7U8TXI7:A0A8A9DZU8:A0A328GX43:A0A655I4C5:A0A655INF8:A0A654TTM0:A0A8D5WT63:A0A654ZFL3:A0A0H3LDU2:A0A655FVS9:A0A109S6U0:A0A120J090:A0A7U9K2U2
MTB23	EALLPQHPCR	37.73	1162.59	10	1.7	582.306	2	20.39	52200000	3149	6836
MTB23	EALLPQHPCR	34.52	1162.59	10	1.7	582.306	2	20.39	52200000	3152	7603
MTB23	EALLPQHPCR	32.38	1162.59	10	1.7	582.306	2	20.39	52200000	3153	7854
MTB23	EALLPQHPCR	29.79	1162.59	10	1.7	582.306	2	20.39	52200000	3154	8122
MTB23	EALLPQHPCR	27.72	1162.59	10	1.7	582.306	2	20.39	52200000	3155	8375
MTB23	EALLPQHPCR	27.53	1162.59	10	1.7	582.306	2	20.39	52200000	3148	6571
MTB23	EALLPQHPCR	27.52	1162.59	10	1.7	582.306	2	20.39	52200000	3151	7350
MTB23	EALLPQHPCR	27.33	1162.59	10	1.7	582.306	2	20.39	52200000	3150	7092
MTB23	EALLPQHPCR	25.22	1162.59	10	-0.6	388.538	3	21.62	13300000	3692	7652
MTB23	EALLPQHPCR	24.28	1162.59	10	-0.6	388.538	3	21.62	13300000	3691	7399
MTB23	EALLPQHPCR	22.85	1162.59	10	-0.6	388.538	3	21.62	13300000	3690	7140
MTB23	EALLPQHPCR	22.31	1162.59	10	-0.6	388.538	3	21.62	13300000	3693	8189
MTB23	EALLPQHPCR	20.4	1162.59	10	-0.6	388.538	3	21.62	13300000	3689	6885
MTB23	EALLPQHPCR	19.11	1162.59	10	1.7	582.306	2	20.39	52200000	3158	8938
MTB23	EALLPQHPCR	17.64	1162.59	10	-0.6	388.538	3	21.62	13300000	3688	6614
MTB23	GGIGTTWEAR	37.7	1046.51	10	5.8	524.269	2	49.04	292000	14596	20864
MTB23	LFLTTEAVVADKPEK	37.15	1659.91	15	5.7	554.315	3	73.35	256000	24733	32195	A0A045HTZ7:A0A8E0AB19:A0A679LC36:A1KFR2:A0A8E0BYH2:A0A501P338:A0A8E0A1B2:A0A806JPI6:A0A829CF47:R4MDA5:P9WPE7:A0A7V9W698:A0A7U8YAA5:A0A120IZM0:A0A7U8UG22:A0A0H3LCC3:A0A7U9K1G6:A0A7U4BSE1:A0A7I7MUC6:G0TP22:A0A328GWM4:A0A8D9ZUU4:A0A0K2HRZ9:A0A7U8U3K2
MTB23	DLLAAVPK	36.61	825.496	8	-7.9	413.753	2	49.86	364000	14929	21214
MTB23	DLLAAVPK	21.8	825.496	8	-7.5	413.753	2	41.36	0	54968	17324
MTB23	DLLAAVPK	20.36	825.496	8	5.6	413.759	2	59.59	1100000	19048	25570
MTB23	DLLAAVPK	19.93	825.496	8	-7.3	413.753	2	46.84	1820000	13718	19555
MTB23	DLLAAVPK	18.78	825.496	8	-8.8	413.753	2	39.44	0	54616	16452
MTB23	DLLAAVPK	18.49	825.496	8	-4.9	413.754	2	40.23	43500	11531	16829
MTB23	DLLAAVPK	15.31	825.496	8	-7.7	413.753	2	62.7	925000	20343	27608
MTB23	QLQDLLSNAK	36.6	1128.61	10	7.3	565.32	2	68.2	162000	22415	29788
MTB23	FLTTEAVVADKPEK	36.24	1546.82	14	4.7	516.619	3	52.89	171000	16103	22662	A0A045HTZ7:A0A8E0AB19:A0A679LC36:A1KFR2:A0A8E0BYH2:A0A501P338:A0A8E0A1B2:A0A806JPI6:A0A829CF47:R4MDA5:P9WPE7:A0A7V9W698:A0A7U8YAA5:A0A120IZM0:A0A7U8UG22:A0A0H3LCC3:A0A7U9K1G6:A0A7U4BSE1:A0A7I7MUC6:G0TP22:A0A328GWM4:A0A8D9ZUU4:A0A0K2HRZ9:A0A7U8U3K2
MTB23	VVDWLVDK	35.92	972.528	8	3.6	487.274	2	78.29	0	62676	34558	G0TNT7:A0A829CG27:A0A806JG42:A0A109STK1:A0A045JRR0:A0A8E0A153:A0A8E0BYB4:A0A7U9K1Q5:A0A8E0A920:A0A0H3L5C8:A0A7U4BRT4:A0A7U8YCN1:A0A8D9ZUN7:A0A679LBQ8:A0A822RSS9:A0A8I0JW50:A0A0K2HRP0:A0A7U8UFW4:B3VHV1:A0A0U1XGD1:A0A328H0I9:A0A7U8YGB6:A0A1E3SD40:A0A1X1Y366:A0A8E4KRN8
MTB23	GAQLNAMKPDLQR	35.82	1440.75	13	5.1	481.261	3	44.29	1440000	12938	18615	A0A7U8YJL7:A0A0H3LGW5:A0A7U9K0X2:A0A045IMT6:A5U9D3:G8FRV9:R4MK95:A1KQD8:D6MJP4:G0TKY1:A0A8E0AGF7:A0A829BYI5:A0A8E0A1B7:A0A8E0AAI1:A0A7U8UFQ9:Q6PUJ6:A0A806JPW8:A0A501NZ69:A0A679LLX6:A0A7U8YC65:A0A328G3M7:A0A7W0ANR2:A0A8E0EZ95:A0A7U4BYM6:Q847N5
MTB23	GAQLNAMKPDIQR	35.82	1440.75	13	5.1	481.261	3	44.29	1440000	12938	18615
MTB23	TTPSIVAFAR	35.38	1061.59	10	3.2	531.804	2	72.05	517000	24279	31530	G0TNT7:A0A829CG27:A0A806JG42:A0A109STK1:A0A045JRR0:A0A8E0A153:A0A8E0BYB4:A0A7U9K1Q5:A0A8E0A920:A0A0H3L5C8:A0A7U4BRT4:A0A7U8YCN1:A0A8D9ZUN7:A0A679LBQ8:A0A822RSS9:A0A8I0JW50:A0A0K2HRP0:A0A7U8UFW4:B3VHV1:A0A0U1XGD1:A0A328H0I9:A0A7U8YGB6:A0A1E3SD40:A0A1X2LPZ5:A0A1X2CBY9
MTB23	TTPSIVAFAR	35.26	1061.59	10	3.2	531.804	2	72.05	517000	24280	31572	G0TNT7:A0A829CG27:A0A806JG42:A0A109STK1:A0A045JRR0:A0A8E0A153:A0A8E0BYB4:A0A7U9K1Q5:A0A8E0A920:A0A0H3L5C8:A0A7U4BRT4:A0A7U8YCN1:A0A8D9ZUN7:A0A679LBQ8:A0A822RSS9:A0A8I0JW50:A0A0K2HRP0:A0A7U8UFW4:B3VHV1:A0A0U1XGD1:A0A328H0I9:A0A7U8YGB6:A0A1E3SD40:A0A1X2LPZ5:A0A1X2CBY9
MTB23	AGQTALNNLLK	35.18	1141.65	11	5.1	571.834	2	69.85	1050000	23110	30455
MTB23	VTGTAPIYEILHDAK	34.88	1626.86	15	5.5	543.299	3	94.78	210000	33644	42340
MTB23	TISEAGQAMASTEGNVTGMFA	34.82	2071.92	21	2.3	1036.97	2	108.93	486000	40464	49077	U5WQ96:A0A109T1X1:A0A0H3LG06:A0A8E0C2Y8:A0A7V9WCS0:A0A8E0A014:A0A8E0AAA2:A0A7U8YID2:R4MD72:B5TV89:F8VBV9:A0A1X1UUC7:R4MEI4:A0A829CHB6:A0A328G9C0:X7YBX6:A5U9K3:A0A7U9K0I5:A0A679LLE4:A0A498R3C3:G0TL55:A0A7U8YJA2
MTB23	AELEVTPK	34.12	885.481	8	-6.9	443.746	2	23.52	41300000	4640	7724
MTB23	AELEVTPK	29.11	885.481	8	-7	443.746	2	28.43	0	52000	11140
MTB23	AELEVTPK	25.96	885.481	8	-5.4	443.746	2	27.32	0	51732	10604
MTB23	AELEVTPK	25.31	885.481	8	-6	443.746	2	27.91	0	51875	10889
MTB23	AELEVTPK	19.98	885.481	8	-8.1	443.745	2	26.78	0	51604	10324
MTB23	AELEVTPK	17.58	885.481	8	-6.9	443.746	2	23.52	41300000	4648	10085
MTB23	AELEVTPK	16.12	885.481	8	-6.9	443.746	2	23.52	41300000	4647	9815
MTB23	VNIKPLEDK	33.73	1054.6	9	5.9	528.313	2	28.48	1610000	6865	11081	A0A328G5U2:A0A8E0A8T7:G0TIS9:A0A109T0T0:A0A7U9PM50:A0A0K2I1H4:A0A1X1W248:A0A7U4BXU8:U5WWQ5:A0A7V9WC39:A0A8B4QG78:A0A2U9PLG7:A0A1E3TIH9:A0A1Y0CF75:A0A1J0UHD8:A0A7I7UG47:A0A1E3R891:A0A7W8CLI4:A0A2Z5YB02:A0A1E3SL23:A0A1V4Q183:A0A7D6I6X4:A0A4R6I942:A0A2S8LBU3:A0A0Q9AHC7:A0A1T3WP11
MTB23	NVAAGANPLGLK	33.69	1123.63	12	5.1	562.829	2	59.63	196000	19092	25861	A0A045HTZ7:A0A8E0AB19:A0A679LC36:A1KFR2:A0A8E0BYH2:A0A501P338:A0A8E0A1B2:A0A806JPI6:A0A829CF47:R4MDA5:P9WPE7:A0A7V9W698:A0A7U8YAA5:A0A120IZM0:A0A7U8UG22:A0A0H3LCC3:A0A7U9K1G6:A0A7U4BSE1:A0A7I7MUC6:G0TP22:A0A328GWM4:A0A8D9ZUU4:A0A0K2HRZ9:A0A7U8U3K2
MTB23	LHAVTAVLEEPK	33.29	1305.73	12	-6.9	436.248	3	60.16	147000	19341	26126
MTB23	DFPTPALLEVR	33.2	1256.68	11	-12.5	629.339	2	90.98	3470000	31908	40455
MTB23	DFPTPALLEVR	26.34	1256.68	11	-13.3	629.339	2	93.51	6330000	33030	41569
MTB23	DFPTPALLEVR	18.59	1256.68	11	-13.3	629.339	2	93.51	6330000	33031	41803
MTB23	DVLAVVSK	32.88	829.491	8	3.3	415.755	2	56.81	2230000	17900	24433	A0A328G5U2:A0A8E0A8T7:G0TIS9:A0A109T0T0:A0A7U9PM50:A0A0K2I1H4:A0A1X1W248:A0A7U4BXU8:U5WWQ5:A0A7V9WC39:A0A8B4QG78:A0A2U9PLG7:A0A1E3TIH9:A0A1Y0CF75:A0A7W8CLI4:A0A2Z5YB02:A0A1E3SL23:A0A1V4Q183
MTB23	AATLAQEAGNFER	32.86	1376.67	13	3.1	689.345	2	64.4	152000	21106	28016	G4XZE7:X5FC46:A0A829C9J0:A0A806JQ29:G0TL54:P0A567:A5U9K2:A0A501P5V6:A0A7U8YM66:A0A344X8J3:P9WNK5:A0A8E0AGK7:A0A7U8UEB2:A0A8E0E3F2:A0A045IM14:B5ACB0:A0A8E0A082:A0A679LLB8:P9WNK4:A0A8E0C303:A0A7U8TXK8:B5TV88:A0A7U9PIL0:R4MCB6:B5ACA9:A0A0H3LG02:A0A0E9A567
MTB23	SVGNATQVVSVVGTGGSTAK	32.84	1817.95	20	2.8	909.986	2	64.16	0	59751	27918	A0A0H3L583:A0A7U9PJX0:A0A7U4F9K6:A0A109STG4:A0A0H3M181:A0A7V9W5Z5:A0A7U8UHA5:R4M4S5:A0A109S627:A0A045HUW4:A5TZ36:A0A8E0A234:O07236:A0A328GX55:A0A679LBM2:R4M283
MTB23	TPVVVPADHSNPAR	32.82	1458.76	14	-1.6	730.387	2	111.3	2280000	42198	50535
MTB23	TPVVVPADHSNPAR	24.38	1458.76	14	-5.7	487.258	3	111.3	1950000	42194	50532
MTB23	VVIVGAGFSGIGSAIK	32.37	1473.86	16	-13.5	737.927	2	74.49	3750000	25243	32660
MTB23	ASDMWGPK	32.27	890.396	8	4	446.208	2	36.24	456000	10128	14917	A0A7U8YJL7:A0A0H3LGW5:A0A7U9K0X2:A0A045IMT6:A5U9D3:G8FRV9:R4MK95:A1KQD8:D6MJP4:G0TKY1:A0A8E0AGF7:A0A829BYI5:A0A8E0A1B7:A0A8E0AAI1:A0A7U8UFQ9:Q6PUJ6:A0A806JPW8:A0A501NZ69:A0A679LLX6:A0A7U8YC65:A0A328G3M7:A0A7W0ANR2:A0A8E0EZ95:A0A7U4BYM6:Q847N5
MTB23	LVFLTGPK	31.97	873.532	8	5.4	437.777	2	71.56	1400000	24098	31261
MTB23	EIVSGLGLK	31.71	914.544	9	4	458.282	2	64.77	346000	21206	28170
MTB23	GPLPGDGSADNNRVR	31.25	1523.74	15	9.4	508.928	3	103.48	0	67109	46272
MTB23	VAQVGPQVVNINTK	31.23	1465.83	14	7.6	733.927	2	62.48	365000	20253	27108
MTB23	DLDQALLSAAGFGNTGADIFNK	31.06	2237.1	22	11	1119.57	2	112.22	0	68314	51146
MTB23	AEIPVPK	30.67	752.443	7	1.6	377.23	2	69.38	4960000	22896	30187
MTB23	AEIPVPK	15.06	752.443	7	1.6	377.23	2	69.38	4960000	22897	30501
MTB23	DTTLDAKAEAVR	30.65	1288.66	12	14.1	430.568	3	45.11	0	55831	19067
MTB23	FLEGFVR	30.36	866.465	7	4.6	434.243	2	80.14	2230000	27493	35361	A0A7U8YJL7:A0A0H3LGW5:A0A7U9K0X2:A0A045IMT6:A5U9D3:G8FRV9:R4MK95:A1KQD8:D6MJP4:G0TKY1:A0A8E0AGF7:A0A829BYI5:A0A8E0A1B7:A0A8E0AAI1:A0A7U8UFQ9:Q6PUJ6:A0A806JPW8:A0A501NZ69:A0A679LLX6:A0A7U8YC65:A0A328G3M7:A0A7W0ANR2:A0A8E0EZ95:A0A7U4BYM6:Q847N5
MTB23	VPLAGSYLGGP	30.35	1029.55	11	0.5	515.784	2	94.24	87200000	33403	41936
MTB23	VPLAGSYLGGP	17.77	1029.55	11	0.5	515.784	2	94.24	87200000	33404	42186
MTB23	TAIVELIK	30.32	885.553	8	5	443.787	2	83.16	3780000	28652	37033
MTB23	TAIVELIK	28.96	885.553	8	5	443.787	2	83.16	3780000	28651	36781
MTB23	TAIVELIK	27.78	885.553	8	3.6	443.787	2	60.76	45800	19635	26359
MTB23	VTSIHSLLDEGK	30.24	1297.69	12	5.5	433.573	3	59.28	382000	18920	25645	U5WQ96:A0A109T1X1:A0A0H3LG06:A0A8E0C2Y8:A0A7V9WCS0:A0A8E0A014:A0A8E0AAA2:A0A7U8YID2:R4MD72:B5TV89:F8VBV9:A0A1X1UUC7:R4MEI4:A0A829CHB6:A0A328G9C0:X7YBX6:A5U9K3:A0A7U9K0I5:A0A679LLE4:A0A498R3C3:G0TL55:A0A7U8YJA2:A0A7I7MVF4:A0A7I7MWJ4
MTB23	VEFEIGHSPK	30.17	1141.58	10	-13.3	571.789	2	40.79	0	54884	17066
MTB23	VEFEIGHSPK	26.23	1141.58	10	6.8	381.536	3	40.77	467000	11796	16998
MTB23	VDILISK	29.86	786.485	7	5.5	394.253	2	59.52	316000	19006	25745
MTB23	NDVPLGKDSR	29.72	1099.56	10	10.6	1100.58	1	109.72	6750000	41044	49593
MTB23	AVSVLIR	29.69	756.486	7	3.2	379.252	2	47.97	7320000	14172	20555
MTB23	AVSVLIR	24.59	756.486	7	3.2	379.252	2	47.97	7320000	14171	20304
MTB23	AVSVLIR	22.98	756.486	7	5.2	379.253	2	58.92	0	58786	25508
MTB23	AVSVLIR	22.07	756.486	7	5.9	379.253	2	59.45	35200	18980	25748
MTB23	AVSVLIR	16.74	756.486	7	6.1	379.253	2	59.2	237000	18902	25766
MTB23	AVSVLIR	15.86	756.486	7	5.9	379.253	2	59.45	35200	18981	25766
MTB23	AVSVLLR	29.69	756.486	7	3.2	379.252	2	47.97	7320000	14172	20555
MTB23	AVSVLLR	24.59	756.486	7	3.2	379.252	2	47.97	7320000	14171	20304
MTB23	AVSVLLR	22.98	756.486	7	5.2	379.253	2	58.92	0	58786	25508
MTB23	AVSVLLR	22.07	756.486	7	5.9	379.253	2	59.45	35200	18980	25748
MTB23	AVSVLLR	16.74	756.486	7	6.1	379.253	2	59.2	237000	18902	25766
MTB23	AVSVLLR	15.86	756.486	7	5.9	379.253	2	59.45	35200	18981	25766
MTB23	SARTAIVELIK	29.26	1199.72	11	-5.7	400.914	3	81.21	1180000	27825	35881
MTB23	IIVVPESR	29.14	911.544	8	5.3	456.783	2	59.8	109000	19190	25891
MTB23	APAPSGPPR	29.1	848.45	9	1.3	425.234	2	12.15	100000	238	3384
MTB23	EMPAWLQANK	29	1186.58	10	3.2	594.301	2	77.71	679000	26411	34267
MTB23	AALGGSDISAIK	28.96	1101.6	12	6.2	551.813	2	54.09	883000	16574	23221	G0TNT7:A0A829CG27:A0A806JG42:A0A109STK1:A0A045JRR0:A0A8E0A153:A0A8E0BYB4:A0A7U9K1Q5:A0A8E0A920:A0A0H3L5C8:A0A7U4BRT4:A0A7U8YCN1:A0A8D9ZUN7:A0A679LBQ8:A0A822RSS9:A0A8I0JW50:A0A0K2HRP0:A0A7U8UFW4:B3VHV1:A0A0U1XGD1:A0A328H0I9:A0A1X2LPZ5
MTB23	QYSTVAYK	28.91	958.476	8	6.4	480.25	2	51.89	70700	15771	22205
MTB23	DLDQALLSAAGFGNTGAELFTK	28.9	2238.12	22	10.1	1120.08	2	112.2	2210000	42910	51146
MTB23	IPITGSNPK	28.65	925.523	9	5.1	463.772	2	22.18	170000	4020	8063
MTB23	GYIEQLIR	28.64	990.55	8	5.6	496.286	2	96.81	316000	34748	43249
MTB23	NANSMWGPSSDPAWK	28.33	1646.71	15	4.5	824.37	2	82.83	180000	28510	36692
MTB23	AALNALGVR	28.27	883.524	9	5.7	442.773	2	49.57	406000	14861	21101
MTB23	TLIAEVAK	28.25	843.506	8	2.2	422.762	2	50.96	0	57077	21786
MTB23	RHAAVAVVLVDSDVGED	28.19	1750.88	17	-14.7	876.439	2	108.23	3340000	39917	48626
MTB23	IVSGNVTK	28.15	816.471	8	-11.5	409.239	2	42.8	9900000	12535	18123
MTB23	IVSGNVTK	20.75	816.471	8	-11.3	409.239	2	42.24	10300000	12391	17700
MTB23	IVSGNVTK	16.02	816.471	8	-11.5	409.239	2	42.8	9900000	12534	17903
MTB23	TAGIAADGGSGPSSGLLGNAK	27.97	1799.9	21	5.7	600.979	3	94.96	268000	33740	42326
MTB23	AGAAAMPK	27.91	715.369	8	-4.8	358.691	2	52.32	0	57424	22436
MTB23	ALVELLK	27.8	784.506	7	4.1	393.263	2	110.69	358000	41731	50184
MTB23	ALVELLK	23.7	784.506	7	2.2	393.262	2	72.79	6670000	24523	32051
MTB23	ALVELLK	23.61	784.506	7	2.2	393.262	2	72.79	6670000	24522	31796
MTB23	ALVELLK	22.29	784.506	7	5.1	393.263	2	60.6	160000	19572	26275
MTB23	ALVEILK	27.8	784.506	7	4.1	393.263	2	110.69	358000	41731	50184
MTB23	ALVEILK	23.7	784.506	7	2.2	393.262	2	72.79	6670000	24523	32051
MTB23	ALVEILK	23.61	784.506	7	2.2	393.262	2	72.79	6670000	24522	31796
MTB23	ALVEILK	22.29	784.506	7	5.1	393.263	2	60.6	160000	19572	26275
MTB23	AIVELIK	27.8	784.506	7	4.1	393.263	2	110.69	358000	41731	50184
MTB23	AIVELIK	23.7	784.506	7	2.2	393.262	2	72.79	6670000	24523	32051
MTB23	AIVELIK	23.61	784.506	7	2.2	393.262	2	72.79	6670000	24522	31796
MTB23	AIVELIK	22.29	784.506	7	5.1	393.263	2	60.6	160000	19572	26275
MTB23	ALVELIK	27.8	784.506	7	4.1	393.263	2	110.69	358000	41731	50184
MTB23	ALVELIK	23.7	784.506	7	2.2	393.262	2	72.79	6670000	24523	32051
MTB23	ALVELIK	23.61	784.506	7	2.2	393.262	2	72.79	6670000	24522	31796
MTB23	ALVELIK	22.29	784.506	7	5.1	393.263	2	60.6	160000	19572	26275
MTB23	ADVPIPAAVK	27.62	979.57	10	4	490.796	2	64.93	0	59919	28268
MTB23	DEGGLAR	27.55	716.345	7	8.1	359.184	2	27.03	1970000	6267	10399
MTB23	DEGGLAR	25.5	716.345	7	3	359.182	2	24.95	0	51203	9432
MTB23	IGAELVK	27.41	728.443	7	4	365.231	2	31.99	1530000	8236	12811	A0A045HTZ7:A0A8E0AB19:A0A679LC36:A1KFR2:A0A8E0BYH2:A0A501P338:A0A8E0A1B2:A0A806JPI6:A0A829CF47:R4MDA5:P9WPE7:A0A7V9W698:A0A7U8YAA5:A0A120IZM0:A0A7U8UG22:A0A0H3LCC3:A0A7U9K1G6:A0A7U4BSE1:A0A7I7MUC6:G0TP22:A0A328GWM4:A0A8D9ZUU4:A0A0K2HRZ9:A0A7U8U3K2
MTB23	LDPLIDDR	27.36	955.497	8	-11.7	478.752	2	96.1	0	66005	42936
MTB23	ALNGLSKADAAAFAK	27.14	1446.78	15	-5.9	724.396	2	56.53	335000	17778	24369
MTB23	VAMTMVDGARR	27.12	1205.6	11	-0.1	402.875	3	20.94	0	50409	7457
MTB23	DADVSPAPEAEVVTPK	26.99	1623.8	16	13.9	542.283	3	47.61	0	56452	20264
MTB23	GIARQDAR	26.92	885.478	8	-3.2	443.746	2	40.17	52200	11528	16784
MTB23	DGAGNPGDQTEAGK	26.84	1315.56	14	-6.1	439.527	3	15.75	140000	1121	4912
MTB23	RGWPLDELQSLSR	26.82	1555.81	13	-12.6	778.905	2	81.51	237000	27926	36084
MTB23	LPGTVFTAAK	26.8	1003.57	10	4.8	502.796	2	57.93	147000	18472	25029
MTB23	TVQVTLGK	26.72	844.502	8	0.7	423.26	2	32.06	362000	8251	12871	Q8VKA4:A0A655DCL4:A5U125:A0A7U8UI55:A0A0H3M2W3:A0A8E0EXN1:A0A829C7T4:A0A1R3XWZ0:A0A8E0E3J7:A0A7U8U6M9:A0A045INR7:G0TG95:A0A8D9ZWU4:A0A8E0A2C3:A0A7U4BT48:A0A7W0AL42:A0A806JP33:A0A7U8TXI7:A0A8A9DZU8:A0A328GX43:A0A655I4C5:A0A655INF8:A0A654TTM0:A0A8D5WT63:A0A654ZFL3:A0A0H3LDU2:A0A655FVS9:A0A109S6U0:A0A120J090:A0A7U9K2U2
MTB23	IALFGNHAPK	26.69	1066.59	10	5.1	534.307	2	44.38	146000	12951	18652	A0A654TD32:A0A328GYM0:A0A109S5R5:A0A120IZ48:A0A045JXQ7:R4LTG8:A0A8E0E3H3:A0A0G2Q9G0
MTB23	IALFGNHAPK	21.29	1066.59	10	2.5	356.54	3	44.4	1770000	12962	18606	A0A654TD32:A0A328GYM0:A0A109S5R5:A0A120IZ48:A0A045JXQ7:R4LTG8:A0A8E0E3H3:A0A0G2Q9G0
MTB23	EHLDDLLDQLSK	26.69	1424.71	12	-11.2	475.908	3	35.16	0	53584	14376
MTB23	EALGGRPFGDGTPPGPAR	26.66	1750.88	18	-5.6	584.63	3	58.36	0	58654	25245
MTB23	EALGGRPFGDGTPPGPAR	22.24	1750.88	18	-5.9	584.63	3	58.41	48200	18705	25272
MTB23	VTIDGQPK	26.65	856.465	8	-8.8	429.237	2	33.73	0	53283	13695
MTB23	LLADGHEVTGLDNLATGK	26.52	1822.94	18	-4.5	608.654	3	63.3	9470000	20698	27875
MTB23	NKQISSELEITR	26.48	1416.76	12	11.7	473.266	3	38.27	0	54310	15889
MTB23	DVSQPPFAR	26.43	1015.51	9	-4	508.761	2	54.54	412000	16834	23324
MTB23	AEPRLAERIVAACESVVVR	26.41	2067.13	19	13.9	1034.59	2	115.23	2170000	45685	53146
MTB23	ESLIEEFR	26.29	1021.51	8	4.7	511.765	2	90.42	1770000	31689	40257
MTB23	TGIAPRVNGAPPPK	26.23	1373.78	14	14	687.908	2	110.67	636000	41719	50170
MTB23	LTDTAALR	26.22	859.476	8	3.9	430.748	2	36.89	0	53961	15197
MTB23	IAACSDSPK	26.19	890.417	9	5.7	446.219	2	17.59	0	49766	5799
MTB23	TPPVCELPPLPAG	26.18	1289.67	13	11.6	645.851	2	82.32	3560000	28271	36588
MTB23	TPPVCELPPLPAG	24.71	1289.67	13	11.6	645.851	2	82.32	3560000	28270	36329
MTB23	AGHLLPVPLP	26.13	1012.61	10	5.8	507.315	2	106.16	9420000	38778	47484
MTB23	AGHLLPVPLP	24.42	1012.61	10	5.8	507.315	2	106.16	9420000	38777	47244
MTB23	AGHLLPVPLP	17.99	1012.61	10	5.8	507.315	2	106.16	9420000	38776	47017
MTB23	ALLALLAR	26.05	839.559	8	5.3	420.79	2	95.65	405000	34124	42721
MTB23	ALIALIAR	26.05	839.559	8	5.3	420.79	2	95.65	405000	34124	42721
MTB23	ALLALIAR	26.05	839.559	8	5.3	420.79	2	95.65	405000	34124	42721
MTB23	EHRAPYG	25.99	828.388	7	-9.6	415.198	2	23.2	90300000	4421	8308
MTB23	EHRAPYG	19.84	828.388	7	-10.2	415.198	2	21.69	100000000	3744	8471
MTB23	EHRAPYG	19.17	828.388	7	-9.6	415.198	2	23.2	90300000	4422	8471
MTB23	EHRAPYG	18.89	828.388	7	-9.6	415.198	2	23.2	90300000	4426	8743
MTB23	EHRAPYG	18.62	828.388	7	-10.2	415.198	2	21.69	100000000	3745	8743
MTB23	EHRAPYG	18.18	828.388	7	-9.6	415.198	2	23.2	90300000	4424	8601
MTB23	EHRAPYG	17.3	828.388	7	-9.6	415.198	2	23.2	90300000	4425	8733
MTB23	EHRAPYG	17	828.388	7	-9.6	415.198	2	23.2	90300000	4423	8529
MTB23	EHRAPYG	16.25	828.388	7	-10.2	415.198	2	21.69	100000000	3743	8218
MTB23	PAAGVLTATAAACAR	25.98	1342.7	15	-7.6	672.355	2	93.78	0	65623	41862
MTB23	RLAERGLASASGEPGQR	25.95	1753.92	17	4.4	585.651	3	71.43	647000	24044	31275
MTB23	VTAGNAMNTLAGK	25.88	1246.63	13	6.8	624.33	2	48.65	208000	14396	20723
MTB23	AEGGGVLVLK	25.86	941.555	10	-7.7	471.782	2	28.24	0	51953	11048
MTB23	AEGGGVLVLK	17.52	941.555	10	-8.3	471.782	2	30.08	0	52362	11911
MTB23	EVAEHGGMAEAIALGIPK	25.82	1791.92	18	-1.6	598.314	3	60.57	0	59067	26264
MTB23	VPNLPTEPPP	25.7	1059.56	10	13.1	530.795	2	58.92	2370000	18837	25659
MTB23	DTADLALLEGR	25.58	1172.6	11	3.1	587.312	2	16.26	1820000	1297	4598
MTB23	DIPIHIVA	25.53	876.507	8	-8.4	439.258	2	101.32	281000	36868	45313
MTB23	DIPIHIVA	23.97	876.507	8	2.1	439.263	2	82.19	1100000	28141	36290
MTB23	DIPIHIVA	22.71	876.507	8	3.3	439.263	2	79.83	0	62984	35299
MTB23	DIPIHIVA	16.78	876.507	8	-6.5	439.259	2	100.3	107000	36454	44904
MTB23	DIPIHIVA	16.75	876.507	8	8.5	439.265	2	79.6	0	62944	35191
MTB23	DIPIHIVA	16.52	876.507	8	2.1	439.263	2	82.19	1100000	28142	36361
MTB23	DIPIHIVA	16.44	876.507	8	-4	439.26	2	97.71	490000	35235	43637
MTB23	VDHGKTTLVDAMLRQSGALHHR	25.38	2441.27	22	12	814.776	3	100.95	26700000	36733	45236
MTB23	VDHGKTTLVDAMLRQSGALHHR	20.74	2441.27	22	12	814.776	3	100.95	26700000	36732	44988
MTB23	VDHGKTTLVDAMLRQSGALHHR	17.94	2441.27	22	12	814.776	3	100.95	26700000	36735	45707
MTB23	VDHGKTTLVDAMLRQSGALHHR	15.85	2441.27	22	12	814.776	3	100.95	26700000	36734	45466
MTB23	LSRNAAK	25.35	758.44	7	-9.6	380.224	2	22.18	143000	4016	8134
MTB23	EVLGGAFYGSLK	25.33	1239.65	12	-14.8	620.825	2	61.1	40200000	19723	26447
MTB23	EVLGGAFYGSLK	24.31	1239.65	12	-14.8	620.825	2	61.1	40200000	19724	26699
MTB23	EVLGGAFYGSLK	20.98	1239.65	12	-14.8	620.825	2	61.1	40200000	19726	27185
MTB23	EVLGGAFYGSLK	16.62	1239.65	12	-14.8	620.825	2	61.1	40200000	19725	26945
MTB23	EVLGGAFYGSLK	15.13	1239.65	12	-12.8	620.826	2	63.95	0	59720	27821
MTB23	DIQGLAALGDTYANAAPDL	25.24	1887.92	19	3.1	630.318	3	110.18	4040000	41372	49728
MTB23	GPFPLTR	25.21	786.439	7	-8.6	394.224	2	49.54	3160000	14857	21258
MTB23	PVVVDVNGAGYR	24.96	1244.65	12	-7	415.889	3	110.5	1510000	41583	50036
MTB23	MPTALLR	24.95	800.458	7	-0.4	401.237	2	51.61	480000	15599	22051
MTB23	QELDEISTNIR	24.92	1316.66	11	7.9	659.343	2	65.38	0	60022	28473	G4XZE7:X5FC46:A0A829C9J0:A0A806JQ29:G0TL54:P0A567:A5U9K2:A0A501P5V6:A0A7U8YM66:A0A344X8J3:P9WNK5:A0A8E0AGK7:A0A7U8UEB2:A0A8E0E3F2:A0A045IM14:B5ACB0:A0A8E0A082:A0A679LLB8:P9WNK4:A0A8E0C303:A0A7U8TXK8:B5TV88:A0A7U9PIL0:R4MCB6:B5ACA9
MTB23	EEDDELAR	24.88	975.414	8	-8.8	488.711	2	58.77	2000000	18808	25161
MTB23	EEDDELAR	22.01	975.414	8	-8.8	488.711	2	58.77	2000000	18809	25392
MTB23	VIDNPMLNGQCLR	24.87	1471.73	13	1.8	736.874	2	110.07	3480000	41275	49759
MTB23	QHAGTVRAVLVEVSR	24.87	1620.91	15	9.6	541.316	3	73.87	450000	25084	32490
MTB23	AGNVELIPK	24.86	939.539	9	7.8	470.782	2	40.38	194000	11593	16840
MTB23	LEGDVYVVHGHK	24.81	1351.69	12	-9.9	676.846	2	94.14	532000	33292	41925
MTB23	LEGDVYVVHGHK	17.31	1351.69	12	-9	676.847	2	94.46	0	65740	42181
MTB23	KGGADIVVECGNIAEPDTADR	24.76	2129.01	21	-9	710.671	3	99.73	351000	36223	44655
MTB23	EFIDVLK	24.75	862.48	7	4.6	432.25	2	83.06	60200000	28591	36934
MTB23	EFIDVLK	17.58	862.48	7	4.6	432.25	2	83.06	60200000	28592	37191
MTB23	EFIDVLK	16	862.48	7	3.2	432.25	2	84.36	0	63950	37466
MTB23	FLEGLTLR	24.68	947.544	8	5.2	474.783	2	91.58	2920000	32197	40770
MTB23	FLEGLTLR	19.3	947.544	8	5.2	474.783	2	91.58	2920000	32198	41025
MTB23	FLEGLTIR	24.68	947.544	8	5.2	474.783	2	91.58	2920000	32197	40770
MTB23	FLEGLTIR	19.3	947.544	8	5.2	474.783	2	91.58	2920000	32198	41025
MTB23	ADIDPLDGPK	24.64	1039.52	10	-3.9	520.766	2	80.89	0	63246	35804
MTB23	DQPFLLGATNLNIPSYK	24.46	1889.99	17	-10.1	630.999	3	75.76	0	62105	33340
MTB23	LHLPPLP	24.45	785.48	7	4.7	393.75	2	87.66	16700000	30226	39744
MTB23	LHLPPLP	19.58	785.48	7	4.7	393.75	2	87.66	16700000	30225	39491
MTB23	LHLPPLP	18.47	785.48	7	4.7	393.75	2	87.66	16700000	30224	39247
MTB23	LHLPPLP	18.35	785.48	7	4.7	393.75	2	87.66	16700000	30222	38769
MTB23	LHLPPLP	17.68	785.48	7	4.7	393.75	2	87.66	16700000	30223	39006
MTB23	LHLPPLP	15.19	785.48	7	4.7	393.75	2	87.66	16700000	30227	39984
MTB23	NPESMLILDKVAK	24.36	1456.8	13	7.8	729.413	2	84.66	2010000	29277	37512
MTB23	TAAATAPK	24.28	729.402	8	0.2	365.709	2	21.4	113000	3532	7640
MTB23	TAAATAPK	20.07	729.402	8	0.2	365.709	2	21.4	113000	3534	7654
MTB23	SIGIDVK	24.25	730.423	7	-8.7	366.216	2	32.6	0	53000	13159
MTB23	QPYEALGGTRP	24.21	1187.59	11	10.9	594.812	2	67.92	1050000	22282	29408	Q8VKA4:A0A655DCL4:A5U125:A0A7U8UI55:A0A0H3M2W3:A0A8E0EXN1:A0A829C7T4:A0A1R3XWZ0:A0A8E0E3J7:A0A7U8U6M9:A0A045INR7:G0TG95:A0A8D9ZWU4:A0A8E0A2C3:A0A7U4BT48:A0A7W0AL42:A0A806JP33:A0A7U8TXI7:A0A8A9DZU8:A0A328GX43
MTB23	LLWGSCDPLPTP	24.18	1297.64	12	-6.9	649.823	2	19.57	101000000	2771	6207
MTB23	LLWGSCDPLPTP	23.64	1297.64	12	-6.9	649.823	2	19.57	101000000	2780	8536
MTB23	LLWGSCDPLPTP	22.89	1297.64	12	-6.9	649.823	2	19.57	101000000	2782	9047
MTB23	LLWGSCDPLPTP	22.09	1297.64	12	-6.9	649.823	2	19.57	101000000	2775	7251
MTB23	LLWGSCDPLPTP	21.86	1297.64	12	-6.9	649.823	2	19.57	101000000	2773	6739
MTB23	LLWGSCDPLPTP	21.41	1297.64	12	-6.7	433.551	3	18.79	892000000	2373	7011
MTB23	LLWGSCDPLPTP	21.11	1297.64	12	-6.6	649.823	2	24.69	0	51142	9303
MTB23	LLWGSCDPLPTP	20.91	1297.64	12	-6.6	433.551	3	26.29	0	51484	10094
MTB23	LLWGSCDPLPTP	20.7	1297.64	12	-6.9	649.823	2	19.57	101000000	2774	6995
MTB23	LLWGSCDPLPTP	20.21	1297.64	12	-6.9	649.823	2	19.57	101000000	2772	6467
MTB23	LLWGSCDPLPTP	20.21	1297.64	12	-6.9	649.823	2	25.74	0	51366	9816
MTB23	LLWGSCDPLPTP	19.69	1297.64	12	-6.9	649.823	2	19.57	101000000	2776	7506
MTB23	LLWGSCDPLPTP	18.98	1297.64	12	-6.9	649.823	2	19.57	101000000	2781	8806
MTB23	LLWGSCDPLPTP	18.56	1297.64	12	-6.9	649.823	2	19.57	101000000	2778	8025
MTB23	LLWGSCDPLPTP	18.22	1297.64	12	-6.9	649.823	2	19.57	101000000	2770	5953
MTB23	LLWGSCDPLPTP	17.78	1297.64	12	-6.9	649.823	2	19.57	101000000	2779	8280
MTB23	LLWGSCDPLPTP	17.72	1297.64	12	-6.7	433.551	3	18.79	892000000	2380	8822
MTB23	LLWGSCDPLPTP	17.5	1297.64	12	-6.7	433.551	3	18.79	892000000	2369	5967
MTB23	LLWGSCDPLPTP	17.43	1297.64	12	-5.5	433.552	3	27.32	0	51731	10602
MTB23	LLWGSCDPLPTP	16.72	1297.64	12	-6	433.552	3	24.19	0	51036	9062
MTB23	LLWGSCDPLPTP	16.47	1297.64	12	-6.7	433.551	3	18.79	892000000	2371	6483
MTB23	LLWGSCDPLPTP	16.32	1297.64	12	-6.7	433.551	3	18.79	892000000	2375	7522
MTB23	LLWGSCDPLPTP	16.18	1297.64	12	-6.4	649.823	2	25.22	0	51263	9560
MTB23	LLWGSCDPLPTP	15.96	1297.64	12	-6.9	649.823	2	19.57	101000000	2777	7763
MTB23	LLWGSCDPLPTP	15.8	1297.64	12	-6.7	433.551	3	18.79	892000000	2368	5711
MTB23	LLWGSCDPLPTP	15.62	1297.64	12	-7.9	649.823	2	26.38	1440000	5912	10084
MTB23	LLWGSCDPLPTP	15.53	1297.64	12	-7.7	649.823	2	26.6	4490000	6086	10323
MTB23	LLWGSCDPLPTP	15.32	1297.64	12	-7.7	649.823	2	26.6	4490000	6089	11115
MTB23	LLWGSCDPLPTP	15.28	1297.64	12	-6.7	433.551	3	18.79	892000000	2370	6223
MTB23	LLWGSCDPLPTP	15.06	1297.64	12	-6.7	433.551	3	18.79	892000000	2379	8566
MTB23	LLWGSCDPLPTP	15.02	1297.64	12	-6.6	433.551	3	29.96	0	52334	11855
MTB23	TSLPFLER	24.17	961.523	8	0	481.77	2	66.16	0	60206	28836
MTB23	TSLPFLER	18.86	961.523	8	3.1	481.772	2	66.71	0	60329	29085
MTB23	TSLPFLER	16.13	961.523	8	1	481.771	2	65.83	6610000	21565	28293
MTB23	EVALSGR	24.14	730.397	7	3.9	366.208	2	41.4	2210000	12090	17241
MTB23	QNALLVR	24.09	812.487	7	5.8	407.254	2	29.67	4890000	7427	11805
MTB23	QNALLVR	22.11	812.487	7	3.9	407.253	2	67.82	2680000	22192	29536
MTB23	QNALLVR	21.53	812.487	7	3.9	407.253	2	67.82	2680000	22193	29809
MTB23	IRRLLGEVSDALASGEIMPVPAEIYPLTEAK	24.06	3337.8	31	-14.6	835.446	4	108.83	91300000	40354	48960
MTB23	ALLPMMI	24.01	787.434	7	-9	394.721	2	59.24	2840000	18914	25514
MTB23	ALLPMMI	20.92	787.434	7	-9	394.721	2	59.24	2840000	18916	26071
MTB23	EVGDVDVPK	23.93	956.481	9	4.2	479.251	2	42.39	0	55211	17806
MTB23	GPGGPGGSPLPPGGPGGPANPTPK	23.93	2019.02	24	-6.1	674.011	3	77.03	0	62372	33946
MTB23	WMDNHPQKPR	23.9	1307.62	10	-14.3	436.875	3	68.05	314000	22333	29681
MTB23	TVPPMVGYLDSGK	23.89	1362.69	13	0.6	682.352	2	75.18	0	61977	33064
MTB23	TVPPMVGYLDSGK	15.87	1362.69	13	5.9	682.356	2	78.07	519000	26573	34431
MTB23	TVPPMVGYLDSGK	15.61	1362.69	13	9.5	682.358	2	83.75	0	63807	37170
MTB23	DPLLPEYR	23.8	1001.52	8	-2.1	501.767	2	101.7	25800000	37040	45009
MTB23	DQPGRSTMETLLRYVR	23.74	1920.98	16	-11	641.33	3	76.37	2460000	25973	33422
MTB23	VTDLAELLK	23.73	1000.58	9	-6.8	501.295	2	86.03	0	64361	38285
MTB23	LPNGLGPLLP	23.68	989.591	10	5.2	495.807	2	105.94	0	67581	47417
MTB23	LPNGLGPLLP	16.99	989.591	10	3.9	495.806	2	103.2	0	67047	46134
MTB23	NIVNMLHGVR	23.65	1151.62	10	6	384.885	3	63.34	317000	20732	27510
MTB23	GIGVHHAGMLPK	23.63	1215.65	12	10.9	608.843	2	63.63	4000000	20851	27473
MTB23	VLTSSAR	23.58	732.413	7	-0.1	367.215	2	12.09	3400000	213	3360
MTB23	VLTSSAR	15.11	732.413	7	-0.1	367.215	2	13.58	791000	375	4203
MTB23	IHPLPLK	23.57	816.522	7	3.2	409.271	2	60.38	979000	19436	26128
MTB23	IHPLPLK	22.63	816.522	7	5	409.271	2	41.98	12100000	12299	17666
MTB23	IHPLPLK	20.77	816.522	7	5	409.271	2	41.98	12100000	12298	17412
MTB23	VAGLLVPESLGGAGASAR	23.53	1623.89	18	14.4	542.314	3	66.27	7900000	21761	28894
MTB23	SLGDFVAPK	23.49	932.497	9	-10.9	467.252	2	64.79	0	59885	28207
MTB23	GGAGSDEHYVELAR	23.43	1459.67	14	6.9	487.568	3	58.95	436000	18855	25503
MTB23	GGAGSDEHYVELAR	18.24	1459.67	14	6.9	487.568	3	58.95	436000	18856	25614
MTB23	ELVGGPR	23.42	726.402	7	2.5	364.21	2	18.7	1380000	2323	6283
MTB23	DDVLGGRFVSALT	23.29	1348.7	13	-4.3	675.355	2	31.73	0	52783	12737
MTB23	APTLHMGGTR	23.23	1039.52	10	13.8	520.777	2	61.64	542000	19896	26729
MTB23	DQNTFAQK	23.23	950.446	8	7.3	476.235	2	19.93	405000	2923	6922
MTB23	EYVDGAVIE	23.22	993.466	9	5.9	497.744	2	58.41	0	58666	25267
MTB23	RGSRLVELLK	23.14	1169.72	10	-13.2	585.863	2	92.45	46800000	32588	41116
MTB23	RGSRLVELLK	17.4	1169.72	10	-13.2	585.863	2	92.45	46800000	32589	41354
MTB23	VPALIVEGER	23.11	1081.61	10	-11.3	541.809	2	67.58	4070000	22131	29443
MTB23	LARGTHGSGLGNADK	23.1	1452.74	15	0.8	727.381	2	77.54	0	62515	34199
MTB23	DLPDAPLH	23.07	876.434	8	12.4	439.231	2	62.24	211000	20107	27101
MTB23	DLPDAPLH	21.03	876.434	8	11.9	439.231	2	61.86	231000	19966	27059
MTB23	DLPDAPLH	20.92	876.434	8	12.4	439.231	2	62.24	211000	20106	27059
MTB23	DLPDAPLH	15.79	876.434	8	12.4	439.231	2	62.24	211000	20105	27004
MTB23	AGADGGIGFGLLR	23.06	1202.64	13	3.3	401.89	3	41.99	61000	12307	17642
MTB23	LSLLLNR	23.03	827.523	7	5.8	414.772	2	68.3	30900000	22450	29843
MTB23	ISLLINR	23.03	827.523	7	5.8	414.772	2	68.3	30900000	22450	29843
MTB23	LSLLINR	23.03	827.523	7	5.8	414.772	2	68.3	30900000	22450	29843
MTB23	ISILLNR	23.03	827.523	7	5.8	414.772	2	68.3	30900000	22450	29843
MTB23	ISLLLNR	23.03	827.523	7	5.8	414.772	2	68.3	30900000	22450	29843
MTB23	VVTPADLR	23.01	869.497	8	4.3	435.759	2	82.73	11100000	28428	36678
MTB23	VVTPADLR	17.45	869.497	8	13.7	435.763	2	48.24	0	56596	20556
MTB23	IVPIGMPK	23	853.51	8	1.3	427.764	2	55.88	0	58127	24095
MTB23	GPAPEGAR	22.98	753.377	8	11	377.701	2	48.48	7590000	14324	20748
MTB23	AADHISSPLPPK	22.94	1231.66	12	1	616.837	2	78.99	649000	27024	35145
MTB23	AADHISSPLPPK	21.27	1231.66	12	-7.3	616.832	2	78.38	0	62700	34605
MTB23	AADHISSPLPPK	21.12	1231.66	12	1	616.837	2	78.99	649000	27023	34865
MTB23	AADHISSPLPPK	19.43	1231.66	12	-7.8	616.832	2	80.84	0	63237	35779
MTB23	AADHISSPLPPK	18.57	1231.66	12	-5.3	616.834	2	77.17	0	62415	34016
MTB23	FTGLAGGVIDDAEQR	22.93	1547.76	15	11.1	516.934	3	18.85	964000	2487	6697
MTB23	VVPVSVTVVGP	22.92	1051.63	11	-3.5	526.821	2	78.86	3700000	26958	34948
MTB23	VVPVSVTVVGP	20.16	1051.63	11	-3.5	526.821	2	78.86	3700000	26957	34695
MTB23	EAALSALVAEHLRR	22.9	1534.86	14	-7.6	768.432	2	109.2	245000	40654	49238
MTB23	TPAQVLIR	22.89	896.544	8	2.1	449.281	2	47.56	502000	13917	20152
MTB23	LSHIDLIIKDEATATR	22.88	1794.98	16	14.1	898.514	2	100.08	419000	36365	44689
MTB23	TLVFGGEALE	22.86	1034.53	10	13.6	518.28	2	73.79	0	61680	32387
MTB23	PIIDAATGTAFMR	22.77	1362.7	13	-5.7	682.353	2	71.17	0	61184	31161
MTB23	RQATEALLSPLGIEHTMQYRR	22.75	2469.29	21	-0.6	1235.65	2	108.8	139000000	40323	48943
MTB23	RQATEALLSPLGIEHTMQYRR	16.31	2469.29	21	1.2	824.107	3	108.8	1280000000	40312	48927
MTB23	MPVLSKTVEVTADAASI	22.74	1730.91	17	-11.7	577.973	3	70.81	2290000	23618	30885	A0A7S7RK51:A0A109ST44:A0A655G1I7:A0A0H3L8Q6:A0A0K2HS10:A0A7U9PIK7:A0A7W0AFN1:A0A0E8KDV6:A0A679LAG4:R4M4C9:R4LTZ3:A0A829CFE9:A0A8E0A1U4:A0A8E0ACK4:A0A7U8TVW6:G0TMI0:A0A806JNU5:A0A8E0C4E5:A0A328GY32:Q8VKQ8:A0A0H3M7E1:L7W1Q6:A5TYN9:A0A7U4BRG8:L7N657
MTB23	DKPSDTVLVFMHP	22.71	1484.73	13	-0.3	743.375	2	98.16	69000	35484	43809
MTB23	AAPVPHLP	22.61	800.455	8	4.9	401.238	2	30.16	1430000	7597	11965
MTB23	TTLLAALR	22.24	857.533	8	-10.4	429.771	2	108.63	678000	40174	48889
MTB23	LSLIGLGR	22.2	827.523	8	5	414.772	2	68.87	0	60706	30086
MTB23	LSLIGIGR	22.2	827.523	8	5	414.772	2	68.87	0	60706	30086
MTB23	LSLLGLGR	22.2	827.523	8	5	414.772	2	68.87	0	60706	30086
MTB23	DGPFPLK	22.2	772.412	7	4.5	387.216	2	56.63	87400	17796	24450
MTB23	HLGAAVAPK	22.2	862.502	9	3	432.261	2	14.49	98900	606	4337
MTB23	LIYYAGGK	22.13	883.48	8	5.9	442.751	2	96.71	153000	34674	43314
MTB23	AGVDALAR	22.12	771.424	8	11.6	386.725	2	36.09	0	53809	14828
MTB23	DVAALPK	22.09	712.412	7	3.8	713.424	1	72.77	5570000	24509	31877
MTB23	DVAALPK	19.58	712.412	7	-10.5	357.21	2	30.46	15600000	7704	11444
MTB23	DVAALPK	17.46	712.412	7	0.9	357.214	2	40.78	0	54882	17064
MTB23	FAAEGAR	22.08	720.356	7	3.8	361.187	2	26.42	163000000	5959	10444
MTB23	STTALWRR	22.08	989.541	8	3.9	495.781	2	24.39	169000000	5032	9222
MTB23	STTALWRR	17.51	989.541	8	5.4	495.781	2	47.11	0	56335	20024
MTB23	LENGPEDVAK	22.07	1070.52	10	4.8	357.851	3	46.44	0	56175	19709
MTB23	VALEAPLK	21.98	839.512	8	5.5	420.766	2	50.04	524000	15043	21288	A0A045HTZ7:A0A8E0AB19:A0A679LC36:A1KFR2:A0A8E0BYH2:A0A501P338:A0A8E0A1B2:A0A806JPI6:A0A829CF47:R4MDA5:P9WPE7:A0A7V9W698:A0A7U8YAA5:A0A120IZM0:A0A7U8UG22:A0A0H3LCC3:A0A7U9K1G6:A0A7U4BSE1:A0A7I7MUC6:G0TP22:A0A328GWM4:A0A8D9ZUU4:A0A0K2HRZ9:A0A7U8U3K2
MTB23	TEKLRPLLHSNA	21.93	1377.77	12	-13.1	460.26	3	16.3	5320000	1308	5443
MTB23	LPQDSPVAVR	21.9	1080.59	10	-3.3	541.303	2	59.5	0	58890	25775
MTB23	ALAASARR	21.89	814.477	8	-8.7	408.243	2	17.2	296000	1766	5591
MTB23	AIAASARR	21.89	814.477	8	-8.7	408.243	2	17.2	296000	1766	5591
MTB23	CVAVSVEPR	21.87	958.491	9	-7.6	480.25	2	59.52	0	58891	25787
MTB23	CVAVSVEPR	21.78	958.491	9	-12.4	480.248	2	61.74	0	59369	26830
MTB23	CVAVSVEPR	19.93	958.491	9	-9.2	480.249	2	60.06	0	58965	26027
MTB23	CVAVSVEPR	19.79	958.491	9	-11.6	480.248	2	61.03	0	59189	26490
MTB23	CVAVSVEPR	18.73	958.491	9	-13.2	480.247	2	58.14	56800000	18603	25542
MTB23	CVAVSVEPR	17.93	958.491	9	-6.8	480.25	2	61.99	0	59422	26948
MTB23	CVAVSVEPR	17.82	958.491	9	-9.2	480.249	2	62.54	0	59514	27193
MTB23	CVAVSVEPR	17.73	958.491	9	-9.1	480.249	2	63.89	437000	20947	27722
MTB23	CVAVSVEPR	17.4	958.491	9	-10.6	480.249	2	63.06	0	59589	27425
MTB23	GIKSAAPK	21.82	770.465	8	8.5	386.244	2	42.48	19700000	12474	17934
MTB23	GIKSAAPK	21.6	770.465	8	8.5	386.244	2	42.48	19700000	12473	17735
MTB23	EGVPAELVR	21.8	968.529	9	4.5	485.275	2	45.89	11800000	13430	19471
MTB23	EGVPAELVR	17.32	968.529	9	4.5	485.275	2	45.89	11800000	13429	19317
MTB23	APAPDEGPK	21.78	880.429	9	-4.1	441.221	2	21.17	0	50462	7568
MTB23	AGNMFPK	21.77	763.369	7	-9.6	382.689	2	62.57	3180000	20293	27941
MTB23	LGPGMIPK	21.77	811.463	8	4.2	406.741	2	36.73	6140000	10330	15204
MTB23	DLPLQAVAK	21.74	953.555	9	-7.7	477.782	2	50.87	2080000	15350	21810
MTB23	DLPLQAVAK	15.89	953.555	9	-7.7	477.782	2	50.87	2080000	15349	21563
MTB23	GDEAYDRAFSGGASPLVAI	21.7	1894.91	19	5	632.647	3	62.81	639000	20391	27331
MTB23	AHHQTNSPK	21.62	1018.49	9	-6.4	510.252	2	53.88	1780000	16516	23352
MTB23	AHHQTNSPK	19.85	1018.49	9	-2.8	510.254	2	51.78	0	57280	22172
MTB23	AHHQTNSPK	15.67	1018.49	9	-3.8	510.254	2	53.19	2020000	16175	22579
MTB23	AHHQTNSPK	15.09	1018.49	9	-3.8	510.254	2	53.19	2020000	16176	22850
MTB23	EVWADKPK	21.59	971.508	8	5.4	486.765	2	35.58	186000	9806	14511
MTB23	HPLVIIP	21.57	787.496	7	7	394.759	2	98.11	3580000	35447	43900
MTB23	HPLVIIP	18.99	787.496	7	5.6	394.758	2	92.58	4540000	32703	41482
MTB23	HPLVIIP	17.1	787.496	7	6.5	394.759	2	88.08	1340000	30429	39131
MTB23	HPLVIIP	17.09	787.496	7	7	394.759	2	98.11	3580000	35446	43660
MTB23	HPLVIIP	16.73	787.496	7	3.2	394.757	2	84.14	21700000	28921	37391
MTB23	HPLVIIP	15.21	787.496	7	3.2	394.757	2	84.14	21700000	28922	37647
MTB23	DNIGEALPGIAK	21.55	1196.64	12	-2.4	399.887	3	49.22	77500	14673	21060
MTB23	AAGNLAGIADYR	21.51	1190.6	12	-12	596.304	2	29.51	0	52245	11651
MTB23	AAGNLAGIADYR	18.56	1190.6	12	-14.4	596.302	2	32.4	0	52947	13064
MTB23	AAGNLAGIADYR	17.22	1190.6	12	-14.1	596.303	2	30.03	0	52349	11888
MTB23	TAAMLSEIMR	21.45	1121.56	10	11.5	374.865	3	17.13	246000	1729	5543
MTB23	LGPGDLAAYTK	21.41	1104.58	11	3.3	553.301	2	16.15	1390000	1246	5550
MTB23	ELDEDEPQ	21.41	973.388	8	-3.5	487.701	2	23.17	582000	4405	8447
MTB23	LIDSVAAAAR	21.38	985.556	10	7.2	493.79	2	88.96	682000	30950	39603
MTB23	MPDRPPAALTLLK	21.34	1421.81	13	-7.8	474.94	3	58.7	0	58727	25403
MTB23	VVAAANFAAIFPACR	21.31	1519.8	15	-13.6	760.897	2	113.37	8300000	43703	51964
MTB23	ATVKKAEPK	21.29	970.581	9	3	486.3	2	43.9	332000	12708	18395
MTB23	LNVDLSHSPK	21.28	1108.59	10	9.5	555.308	2	73.01	176000	24623	32023
MTB23	AIRAAAKSAPGGAYNGNSNPPK	21.25	2111.09	22	-10.9	704.697	3	85.5	0	64223	38028
MTB23	TDFLGSAMSGVIGGPVGR	21.23	1719.86	18	-4.3	574.293	3	71.67	44700	24118	31412
MTB23	APAEKTHSR	21.17	995.515	9	8.2	498.77	2	12.07	0	48811	3343
MTB23	EVFAQSKLLK	21.16	1161.68	10	1.9	581.848	2	94.14	875000	33290	41934
MTB23	TVVEDGPK	21.15	843.434	8	-14	422.719	2	36.07	0	53803	14816
MTB23	TVAETVSR	21.12	861.456	8	5.3	431.738	2	31.18	0	52643	12464
MTB23	HTGLPLP	21.1	733.412	7	4.6	367.716	2	55.57	8540000	17359	24021
MTB23	HTGLPLP	15.47	733.412	7	4.6	367.716	2	55.57	8540000	17358	23781
MTB23	VEFDFDLP	21.08	980.449	8	5.3	491.236	2	74.65	0	61867	32815
MTB23	VEFDFDLP	19.58	980.449	8	8	491.237	2	83.24	67100	28686	36836
MTB23	VEFDFDLP	16.72	980.449	8	9.8	491.238	2	75.45	2300000	25586	33389
MTB23	MGIAEVTYGLMAK	21.08	1382.69	13	-0.4	461.906	3	60.6	0	59076	26279
MTB23	NNVPVMFAR	21.06	1046.53	9	10.8	524.281	2	70.77	1730000	23592	30882
MTB23	DGVSAEVAASALLK	21.03	1329.71	14	5.3	444.249	3	83.71	0	63800	37149
MTB23	TGITTHIGSAGMAPEAK	21.02	1640.82	17	5.1	547.951	3	46.98	395000	13739	19962	A0A0H3L583:A0A7U9PJX0:A0A7U4F9K6:A0A109STG4:A0A0H3M181:A0A7V9W5Z5:A0A7U8UHA5:R4M4S5:A0A109S627:A0A045HUW4:A5TZ36:A0A8E0A234:O07236:A0A328GX55:A0A679LBM2
MTB23	MPTPLPTPLL	21.01	1078.61	10	-3.7	540.311	2	95.99	72900000	34382	44444
MTB23	MPTPLPTPLL	17.27	1078.61	10	-3.7	540.311	2	95.99	72900000	34383	44682
MTB23	MPTPLPTPLL	15.42	1078.61	10	-3.7	540.311	2	95.99	72900000	34377	43242
MTB23	QLLILFLPIEGGGNR	20.98	1638.95	15	-7.9	547.319	3	93.83	0	65633	41886
MTB23	NAKSPER	20.85	800.414	7	10.3	401.219	2	58.59	0	58699	25351
MTB23	NAKSPER	20.62	800.414	7	11.3	401.22	2	59.19	0	58838	25633
MTB23	LLTGDLNMTPEAVR	20.81	1528.79	14	-11.6	765.396	2	111.02	2840000	41992	50350
MTB23	EGAQLVTGGGVPK	20.78	1211.65	13	11.8	404.897	3	26.06	295000	5747	9964
MTB23	ATHGNVAKY	20.77	959.482	9	-1.3	480.749	2	51.85	0	57299	22205
MTB23	AIDAAEIAR	20.75	928.498	9	0.4	465.257	2	63.79	13900000	20911	27868
MTB23	AIDAAEIAR	15.6	928.498	9	0.4	465.257	2	63.79	13900000	20912	28180
MTB23	AIDAAEIAR	15.34	928.498	9	0.4	465.257	2	63.79	13900000	20913	28598
MTB23	AGDGVGAPR	20.74	798.398	9	10.4	400.212	2	22.35	85300	4136	8155
MTB23	AGDGVGAPR	18.02	798.398	9	13.7	400.213	2	57.31	0	58411	24761
MTB23	TAADELK	20.71	746.381	7	-2.8	374.198	2	25.41	206000	5478	9473
MTB23	TAADELK	16.78	746.381	7	-11.5	374.194	2	43.09	0	55347	18096
MTB23	AQGPHFPAR	20.68	979.499	9	3.8	490.76	2	64.46	0	59804	28051
MTB23	FDPQPFPK	20.67	974.486	8	7	488.255	2	49.53	0	56777	21141
MTB23	FDPQPFPK	17.51	974.486	8	5.2	488.254	2	41.92	0	55109	17591
MTB23	FDPQPFPK	15.56	974.486	8	6	488.254	2	46.75	0	56254	19859
MTB23	TLDEVLAR	20.65	915.503	8	1	458.76	2	33.94	353000	8832	13765
MTB23	TLDEVIAR	20.65	915.503	8	1	458.76	2	33.94	353000	8832	13765
MTB23	GPVQQVPK	20.63	851.486	8	3.7	426.753	2	14.76	19500000	774	4380
MTB23	LDAGLIDELPLPRPR	20.62	1673.95	15	-5.7	837.978	2	110.39	328000	41519	50006
MTB23	NMAQVLAK	20.52	873.474	8	2.3	437.747	2	21.23	1500000	3502	7303
MTB23	IPPGRPK	20.49	763.47	7	-11.3	382.739	2	50.62	0	56979	21629
MTB23	AAFAPDELPAYIRAGWAAGQTIR	20.42	2444.26	23	-10.1	815.754	3	107.23	379000	39334	48034
MTB23	KPESSTPK	20.4	872.46	8	-7.5	437.235	2	17.6	232000	1975	5794
MTB23	EVYGSTK	20.38	782.381	7	11.9	392.203	2	39.56	0	54646	16504
MTB23	WLAGPQSRVDVADASLLDE	20.38	2041.01	19	-3.1	1021.51	2	108.16	4400000	39859	48579
MTB23	EYVAQLLGRK	20.34	1175.67	10	2.4	588.843	2	85.76	11500000	29686	38088
MTB23	LSTLDLLDDGER	20.33	1345.67	12	-9.5	449.562	3	93.96	442000	33252	41905
MTB23	DAVHTVVK	20.32	867.481	8	4.3	434.751	2	43.8	389000	12675	18360
MTB23	ASAATLAAATSSTCTKSRIWPPSSK	20.3	2492.27	25	-5.6	624.073	4	108.83	7580000	40331	48967
MTB23	SEDPAAIR	20.3	857.424	8	0.4	429.721	2	29.81	103000	7466	11734
MTB23	SEDPAAIR	17.04	857.424	8	0.4	429.721	2	29.81	103000	7467	11840
MTB23	AGDTALGTLIK	20.29	1058.6	11	-5	530.304	2	41.09	610000	11994	17128
MTB23	LATEVRPK	20.29	912.539	8	-9.5	457.274	2	74.57	0	61847	32771
MTB23	LATEVRPK	20.21	912.539	8	-9.9	457.274	2	73.72	75700000	24900	32258
MTB23	IPGFGTGAHVAGPG	20.27	1236.63	14	8.1	619.326	2	88.73	6220000	30793	39423
MTB23	SLADPNVSFANK	20.23	1261.63	12	5.6	631.827	2	60.46	77700	19493	26195	A0A0U0SV63:A0A654TSA8:A0A7U8TSI0:A0A7U8U815:A5U569:A0A109SYG6:A0A829CCZ9:A0A0H3LFP7:A0A328GIY3:A0A7U4FAL6:A0A0H3M735:A0A0K2HY06:A0A8E0EZ16:A0A8E0A539:A0A8E0E4X6:A0A7U9K4X3:R4M4A2:A0A679LIP6:A0A2I7W9E5:A0A8E0DXB5:A0A8I0EQH8
MTB23	RTSASVLP	20.2	829.466	8	14	415.747	2	40.73	327000	11787	17004
MTB23	ADADAAR	20.19	688.314	7	9.2	345.168	2	31.39	0	52693	12576
MTB23	GAPAGLPFLPPGAP	20.16	1260.69	14	4.8	631.355	2	95.44	6600000	33998	42482
MTB23	KDGSTDIEVAGVK	20.16	1317.68	13	-1.5	659.847	2	74.01	0	61740	32497
MTB23	AVLKQPR	20.08	810.508	7	-9.6	406.258	2	32.98	5390000	8575	13352
MTB23	AGLLEVADIVVVNKADR	20.06	1781	17	-8.3	594.672	3	66.17	534000	21742	28840
MTB23	PLMEPMLK	19.99	957.503	8	-1	479.759	2	78.33	2440000	26662	34630
MTB23	GHAEYQEWLYILNNSPPK	19.97	2158.05	18	1.4	720.36	3	83.24	0	63700	36922
MTB23	GHAEYQEWLYILNNSPPK	19.1	2158.05	18	-4	720.356	3	79.55	4670000	27245	34925
MTB23	GHAEYQEWLYILNNSPPK	18.74	2158.05	18	-4.7	720.355	3	80.31	1100000	27544	35632
MTB23	GHAEYQEWLYILNNSPPK	17.89	2158.05	18	-4	720.356	3	79.55	4670000	27246	35435
MTB23	TTRALYELAR	19.96	1192.66	10	4.7	597.34	2	58.14	73000000	18616	25278
MTB23	VATVSPLR	19.96	841.502	8	4.3	421.761	2	46.21	0	56121	19600
MTB23	VATVSPLR	19.41	841.502	8	3.9	421.761	2	45.18	0	55851	19103
MTB23	VATVSPLR	18.47	841.502	8	3.5	421.761	2	44.67	0	55720	18859
MTB23	VATVSPLR	17.8	841.502	8	4	421.761	2	43.25	2480000000	12576	18112
MTB23	VATVSPLR	17.77	841.502	8	4.8	421.761	2	46.74	0	56249	19853
MTB23	VATVSPLR	17.67	841.502	8	4	421.761	2	51.47	1180000	15527	21795
MTB23	VATVSPLR	16.77	841.502	8	5.3	421.762	2	47.25	0	56376	20094
MTB23	VATVSPLR	15.89	841.502	8	4	421.761	2	49.9	0	56841	21306
MTB23	LSAPSPVKNVER	19.94	1295.72	12	4	432.917	3	32.61	300000	8441	13076
MTB23	LDLAFSIGER	19.94	1119.59	10	8.9	560.81	2	115.53	154000	45817	53334
MTB23	APVGVSR	19.92	684.392	7	-7.6	343.201	2	34.08	1030000	8858	13804
MTB23	HLEVAAGIAALIK	19.89	1304.78	13	-6.9	653.395	2	62.02	6450000	20032	28168
MTB23	HLEVAAGIAALIK	18.24	1304.78	13	-6.9	653.395	2	62.02	6450000	20025	27457
MTB23	HLEVAAGIAALIK	17.53	1304.78	13	-6.9	653.395	2	62.02	6450000	20029	27937
MTB23	HLEVAAGIAALIK	17.22	1304.78	13	-6.9	653.395	2	62.02	6450000	20023	27218
MTB23	HLEVAAGIAALIK	16.79	1304.78	13	-6.9	653.395	2	62.02	6450000	20030	28065
MTB23	HLEVAAGIAALIK	16.51	1304.78	13	-6.9	653.395	2	62.02	6450000	20027	27697
MTB23	HLEVAAGIAALIK	15.65	1304.78	13	-6.9	653.395	2	62.02	6450000	20031	28147
MTB23	TLLPQQNSTASDAQ	19.88	1472.71	14	9.8	491.917	3	106.88	5960000	39180	47753
MTB23	DLDALIVVSSPWADGASAAAK	19.84	2056.05	21	-4	686.355	3	86.62	4360000	29887	38688
MTB23	DFQPAWVVR	19.84	1116.57	9	11.4	559.301	2	77.26	2760000	26352	34253
MTB23	SLDDRDLPSR	19.79	1172.58	10	-1.2	587.297	2	59.84	0	58941	25929
MTB23	QDFEKQVAAVQR	19.74	1417.73	12	-2.9	473.584	3	51.38	0	57181	21984
MTB23	EGWVRPLPPEK	19.74	1306.7	11	-14.2	436.57	3	28.58	7290000	6927	11121
MTB23	KETQAQLDSADK	19.7	1332.65	12	10	445.23	3	28.1	0	51920	10980
MTB23	LPKAVYK	19.69	817.506	7	0	409.761	2	118.44	101000	47318	54679
MTB23	DISRLVDAETERIGHLGAR	19.67	2107.11	19	-13	703.371	3	114.68	94500	45378	52926
MTB23	ASLAPGGVPVPK	19.64	1091.63	12	7.4	546.83	2	110.57	8600000	41651	49970
MTB23	YEVVLRKGPVGVR	19.62	1470.87	13	10.2	491.303	3	119.82	0	69763	55299
MTB23	YEVVLRKGPVGVR	18.68	1470.87	13	11.9	491.303	3	115.6	0	69016	53363
MTB23	YEVVLRKGPVGVR	17.9	1470.87	13	10	491.302	3	117.67	0	69382	54324
MTB23	YEVVLRKGPVGVR	15.35	1470.87	13	9.9	491.302	3	117.15	0	69288	54084
MTB23	AAGLTLR	19.61	700.423	7	4.9	351.221	2	25.44	1450000	5483	9577
MTB23	GLGSGGAKGCPK	19.6	1030.52	12	-1.2	344.515	3	17.73	0	49796	5868
MTB23	AGTPIPITGIDGR	19.59	1266.69	13	-7.8	634.351	2	74.26	2000000	25198	32739
MTB23	YVITSTPVVR	19.59	1133.64	10	-3.7	378.888	3	111.73	968000	42541	50808
MTB23	VEQGHGAE	19.53	825.362	8	-1.8	413.688	2	57.78	0	58524	24983
MTB23	LGDMITDIDER	19.53	1276.6	11	12	639.315	2	64.67	5560000	21167	28296
MTB23	TIAYAENPPK	19.47	1102.57	10	8.3	552.296	2	51.92	0	57318	22235
MTB23	DPNFALVADK	19.45	1088.55	10	10.6	545.289	2	34.82	2920000	9218	13930
MTB23	TVFAGVDNK	19.44	949.487	9	-5.1	475.75	2	46.21	1210000	13492	19483
MTB23	DTELGGHRISAGQK	19.38	1467.74	14	-2.3	490.255	3	31.75	6860000	8189	12921
MTB23	DTELGGHRISAGQK	18.66	1467.74	14	-2.3	490.255	3	35.83	65500000	9935	17079
MTB23	LTAAAGQK	19.38	758.429	8	10.3	380.226	2	20.52	290000	3213	7333
MTB23	TVEHHVAR	19.37	947.494	8	-13.5	474.749	2	65.91	804000	21619	28700
MTB23	TVEHHVAR	17.84	947.494	8	-14.4	474.748	2	80.22	0	63080	35486
MTB23	GGSLDAALIAL	19.37	999.56	11	-7.4	500.785	2	51.41	472000	15498	21927
MTB23	SQGADVK	19.35	703.35	7	-10.2	352.68	2	17.9	0	49831	5954
MTB23	SQGADVK	15.17	703.35	7	-10.1	352.68	2	17.37	0	49730	5697
MTB23	DDLAGIVK	19.35	829.455	8	-8.4	415.732	2	57.53	0	58463	24863
MTB23	FAASTAR	19.3	722.371	7	11.3	362.198	2	27.51	1990000	6514	10555
MTB23	APTSPGSADEPETTRFAAPK	19.29	2028.98	20	-6.5	677.33	3	70.97	5330000	23678	30309
MTB23	VVTVLSPR	19.29	869.533	8	4.5	435.777	2	47.87	1110000000	14083	20237
MTB23	VVTVLSPR	19.06	869.533	8	4.5	435.777	2	47.87	1110000000	14084	20490
MTB23	VVTVLSPR	16.03	869.533	8	5.8	435.778	2	53.81	1240000	16488	23157
MTB23	AELDADTAIALK	19.29	1229.65	12	-3.2	615.832	2	60.05	603000	19262	25953
MTB23	TTALGKPDK	19.28	929.518	9	-3.9	465.766	2	42.17	0	55163	17711
MTB23	DGMHAFFAK	19.27	1022.46	9	7.1	512.244	2	45.6	1100000	13347	19184
MTB23	ALGRGAK	19.25	671.408	7	-8.8	336.709	2	41.04	1300000	11963	17647
MTB23	TGATPVPGR	19.22	854.461	9	-2.3	428.238	2	72.65	4350000	24478	31909
MTB23	TDPIGPETSPER	19.21	1297.62	12	11.4	433.552	3	28.89	0	52100	11358
MTB23	TDPIGPETSPER	18.41	1297.62	12	11.9	433.552	3	29.43	0	52224	11614
MTB23	TDPIGPETSPER	17.3	1297.62	12	11.3	433.552	3	27.83	0	51854	10849
MTB23	TDPIGPETSPER	17.18	1297.62	12	10.7	433.551	3	24.72	0	51149	9318
MTB23	TDPIGPETSPER	16.48	1297.62	12	10.8	433.551	3	18.79	892000000	2377	8041
MTB23	SELADLSPQTPTIPVI	19.21	1679.9	16	9.3	560.98	3	31.66	0	52763	12702
MTB23	EDDDTAVILYTSGTTGKPK	19.2	2009.98	19	4.7	671.005	3	85.05	2670000	29413	37952
MTB23	TAAGWQPLK	19.19	970.524	9	1.5	486.271	2	47.3	0	56385	20116	A0A0H3L583:A0A7U9PJX0:A0A7U4F9K6:A0A109STG4:A0A0H3M181:A0A7V9W5Z5:A0A7U8UHA5:R4M4S5:A0A109S627:A0A045HUW4:A5TZ36:A0A8E0A234:O07236:A0A328GX55:A0A679LBM2:R4M283:X7Y6Z8:X7YEI2:A0A162D1J5:A0A1X1USX1:U5WS92:A0A498P8Y2:A0A653ETK5:A0A1X2LNS2:A0A1A3I0H0
MTB23	FDVHITK	19.19	858.46	7	8	430.242	2	50.79	4950000	15313	21696
MTB23	AGDPLHAMP	19.19	907.422	9	-10.6	454.715	2	44.25	0	55606	18651
MTB23	YVPYVIEPAAGLTR	19.18	1547.83	14	5.2	516.956	3	111.42	0	68244	50614
MTB23	GWIAQPVMQLSTVP	19.16	1525.8	14	13.7	763.918	2	108.23	36800000	39911	48636
MTB23	QGIHFISAGGAK	19.16	1184.63	12	11	395.889	3	12.15	145000	237	3395
MTB23	RALAVALEVDPAK	19.16	1351.78	13	-1.7	676.899	2	60.09	578000	19294	25988
MTB23	LSPAGGHGR	19.14	850.441	9	9.4	426.233	2	34.42	55500	9058	14048
MTB23	TGVDVVR	19.11	744.413	7	10	373.218	2	27.03	213000	6275	10462
MTB23	TGVDVVR	16.52	744.413	7	10	373.218	2	27.03	213000	6274	10457
MTB23	PPFQLPK	19.1	825.475	7	5.7	413.748	2	74.46	1410000	25232	32570
MTB23	EVSSALAK	19.07	803.439	8	-11.3	402.723	2	43.34	0	55401	18208
MTB23	PPVPFPK	19.07	780.453	7	4.5	391.237	2	19.51	0	50154	6759
MTB23	PPVPFPK	16.85	780.453	7	3.5	391.236	2	35.63	0	53701	14603
MTB23	PPVPFPK	16.85	780.453	7	2.7	391.236	2	50.3	0	56911	21486
MTB23	PPVPFPK	15.68	780.453	7	3.1	391.236	2	31.02	0	52596	12384
MTB23	PPVPFPK	15.63	780.453	7	3.9	391.236	2	34.29	0	53400	13962
MTB23	ALEWMVGHPDR	19.06	1309.62	11	4.1	655.823	2	47.14	35900000	13802	21146
MTB23	HPSDLHARGK	19.05	1116.58	10	4.8	559.301	2	77.26	2760000	26351	33957
MTB23	GDAPEPGAPNRTTVMLLGSGELAR	19.05	2408.21	24	2.2	803.748	3	76.76	0	62313	33815
MTB23	DGAGRLLAVSVLWV	19.05	1454.82	14	-12.2	485.944	3	43.99	1180000	12816	18429
MTB23	MLDFCDPEVVEALK	19.03	1607.76	14	3.5	804.891	2	110.5	3320000	41613	50033
MTB23	EPTPGRK	19.03	783.424	7	5.5	392.722	2	20.66	118000	3259	7295
MTB23	EPTPGRK	16.89	783.424	7	4.6	392.722	2	21.17	0	50461	7567
MTB23	TVPPRWLPGPR	19.01	1274.72	11	-1.7	425.916	3	110.69	451000	41732	50197
MTB23	EADTAAALAHPQ	18.99	1193.57	12	11.4	398.869	3	52.89	343000	16104	22723
MTB23	HTATLTGGGLIAPK	18.96	1335.75	14	7.5	668.889	2	73.32	309000	24730	32087
MTB23	QQLLGLGQFAGTDSK	18.96	1561.81	15	13.1	781.924	2	67.68	5040000	22161	29605
MTB23	VIVTCEGQVVATHQR	18.94	1638.85	15	-7.2	547.288	3	64.99	535000	21278	28158
MTB23	LKAECGRDELARR	18.94	1515.79	13	1.8	758.908	2	55.47	4390000	17325	23824
MTB23	VAFPGRMLADRFGLGPADT	18.94	1990.01	19	9	664.351	3	78.4	1090000	26717	34633
MTB23	EVLLGLLADDPT	18.93	1254.67	12	3.2	628.346	2	110.66	0	68202	50151
MTB23	IPVPAAPSP	18.92	847.48	9	5.7	424.751	2	68.43	0	60635	29887
MTB23	IPVPAAPSP	16.24	847.48	9	5.6	424.751	2	69.02	0	60733	30152
MTB23	EGVPVDKVR	18.9	997.556	9	-7.8	499.782	2	44.92	838000	13230	18892
MTB23	QPWPEPGDEFPVHLTTQPVV	18.89	2272.12	20	-3.3	758.379	3	84.48	13600000	29140	37902
MTB23	AGHPLPPT	18.89	788.418	8	3.1	395.219	2	23.1	4360000	4381	8261
MTB23	GQRVVIVDPQTHR	18.86	1503.83	13	6	752.927	2	110.88	1160000	41886	50333
MTB23	LPQASGSSSQ	18.84	960.451	10	7.1	321.161	3	41.75	0	55062	17508
MTB23	WAGVPFMLRSGK	18.84	1347.71	12	1.2	450.246	3	26	14400000	5713	10408
MTB23	WAGVPFMLRSGK	17.61	1347.71	12	1.2	450.246	3	26	14400000	5712	10131
MTB23	VVVVGLDYALAPE	18.82	1343.73	13	-13.6	672.867	2	110.52	9420000	41619	50045
MTB23	AVADPIK	18.78	712.412	7	6.6	357.216	2	60.76	0	59126	26358
MTB23	AEARLHPK	18.78	920.519	8	-10.3	307.845	3	16.39	105000	1341	5229
MTB23	TLAAVPK	18.78	698.433	7	4	350.226	2	20.88	465000	3343	7402
MTB23	GLAPGGHAAVGAAQGGYGAM	18.77	1711.81	20	0.7	856.915	2	64.16	0	59749	27915
MTB23	PDALVNKIK	18.77	996.597	9	4	499.309	2	86.1	0	64386	38321
MTB23	DGAVIATLTER	18.77	1144.61	11	10.5	573.319	2	110.8	1920000	41829	50239
MTB23	GFGAWLLVR	18.75	1017.58	9	-9.6	509.792	2	69.85	12700000	23109	30448
MTB23	SRPVLAEPMR	18.73	1154.62	10	-1.3	385.882	3	14.05	472000	448	3958
MTB23	LIPGYQGPK	18.72	971.544	9	8.3	486.784	2	73.63	478000	24803	32226
MTB23	LDPELPLPSR	18.67	1135.62	10	3.3	568.822	2	85.96	140000	29714	38270
MTB23	LDPELPLPSR	17.8	1135.62	10	4.6	568.823	2	63.81	440000	20918	27669
MTB23	LGLGGDPRLK	18.67	1024.6	10	4.4	513.312	2	57.31	461000	18178	24721
MTB23	PLAKELR	18.66	825.507	7	-6.6	413.759	2	60.18	0	58989	26083
MTB23	LSRNAAADDTR	18.64	1188.58	11	-6.7	595.297	2	73.97	1950000	25130	32449
MTB23	TVPPMKSAK	18.63	957.532	9	2.1	479.775	2	35.67	251000	9831	14584
MTB23	LSGHKIDDVHQGEGAATCK	18.62	1964.94	19	13.1	655.997	3	98.81	0	66366	44162
MTB23	LSGHKIDDVHQGEGAATCK	16.46	1964.94	19	11.3	655.995	3	94.57	0	65763	42237
MTB23	LTPAAAESVLTLPP	18.59	1378.77	14	14.3	690.404	2	108.5	23300000	40095	49036
MTB23	VEMIEAR	18.59	846.427	7	8	424.225	2	61.41	12300000	19828	26833
MTB23	VEMIEAR	17.21	846.427	7	8	424.225	2	61.41	12300000	19827	26591
MTB23	VEPIAALSR	18.57	954.55	9	2	478.284	2	50.57	205000	15244	21559
MTB23	TGDVIDLAAP	18.56	970.497	10	3.5	486.259	2	18.38	0	49919	6183
MTB23	ICAMTRFDNSVLSWFGLPRS	18.55	2299.12	20	14	1150.59	2	107.41	0	67822	48148
MTB23	TVLFCDVVGSMK	18.54	1297.64	12	-9.7	433.551	3	33.86	0	53311	13759
MTB23	DPLLVFTR	18.54	959.544	8	2.3	480.782	2	93.27	0	65544	41624
MTB23	AEAAASLAMRAGDPAG	18.52	1457.69	16	6.9	486.909	3	62.27	231000	20136	27034
MTB23	FGPVTGPK	18.49	801.438	8	5.7	401.73	2	22.08	51100000	3961	8633
MTB23	FGPVTGPK	16.74	801.438	8	5.7	401.73	2	22.08	51100000	3962	8907
MTB23	IIPAFAASEEGK	18.47	1231.64	12	4.6	616.834	2	26.79	4580000	6142	11712
MTB23	KRLEDPK	18.44	884.508	7	-7.3	443.259	2	26.11	0	51455	10005
MTB23	EAGMIPKVEACLR	18.41	1415.73	13	-5.5	472.915	3	37.17	0	54018	15331
MTB23	DPLVAGPRPAVLP	18.4	1300.75	13	-5.8	651.38	2	109.33	475000	40750	49317
MTB23	RGVPPMPVVDAIHAGAQAILR	18.4	2167.2	21	0.5	723.411	3	114.93	2790000	45511	53018
MTB23	VSGWTNTHR	18.39	1056.51	9	-1.6	529.263	2	15.04	443000	879	4555
MTB23	VSGWTNTHR	16.85	1056.51	9	-0.3	353.178	3	15.04	22100000	868	4475
MTB23	DEAVAGLR	18.35	829.429	8	5.2	415.725	2	64.52	0	59819	28079
MTB23	DEAVAGLR	16.54	829.429	8	10.9	415.728	2	67.44	33700	22042	29439
MTB23	LPRAIPPK	18.33	890.57	8	-9.8	446.289	2	57.97	415000	18502	25058
MTB23	IPRAIPPK	18.33	890.57	8	-9.8	446.289	2	57.97	415000	18502	25058
MTB23	SVTVIAGPLDTD	18.33	1186.61	12	-9	396.541	3	12.04	0	48804	3326
MTB23	LPFSDQLPTFDPPK	18.31	1600.81	14	0.6	801.417	2	85.21	313000	29480	37862
MTB23	LPFSDQLPTFDPPK	18.11	1600.81	14	-0.8	801.415	2	97.96	235000	35344	43891
MTB23	LPFSDQLPTFDPPK	16.03	1600.81	14	1.4	801.417	2	84.78	572000	29309	37862
MTB23	ASVCAER	18.29	734.338	7	-1.1	368.177	2	26.55	11900000	6039	10381
MTB23	AGDNTGASNGTGGSGTVK	18.28	1549.7	18	-1	775.857	2	64.64	338000	21157	28068
MTB23	DSMLNGK	18.28	763.354	7	13.9	764.373	1	39.69	760000	11332	16828
MTB23	GSRLVELLK	18.28	1013.62	9	-8	507.816	2	85.96	2210000000	29712	38326
MTB23	GSRLVELLK	16.1	1013.62	9	-5.5	507.817	2	88.19	0	64816	39296
MTB23	VGDEVIAAGAPLGLR	18.24	1436.8	15	-2.1	479.94	3	58.65	2320000	18766	25830
MTB23	VGDEVLAAGAPLGLR	18.24	1436.8	15	-2.1	479.94	3	58.65	2320000	18766	25830
MTB23	IGESLGYR	18.22	893.461	8	4.6	447.741	2	28.04	1640000	6742	10902
MTB23	DSMAWLAVAAK	18.21	1161.59	11	-7.7	388.2	3	27.29	0	51721	10587
MTB23	MPTPLPTP	18.2	852.442	8	-5.8	427.227	2	100.91	0	66646	45094
MTB23	AVEDRDPDGFAAVR	18.16	1516.73	14	8.9	506.589	3	103.87	29300000	37991	46782
MTB23	AVEDRDPDGFAAVR	17.99	1516.73	14	8.9	506.589	3	103.87	29300000	37990	46518
MTB23	ATAAPAK	18.15	628.354	7	5.4	315.187	2	18.76	0	49998	6374
MTB23	TALSIEPR	18.14	885.492	8	8.4	443.758	2	83.29	158000	28700	36926
MTB23	YPNTWALAR	18.14	1090.56	9	-9.5	546.281	2	56.87	2120000	17937	24553
MTB23	QELGPGVR	18.14	854.461	8	-3.6	428.237	2	75.85	1400000	25729	33148
MTB23	QELGPGVR	18.07	854.461	8	-2.3	428.238	2	72.65	4350000	24476	31667
MTB23	EATVEDVPPR	18.14	1111.55	10	-7.5	556.78	2	86.09	1460000	29736	38447
MTB23	DPPKPPPK	18.13	874.491	8	2.1	438.255	2	25.35	164000	5466	9599
MTB23	DPPKPPPK	16.11	874.491	8	5.4	438.256	2	36.66	216000	10292	14942
MTB23	QTVIAGPPEQV	18.13	1137.6	11	13.4	569.818	2	71.15	1930000	23780	31232
MTB23	QTVIAGPPEQV	16.4	1137.6	11	13.4	569.818	2	71.15	1930000	23779	30983
MTB23	TVLHCLPPK	18.12	1006.56	9	-12.3	504.284	2	29.39	35700	7335	11562
MTB23	AEFPASMDR	18.11	1022.45	9	5.8	512.236	2	89.56	43500	31236	39977
MTB23	LGPFPAAR	18.11	827.465	8	-5.5	414.739	2	28.72	3640000	6974	11476
MTB23	VAAANAPIK	18.1	853.502	9	12.7	427.765	2	57.63	176000	18363	24893
MTB23	PVPAAVQPK	18.09	905.533	9	3.5	453.777	2	68.65	251000	22627	29837
MTB23	SELPDHLK	18.09	937.487	8	-14.1	469.745	2	57.76	60500	18423	25009
MTB23	TDLQDPVK	18.07	914.471	8	12.3	458.25	2	22.28	412000	4085	8065
MTB23	TDLQDPVK	17.21	914.471	8	14.4	458.25	2	33.88	0	53316	13765
MTB23	RLPAELAR	18.05	924.551	8	-1.2	463.283	2	60.34	532000	19428	26008
MTB23	GMGSGGAK	18.02	663.301	8	12	332.663	2	49.39	827000	14773	21210
MTB23	VTGTGLVGAFAERVAAPAATLRR	18.02	2283.28	23	9.7	1142.66	2	112.35	347000	43014	51240
MTB23	AEVAAAMNISHGK	17.97	1297.64	13	-9.6	433.553	3	40.12	163000	11516	17030
MTB23	ALPSPPR	17.97	736.423	7	-1.4	369.219	2	52.16	0	57373	22357
MTB23	AAESVAR	17.97	702.366	7	-3.8	352.19	2	34.97	0	53541	14283
MTB23	QIRGPNTLRGICRR	17.96	1638.92	14	10.9	547.322	3	61.6	0	59334	26761
MTB23	SIDAVLRIPGPR	17.91	1292.76	12	-1.6	431.926	3	62.35	1090000	20180	27205
MTB23	AEAACVLAKNQPSR	17.91	1456.75	14	5.8	486.593	3	29.39	118000	7331	11663
MTB23	KPLASSPRIAK	17.89	1166.71	11	-3.6	584.363	2	63.88	862000	20946	27673
MTB23	LAMRIPGGK	17.88	941.548	9	-0.1	471.782	2	27.69	0	51818	10783
MTB23	DAATVIK	17.87	716.407	7	3.9	359.213	2	44.91	0	55783	18972
MTB23	DAATVIK	16.43	716.407	7	-12	359.207	2	32.12	0	52880	12929
MTB23	DLAAAIEAR	17.87	928.498	9	13.9	465.264	2	40.32	2050000	11558	16732
MTB23	KDAEALYNK	17.86	1050.53	9	-0.4	526.276	2	33.97	172000	8846	13781
MTB23	DLPPKPPK	17.85	890.523	8	4.5	446.272	2	79.47	0	62912	35125
MTB23	ALPSPEYR	17.83	931.476	8	10.6	466.752	2	78.73	908000	26872	34869
MTB23	ATASVRDGVHTFETTPK	17.82	1815.91	17	-0.7	908.965	2	89.34	12800000	31110	39459
MTB23	ATASVRDGVHTFETTPK	16.88	1815.91	17	-0.7	908.965	2	89.34	12800000	31109	39201
MTB23	GGIDVPK	17.81	684.381	7	5.6	343.2	2	53.16	0	57632	22840
MTB23	GGIDVPK	17.3	684.381	7	3	343.2	2	52.56	0	57485	22545
MTB23	QVLARHP	17.79	819.471	7	-8	410.741	2	39.35	120000	11191	16418
MTB23	YSVENSTR	17.79	954.441	8	-13	478.223	2	32.5	0	52971	13112
MTB23	AATTAVVMMFLALVGCAPK	17.75	1892.99	19	-13.3	631.998	3	62.56	235000	20284	27331
MTB23	PVVVPADHSNPAR	17.74	1357.71	13	1.4	679.865	2	111.32	397000	42220	50567
MTB23	PVVVPADHSNPAR	15.14	1357.71	13	-6.3	453.576	3	111.32	596000	42210	50561
MTB23	IGTPGVPQ	17.73	767.418	8	3.9	384.719	2	38.29	3530000	10891	15967
MTB23	ISGDEWR	17.7	861.398	7	-10.3	431.703	2	25.94	5000000	5679	9969
MTB23	PPPVTGSK	17.7	781.433	8	4.9	391.727	2	57.04	0	58343	24633
MTB23	AGYLESDWK	17.7	1067.49	9	13.3	534.762	2	15.28	29100	949	4740
MTB23	VVGVDHPVNP	17.69	1031.54	10	-12.8	516.772	2	95.39	0	65881	42608
MTB23	VVGVDHPVNP	16.44	1031.54	10	-11.9	516.772	2	97.3	1450000	34957	43391
MTB23	ADGSPGAR	17.69	729.341	8	-4.9	365.677	2	61.41	0	59294	26674
MTB23	DAGLLAR	17.69	714.402	7	8.9	358.212	2	30.11	0	52372	11927
MTB23	DAGLIAR	17.69	714.402	7	8.9	358.212	2	30.11	0	52372	11927
MTB23	DQAVAGLR	17.68	828.445	8	-6	415.228	2	30.67	22800000	7770	11810
MTB23	GAPEQVLPR	17.65	965.529	9	6.1	483.776	2	46.55	0	56202	19759
MTB23	GEICVAGSQLAR	17.63	1202.61	12	13.2	401.883	3	61.12	0	59210	26532
MTB23	EAETQETFK	17.55	1081.49	9	-6.3	541.751	2	74.22	0	61779	32603
MTB23	DEVLLDIGYK	17.54	1163.61	10	3.7	582.815	2	79.58	10100000	27261	35093
MTB23	FDPVDAVR	17.54	917.461	8	13.9	459.745	2	55.64	0	58071	23983
MTB23	LGESGEAAAVRASHR	17.51	1509.76	15	5.5	755.896	2	104.52	0	67378	46781
MTB23	RLGLGPEDCAK	17.5	1157.59	11	-3.4	579.8	2	111.4	2050000	42275	50598
MTB23	AGLPVLASSA	17.49	884.497	10	-12.3	443.251	2	79.4	0	62896	35094
MTB23	ADAFLITLK	17.48	990.575	9	3.1	331.201	3	58.58	5880000	18748	25253
MTB23	RPAESVPADQPGR	17.47	1378.7	13	-5.7	690.353	2	66.07	0	60186	28799
MTB23	QPLHPDIGRL	17.46	1144.64	10	-3.9	573.324	2	74.43	1040000	25228	32577
MTB23	KALFGGPSAR	17.44	1002.56	10	-14	502.282	2	54.6	0	57915	23517
MTB23	WLLAALMISAAG	17.42	1215.67	12	2.9	608.845	2	103.27	1190000	37701	46094
MTB23	QKSVAEYVSQTRDGFLNAAK	17.42	2211.13	20	-10.8	738.044	3	98	5140000	35363	43950
MTB23	DAGLMDK	17.41	748.342	7	-5.9	375.177	2	33.14	0	53141	13419
MTB23	EVPALAVVPGG	17.41	1007.57	11	3.7	504.793	2	95.97	0	65981	42876
MTB23	EVPALAVVPGG	16.87	1007.57	11	3.4	504.793	2	91.56	628000	32192	40830
MTB23	EVPALAVVPGG	15.8	1007.57	11	3.8	504.793	2	96.5	0	66072	43116
MTB23	TFGGGPPK	17.41	759.391	8	3.1	380.705	2	21	3620000	3410	7804
MTB23	TFGGGPPK	16.36	759.391	8	8.1	380.707	2	30	0	52345	11878
MTB23	TFGGGPPK	16.12	759.391	8	9.2	380.707	2	18.32	3790000	2171	5938
MTB23	EVAETVDMTLTKPR	17.37	1588.81	14	-4.9	530.61	3	100.45	227000	36502	44865
MTB23	GLGGGGGGGHGGGGGK	17.36	1137.53	16	0.7	569.773	2	35.82	0	53747	14699
MTB23	NTPGVTGFVGATSR	17.36	1362.69	14	7.1	682.358	2	60.29	0	59014	26132
MTB23	AAALASAGDGR	17.36	958.483	11	1.2	480.251	2	46.44	0	56174	19708
MTB23	AGAAADR	17.35	630.308	7	-4.6	316.161	2	26.38	0	51515	10149
MTB23	QGEPTATPPK	17.35	1024.52	10	14.7	513.275	2	47.35	164000	13869	20078
MTB23	QGEPTATPPK	17.1	1024.52	10	3.2	342.515	3	19.93	211000	2920	7151
MTB23	QGEPTATPPK	17.04	1024.52	10	10.1	513.273	2	54.67	0	57923	23545
MTB23	QGEPTATPPK	16.73	1024.52	10	14.1	513.275	2	43.2	10300000	12562	18500
MTB23	QGEPTATPPK	16.69	1024.52	10	13.2	513.275	2	51.39	0	57182	21987
MTB23	YPFGLDSEIP	17.34	1136.54	10	-7.4	569.274	2	99.12	413000	35932	44237
MTB23	DNDVDDGAMLVLADVR	17.32	1716.8	16	11.7	573.282	3	108.73	218000	40271	48925
MTB23	EALFAAIR	17.32	889.502	8	3	445.761	2	47.01	0	56312	19977
MTB23	DVTAEEK	17.32	790.371	7	-6	396.191	2	36.62	0	53914	15071
MTB23	PAFVAGIAER	17.31	1029.56	10	12	515.795	2	85.21	1150000	29458	37845
MTB23	LVAEHELPLP	17.31	1116.62	10	2.7	559.319	2	96.71	2580000	34687	43244
MTB23	TIGGSVLVANSDMVNGGAK	17.31	1788.9	19	3.1	597.312	3	82.25	0	63513	36450
MTB23	APAAPPK	17.3	650.375	7	-13.8	326.191	2	13.92	0	49115	4071
MTB23	IGQAAEAMGNSR	17.29	1203.57	12	5.6	602.795	2	23.82	102000	4806	8883
MTB23	IPEVSALTCGER	17.27	1273.63	12	-3.4	637.823	2	101.94	16700000	37169	46061
MTB23	AGRYHVPP	17.27	895.466	8	-8.3	448.738	2	50.5	0	56956	21578
MTB23	AGRYHVPP	16.55	895.466	8	-5.8	448.739	2	50.18	572000	15112	21344
MTB23	AGRYHVPP	16.51	895.466	8	-5.8	448.739	2	50.18	572000	15111	21104
MTB23	ALGGGHK	17.24	638.35	7	3.9	320.184	2	12.19	0	48832	3406
MTB23	EKELATVSK	17.24	1003.55	9	4.6	502.788	2	44.81	13700000	13137	19141
MTB23	AVLEAIGPGWDPIR	17.23	1492.8	14	12.9	498.616	3	63.88	217000	20941	27768
MTB23	DVATLPK	17.21	742.423	7	-10.5	372.216	2	58.57	0	58689	25336
MTB23	TVGRLAPK	17.21	840.518	8	-7.9	421.264	2	41.33	487000	12074	17255
MTB23	QSLGEEGPK	17.19	943.461	9	-7.4	472.736	2	28.69	207000	6958	11160
MTB23	AMVPVSIR	17.17	871.495	8	-12.2	436.75	2	92.37	1510000	32541	41259
MTB23	AMVPVSLR	17.17	871.495	8	-12.2	436.75	2	92.37	1510000	32541	41259
MTB23	QDALGALLWRSLYPDA	17.16	1787.92	16	1.4	894.971	2	98.83	650000	35799	44165
MTB23	TVLGIGR	17.16	714.439	7	3.7	358.229	2	36.4	0	53867	14969
MTB23	CLNWPSGSAPK	17.16	1158.55	11	12.2	580.29	2	62.19	0	59455	27036
MTB23	QDALGSMFWHAL	17.15	1374.64	12	-3.6	688.326	2	94	114000	33262	41899
MTB23	IVLVTGACR	17.15	930.532	9	2.6	466.276	2	63.88	413000	20944	27513
MTB23	IVLVTGACR	16.49	930.532	9	3.6	466.276	2	62.37	580000	20186	27513
MTB23	AGDFTAR	17.13	736.35	7	3.3	369.185	2	25.46	621000	5488	9833
MTB23	VIAFGPQ	17.12	730.401	7	2.7	366.21	2	54.13	0	57841	23305
MTB23	SLPAGEAPK	17.12	868.465	9	4.1	435.243	2	60.79	1240000	19641	26099
MTB23	SQADSTANLDPRRASAPSPQ	17.11	2067.99	20	10.4	690.347	3	82.29	4210000000	28240	37324
MTB23	SQADSTANLDPRRASAPSPQ	16.01	2067.99	20	7.5	690.345	3	89.24	0	64996	39792
MTB23	SQADSTANLDPRRASAPSPQ	16	2067.99	20	10.4	690.347	3	82.29	4210000000	28239	37078
MTB23	TDVAAPK	17.08	700.375	7	-10.4	351.192	2	34.08	147000	8859	13850
MTB23	QDWTPAYRR	17.05	1191.58	9	-4.8	398.199	3	20.55	48800	3220	7289
MTB23	ASGDPLYTLVNPCDDALMK	17.05	2021.94	19	-8.6	674.984	3	97.55	0	66222	43602
MTB23	AVVDLGSR	17.04	815.45	8	4.5	408.735	2	17.74	60700	2002	5909
MTB23	AGDLALPLSYRFEPGAED	17.01	1919.93	18	11.5	640.992	3	84.86	87100	29342	37703
MTB23	NARVAGGK	17	771.435	8	0.1	386.726	2	33.82	0	53300	13734
MTB23	AVGVVDPPRPPR	16.99	1258.71	12	13.2	630.375	2	112.22	482000	42922	51149
MTB23	VDGLAGAGQPVLPR	16.98	1348.75	14	-0.1	675.382	2	110.45	2570000	41550	50001
MTB23	NAAAAGGSPK	16.98	842.425	10	-6	422.218	2	18.75	1360000	2348	6422
MTB23	QAIPMLF	16.97	818.436	7	-4.1	410.225	2	28.04	240000	6741	10857
MTB23	SVGRTDLHGGSGR	16.96	1297.65	13	11.4	433.563	3	50.09	0	56880	21395
MTB23	DPGFAAPK	16.96	801.402	8	-3.3	401.708	2	56.63	0	58257	24439
MTB23	HGALGASGPSAKPR	16.95	1304.69	14	13.2	435.912	3	56.16	65100000	17560	24829
MTB23	IYYAGGK	16.95	770.396	7	3.2	386.208	2	19.44	2670000	2717	6649
MTB23	ESLAATAGGAQA	16.95	1045.5	12	-4.2	523.758	2	36.45	56800000	10217	15455
MTB23	KLIPNYR	16.95	902.534	7	-8.1	452.272	2	119.47	44100	48037	55144
MTB23	NELLTSGAQLNR	16.94	1314.69	12	9.4	658.36	2	74.35	0	61806	32669
MTB23	QPVIGVNK	16.94	853.502	8	10.9	427.764	2	63.31	248000	20711	27724
MTB23	SWPATDRPR	16.94	1084.54	9	2.6	543.281	2	44.79	0	55749	18912
MTB23	TDPIGQHPWYR	16.92	1368.66	11	6.3	457.23	3	26.85	13300000	6172	10728
MTB23	TDPIGQHPWYR	15.9	1368.66	11	5.7	457.23	3	26	7470000	5717	9689
MTB23	TDPIGQHPWYR	15.49	1368.66	11	6.3	457.23	3	26.85	13300000	6173	10982
MTB23	LDAVYESGDPK	16.91	1192.56	11	3.7	398.53	3	14.32	130000	535	4188
MTB23	GADVPMQPASTNK	16.9	1314.62	13	0.1	439.216	3	18.7	85800	2321	6394
MTB23	SRLGLDVPDGVR	16.89	1282.7	12	8.4	642.364	2	83.1	3720000	28629	37136
MTB23	SRLGLDVPDGVR	16.14	1282.7	12	5.7	642.362	2	81.08	5790000	27739	37136
MTB23	SRLGLDVPDGVR	15.3	1282.7	12	8.4	642.364	2	83.1	3720000	28625	36616
MTB23	SRLGLDVPDGVR	15.26	1282.7	12	6.3	642.362	2	89.67	0	65057	39991
MTB23	LTPSALTAPVPMRLEHAL	16.87	1916.06	18	-13.2	959.025	2	109.88	3580000	41124	49649
MTB23	YAPEVVDVTVPK	16.87	1315.7	12	0.2	658.86	2	72.94	4310000	24602	32240
MTB23	TDQSFCVPK	16.83	1023.47	9	8.6	512.748	2	35.35	3940000	9680	14390
MTB23	TDPDTGLPK	16.83	942.466	9	-6.6	472.238	2	25.34	2800000	5464	9592
MTB23	PTTLDIVSR	16.81	1000.56	9	6.4	501.289	2	66.86	0	60367	29160
MTB23	PTTLDLVSR	16.81	1000.56	9	6.4	501.289	2	66.86	0	60367	29160
MTB23	PVPIECR	16.8	812.421	7	1	407.219	2	39.56	7950000	11234	16634
MTB23	QPLVDFR	16.78	873.471	7	-7.7	437.74	2	36.02	0	53793	14794
MTB23	WPGFSVEGLYK	16.77	1281.64	11	-3.4	428.22	3	59.49	97700	18996	25798
MTB23	LDLSSLQK	16.77	902.507	8	-8.4	452.258	2	39.02	0	54500	16248
MTB23	LDLSSLQK	16.11	902.507	8	-8.4	452.258	2	39.03	0	54502	16251
MTB23	VYGSWNLHR	16.77	1130.56	9	2.3	377.863	3	111.7	3290000	42501	50791
MTB23	AAVTSAVDK	16.75	860.46	9	-7.9	431.235	2	14.54	22500	609	4374
MTB23	AGSGGDGGK	16.75	704.309	9	4	353.164	2	52.48	28400000	15994	22847
MTB23	EGGALVRAYELK	16.74	1304.71	12	1.8	653.364	2	62.95	25100000	20468	26725
MTB23	TAADQVK	16.74	731.381	7	-0.4	366.699	2	15.7	0	49404	4895
MTB23	QGARATLSIDSR	16.74	1273.67	12	-10.3	425.562	3	46.41	500000	13562	19664
MTB23	MAINLELPK	16.73	1027.57	9	4.9	514.798	2	55.46	4560000	17321	23971
MTB23	DAVLGGDWAR	16.71	1058.51	10	10.5	353.85	3	25.25	3600000	5388	9591
MTB23	GAGGSVGAPDLR	16.65	1055.54	12	4.2	528.779	2	14.9	1540000	841	4482
MTB23	PTLLDVSR	16.65	899.508	8	1.1	450.763	2	66.02	58800000	21652	28955
MTB23	PTLLDVSR	16.28	899.508	8	1.1	450.763	2	66.02	58800000	21651	28729
MTB23	PTLLDVSR	15.48	899.508	8	1.1	450.763	2	66.02	58800000	21653	29197
MTB23	DPQGRPLRDGT	16.65	1210.61	11	11.5	606.318	2	60.06	1470000	19267	25824
MTB23	DPLIYEE	16.64	877.407	7	8.2	439.715	2	56.6	1030000	17789	24541
MTB23	SHAAGLLEAGHP	16.64	1158.58	12	-8.9	580.293	2	105.33	1280000	38422	47281
MTB23	FDAVYHGHFKANR	16.63	1560.76	13	-2	521.26	3	107.86	24000000	39712	48346
MTB23	VSGFSVGK	16.62	779.418	8	-9.5	390.713	2	39.49	123000	11212	16450
MTB23	EVEQAANR	16.61	915.441	8	5.8	458.732	2	59.23	0	58844	25652
MTB23	AVLSATPPK	16.6	882.518	9	5.6	442.27	2	53.47	634000	16316	23067
MTB23	AQLAGTVVEVAPAGDE	16.59	1525.76	16	-4.2	763.887	2	73.04	2530000	24631	32131
MTB23	HPLGLPIP	16.59	842.501	8	3.7	422.261	2	91.32	6130000	32057	40811
MTB23	HPLGLPIP	15.84	842.501	8	3.7	422.261	2	91.32	6130000	32056	40559
MTB23	HPLGIPIP	16.59	842.501	8	3.7	422.261	2	91.32	6130000	32057	40811
MTB23	HPLGIPIP	15.84	842.501	8	3.7	422.261	2	91.32	6130000	32056	40559
MTB23	DPSLHEVTR	16.59	1052.53	9	-6.4	351.848	3	55.18	74300	17169	23787
MTB23	LHDCGST	16.59	731.291	7	8.8	366.657	2	34.62	183000	9127	14092
MTB23	ATAELMLK	16.58	875.479	8	13.5	438.754	2	34.1	0	53370	13872
MTB23	EVIAQTK	16.58	787.444	7	3.3	394.731	2	36.91	0	53964	15210
MTB23	NLHAAFDWHMRAGTWSTFR	16.58	2303.08	19	1.7	768.704	3	103.75	3120000	37950	46358
MTB23	LDPAKAVAHVLNMPLVP	16.56	1784	17	-11.6	595.669	3	89.44	6520000	31164	40321
MTB23	AVAARPVPR	16.55	935.566	9	-7.5	468.788	2	57.86	0	58543	25017
MTB23	FIAGDQPK	16.54	874.455	8	12	438.241	2	25.75	0	51369	9824
MTB23	GHAERCASGTGTPLVSYGVPR	16.53	2114.03	21	-11.3	705.679	3	89.96	4070000	31430	40038
MTB23	LCPNGGIQTTAR	16.53	1229.62	12	0.2	615.818	2	104.27	3340000	38062	46705
MTB23	LCPNGGIQTTAR	15.08	1229.62	12	0.2	615.818	2	104.27	3340000	38064	46942
MTB23	RAAGALHEVR	16.53	1078.6	10	5.7	540.311	2	95.99	72900000	34374	42522
MTB23	AASLPGMGGSAP	16.52	1014.48	12	2.3	508.25	2	103.51	23100000	37848	46375
MTB23	MTEFSAPK	16.51	909.427	8	-9	455.718	2	45.54	33300000	13341	19513
MTB23	DTYATAGQLPVTLDAETTR	16.51	2021.99	19	4.5	675.009	3	85.36	297000	29512	37949
MTB23	AGRPLPSEY	16.5	988.498	9	-13.7	495.251	2	37.31	0	54060	15405
MTB23	AATPDDAFTHAQNILGLDIK	16.49	2110.07	20	-3.4	704.363	3	82.64	16400000	28390	35759
MTB23	AGAGTSAAK	16.49	732.377	9	2.3	367.197	2	69.22	0	60777	30245
MTB23	IVTDLTK	16.48	788.464	7	5.3	395.243	2	40.35	0	54805	16869
MTB23	IVTDLTK	16.46	788.464	7	6.3	395.243	2	36.18	0	53829	14867
MTB23	IVTDLTK	16.36	788.464	7	4.7	395.242	2	39.78	0	54688	16603
MTB23	IVTDLTK	16.06	788.464	7	1.5	395.241	2	61.64	362000	19898	26791
MTB23	IVTDLTK	15.91	788.464	7	3.2	395.242	2	38.24	0	54301	15871
MTB23	IVTDLTK	15.16	788.464	7	4.9	395.242	2	35.64	0	53706	14612
MTB23	CALGSAK	16.47	648.327	7	1.1	325.172	2	12.45	0	48878	3507
MTB23	CAIGSAK	16.47	648.327	7	1.1	325.172	2	12.45	0	48878	3507
MTB23	YGLPALRDWLRR	16.46	1514.85	12	-0.3	505.957	3	112.72	0	68420	51495
MTB23	IPDGLLAEK	16.46	954.539	9	13.8	478.284	2	50.57	205000	15245	21563
MTB23	IPDGLIAEK	16.46	954.539	9	13.8	478.284	2	50.57	205000	15245	21563
MTB23	KVTKPVTGQFAAAGINPRR	16.46	2010.15	19	-7.6	671.053	3	87.25	165000	30060	38796
MTB23	HLVFVEPGR	16.44	1052.58	9	2.7	527.298	2	95.06	505000	33800	42312
MTB23	AGVGHVVLDSMT	16.43	1184.59	12	-3.1	395.869	3	73.97	711000	25122	32481
MTB23	NEALAALAPR	16.42	1024.57	10	-1.5	1025.57	1	108.02	110000000	39789	48563
MTB23	LEQLAVLAAETK	16.41	1284.73	12	-4.5	429.249	3	61.85	0	59398	26881
MTB23	QQLNAMKPDLQR	16.39	1440.75	12	3.7	721.387	2	44.37	0	55643	18713
MTB23	HTASADQVAELLCR	16.39	1512.74	14	8.9	505.258	3	53.19	1910000	16178	22867
MTB23	GAVNGPALVALR	16.38	1136.67	12	-12.7	569.335	2	86.28	1170000	29786	38335
MTB23	LSASADVAVGFPSAGR	16.38	1503.77	16	-13.2	502.258	3	55.53	436000	17352	23993
MTB23	MNFEEYRTYDATGLAK	16.38	1907.87	16	14.3	636.975	3	52.59	433000	16055	22617
MTB23	ALGGGGRPLAEDDP	16.38	1323.64	14	-5.8	442.22	3	37.87	48700000	10764	15445
MTB23	DVAVLPR	16.37	768.449	7	2.3	385.234	2	43.95	0	55543	18507
MTB23	DEGPLREFVEELR	16.35	1587.79	13	-13.2	530.265	3	87.4	0	64678	38934
MTB23	GADPGWDCELAK	16.34	1260.54	12	3.5	631.283	2	80.09	21500000	27448	35594
MTB23	NENHLYLS	16.33	988.461	8	13.6	495.246	2	54.93	1890000	17015	23576
MTB23	VVDENVPWR	16.33	1112.56	9	10.9	557.295	2	33.97	0	53344	13813
MTB23	LAEKAAGPK	16.33	883.513	9	5.2	442.767	2	50.17	772000	15102	21338
MTB23	GTQAVVLK	16.33	814.491	8	5.6	408.256	2	22.31	760000	4103	8079	R4M6N6:R4MJ07:A0A8E0A6M6:A0A654ZQ53:A0A7U9K4B9:A0A8E0DX31:A0A060IGQ3:A5U400:A0A7U8TZM5:A0A328GLU4:Q84AL7:A0A8E0E4H8:A0A806JTS9:A0A1L6C530:A0A829CE34:A0A679LGW2:A0A045IUI1:A0A8E0C157:A0A1L6C4P2:A0A1L6C4S5:A0A8I0EPS0:A0A0H3LA01:A0A7U8UJ27:G0TLX4:A0A7U8YI10:A0A1L6C5I5
MTB23	IATASRK	16.31	745.445	7	8.7	373.734	2	74.94	45800000	25415	33631
MTB23	IATASRK	16.15	745.445	7	8.7	373.734	2	79.23	4750000	27124	35198
MTB23	IATASRK	16.06	745.445	7	8.9	373.734	2	81.76	0	63422	36221
MTB23	IATASRK	15.99	745.445	7	9.9	373.734	2	81.15	0	63305	35932
MTB23	IATASRK	15.8	745.445	7	8.7	373.734	2	79.23	4750000	27122	34692
MTB23	IATASRK	15.04	745.445	7	8.7	373.734	2	74.94	45800000	25414	33381
MTB23	VLPVPAG	16.3	651.395	7	4.5	326.707	2	81.82	14300000	28035	36150
MTB23	VLPVPAG	15	651.395	7	3.7	326.707	2	52.28	1810000000	15941	22519
MTB23	WGGGTVAAAK	16.3	916.477	10	4.8	459.249	2	47.48	45800000	13899	20047
MTB23	GGHAREDYPNRDDTNYMR	16.28	2165.93	18	3.2	722.988	3	81.47	6960000	27896	36511
MTB23	GGHAREDYPNRDDTNYMR	15.17	2165.93	18	3.2	722.988	3	81.47	6960000	27898	37026
MTB23	AVDSVVR	16.27	744.413	7	10	373.218	2	27.03	213000	6276	10474
MTB23	IDALSGR	16.26	730.397	7	3.9	366.208	2	41.4	2210000	12091	17481
MTB23	ETGEDARAGGRK	16.22	1245.61	12	12.7	416.216	3	15.58	127000	1029	4871
MTB23	PKGGLYDR	16.22	904.477	8	5.3	453.249	2	95.91	0	65970	42847
MTB23	AMAGAPK	16.2	644.332	7	4.3	323.175	2	19.27	0	50104	6633
MTB23	EAGAVIIGK	16.19	856.502	9	4.4	429.261	2	35.87	441000	9947	14647
MTB23	LLNAGHQCLCYFAALFGYR	16.17	2159.04	19	-4.5	720.687	3	79.05	0	62824	34925
MTB23	LLNAGHQCLCYFAALFGYR	15.19	2159.04	19	-1	720.69	3	83.38	4250000	28726	37315
MTB23	DADKAAAAK	16.14	859.44	9	9.7	430.732	2	47.9	2970000	14144	20279
MTB23	DSFYLPPEVLDNK	16.13	1535.75	13	-9.7	512.92	3	62.22	0	59460	27050
MTB23	GAGDRAFVSGGDLK	16.13	1348.67	14	7.2	675.351	2	30.98	0	52581	12361
MTB23	TTIPQAVGP	16.12	882.481	9	3.3	442.25	2	45.28	6800000	13289	19144
MTB23	HGAGSDEAQQAMTRLPALK	16.08	1979.98	19	-10.9	990.991	2	95.06	6560000	33810	42915
MTB23	TPPQVLDLGL	16.08	1051.59	10	3.2	526.806	2	77.16	56700000	26299	34631
MTB23	GADIGARAAILG	16.08	1083.6	12	9.1	362.213	3	31.43	0	52704	12594
MTB23	SIVVRALPQPQ	16.07	1206.71	11	-3.7	604.361	2	68.76	849000	22675	30166
MTB23	DQMPDGFTMSVK	16.06	1354.59	12	4.3	452.54	3	48.34	47900	14289	20576
MTB23	DQMPDGFTMSVK	15.33	1354.59	12	4.3	452.54	3	48.34	47900	14290	20594
MTB23	TGSKPPPK	16.02	810.46	8	5	406.24	2	17.57	1460000	1944	5939
MTB23	AGDAILVR	16.02	813.471	8	4.2	407.745	2	69.76	0	60905	30502
MTB23	AGATHAFFVP	16.01	1016.51	10	14.6	509.27	2	59.26	0	58854	25668
MTB23	AGGVGAPR	16.01	683.371	8	-13.2	342.689	2	34.25	71300	8952	14033
MTB23	AEAVEPIAK	16	926.507	9	-4.6	464.26	2	57.81	0	58530	24997
MTB23	TVTVGVGHGK	15.98	953.529	10	4.3	477.775	2	15.88	0	49434	4979
MTB23	PFDVHVVIANK	15.96	1237.68	11	10.5	619.856	2	82.68	0	63585	36652
MTB23	ETALALQHAILGPSE	15.95	1548.81	15	-12.7	517.274	3	97.05	0	66157	43367
MTB23	AVGDPDAIR	15.95	912.466	9	8.8	457.246	2	63.2	58600	20618	27495
MTB23	DSDLGGVAK	15.95	860.424	9	-5.2	431.218	2	56.89	0	58312	24563
MTB23	LHLQPLP	15.93	816.486	7	3.7	409.253	2	66.76	0	60340	29108
MTB23	ADTDMPR	15.92	804.344	7	-5.4	403.178	2	38.23	0	54298	15867
MTB23	AQGSSAAP	15.92	687.319	8	10.6	344.671	2	32.38	0	52941	13057
MTB23	AQGSSAAP	15.57	687.319	8	9.8	344.671	2	31.74	0	52787	12742
MTB23	AGPRPALLP	15.92	890.534	9	-7.6	446.272	2	70.08	87800	23178	30651
MTB23	SVAYGAPLVVSVGEP	15.9	1443.76	15	-5.8	482.259	3	78.66	0	62744	34737
MTB23	VLTAMTADQNRR	15.9	1374.7	12	12.3	688.369	2	54.51	200000	16824	23327
MTB23	QDLADFYGAITTADAAVGR	15.89	1953.94	19	11.3	652.331	3	99.99	2420000	36328	44088
MTB23	DLVAEGQR	15.89	886.451	8	13.9	444.24	2	108.85	194000000	40396	48894
MTB23	GADPVFMLTGPIPATR	15.88	1641.85	16	-13.8	821.925	2	110.34	1500000	41472	49939
MTB23	TPPWMVPK	15.88	954.5	8	-5.6	478.256	2	41.66	296000	12180	17503
MTB23	EGPNLVEAAAAR	15.88	1196.61	12	8.7	599.321	2	95.83	378000	34271	42776
MTB23	TEIAVMFK	15.86	937.494	8	-2.4	469.755	2	40.86	0	54895	17102
MTB23	GPPPRGPGSK	15.86	948.514	10	-6.9	475.262	2	17.64	773000	1988	5709
MTB23	VPPNQLPDLTK	15.86	1220.68	11	-9.8	407.897	3	89.37	0	65019	39850
MTB23	ALVRGPGAAEFVN	15.85	1299.69	13	-1.6	650.855	2	109.41	1930000	40808	49344
MTB23	EAVWIEPQ	15.83	970.476	8	8.1	486.25	2	33.43	473000	8698	13533
MTB23	ALPPGWKPGSK	15.82	1136.63	11	8.5	379.889	3	37.23	1340000	10493	15142
MTB23	QNVVYNLPK	15.82	1073.59	9	-9.9	537.797	2	25.76	63800	5608	9822
MTB23	TAVLDRFGATLDSSMR	15.82	1738.87	16	10.4	870.452	2	111.52	1130000	42385	50681
MTB23	PLVPGWMK	15.81	926.505	8	-1.1	464.26	2	55.26	0	58011	23815
MTB23	HAVLAAGLP	15.81	847.492	9	-10.6	424.75	2	84.38	6310000	29066	37843
MTB23	LFIGAGMP	15.81	804.42	8	3.8	403.22	2	34.59	448000	9106	14173
MTB23	AATLDDERGLISSTAR	15.79	1674.85	16	-14.1	419.716	4	44.13	230000	12884	18601
MTB23	AAASAQR	15.77	673.351	7	-1	337.683	2	21.96	334000	3893	7974
MTB23	EDTLNTLMEVMGKIFSPK	15.77	2052.03	18	-9.9	685.011	3	72.73	1240000	24498	31834
MTB23	EVLSAPSGPAQQR	15.75	1338.69	13	10.2	447.243	3	25.92	363000	5665	9935
MTB23	TAAAAAAIGVP	15.75	911.508	11	3.7	456.764	2	36.76	326000	10340	15040
MTB23	SQGTSSSIMSLGK	15.74	1281.62	13	7.8	428.219	3	33.5	0	53237	13597
MTB23	ENLQPEQRKAHMPFGAGK	15.74	2037.02	18	-5.9	680.012	3	72.83	0	61506	31932
MTB23	NPELLAPK	15.74	880.502	8	-3.7	441.258	2	53.48	0	57706	22995
MTB23	TTTDAYR	15.74	826.382	7	-2.6	414.198	2	14.61	0	49241	4388
MTB23	DGAPLTEADAK	15.73	1086.52	11	1.3	363.182	3	20.5	0	50335	7240
MTB23	DFDRPALVAPK	15.73	1227.66	11	-6.8	410.226	3	49.53	32200	14853	21094
MTB23	QATVVTTSAR	15.71	1032.56	10	5	517.289	2	21.79	7500000	3804	7796
MTB23	ALELSSRSEDFK	15.71	1380.69	12	10.5	461.243	3	30.91	915000	7920	12539
MTB23	ENALNRQLAQAETVDDALR	15.69	2126.07	19	-11.9	709.691	3	78.79	162000	26921	34702
MTB23	AMLAPAG	15.69	629.321	7	9.1	315.671	2	19.1	0	50071	6543
MTB23	ASTPSAGPK	15.67	814.418	9	3.1	408.219	2	22.08	213000	3968	8079
MTB23	HLPDLIP	15.65	803.454	7	5.3	402.738	2	105.83	4640000	38642	47357
MTB23	YALLTLAR	15.65	919.549	8	1.7	460.784	2	76.9	0	62341	33881
MTB23	FPTEPPDAPLP	15.64	1179.58	11	12.8	590.807	2	107.78	0	67906	48365
MTB23	QVAQHGSK	15.64	853.441	8	-10.5	427.724	2	13.8	1130000	412	4176
MTB23	PVVGVLADSSGK	15.64	1127.62	12	9.5	564.823	2	98.76	1500000	35761	44030
MTB23	VTVTNGDGEGVK	15.63	1174.58	12	-3.6	392.534	3	20.79	323000	3311	7361
MTB23	VILTEVAAAK	15.61	1013.61	10	4.1	507.817	2	102.87	430000	37564	46002
MTB23	SAAAAGQAR	15.61	801.409	9	-3.4	401.712	2	36.9	1690000	10378	15084
MTB23	TVSDLLVER	15.61	1030.57	9	-4.5	516.289	2	50.79	3830000	15316	21628
MTB23	DSAGTAGGK	15.61	762.351	9	6.2	382.186	2	18.62	0	49970	6302
MTB23	DGAGPAR	15.61	642.308	7	-5	322.161	2	28.41	1250000	6829	11849
MTB23	AVEALGLNPPPVPIP	15.6	1482.84	15	-7.6	742.426	2	109.15	4630000	40606	49167
MTB23	ALPAAAR	15.59	668.397	7	-4.6	335.205	2	34.82	0	53512	14210
MTB23	AIALLNPHGK	15.58	1032.61	10	-6.3	517.309	2	65.98	11000000	21637	28689
MTB23	FVACPFGK	15.57	867.431	8	-3.5	434.723	2	50.92	0	57065	21770
MTB23	DIPFPLVAGVV	15.57	1125.64	11	-2.6	563.829	2	110.98	2780000	41969	50366
MTB23	GLGLDWGKAGVAVIALIFMAVL	15.56	2213.26	22	-5.1	738.76	3	109.88	5450000	41121	49624
MTB23	GLGLDWGKAGVAVIALLFMAVL	15.56	2213.26	22	-5.1	738.76	3	109.88	5450000	41121	49624
MTB23	ALGFDDDHISDSRSLEFEDK	15.56	2295.03	20	-14.8	766.008	3	101.94	658000	37173	45499
MTB23	KLDQLQPK	15.53	968.565	8	1.4	485.292	2	14.79	58500	801	4486
MTB23	LDDPQVAAALN	15.52	1125.57	11	-4.1	563.79	2	73.25	353000	24690	32086
MTB23	AVQTAGVAARIK	15.51	1183.7	12	14.4	592.869	2	93.23	1590000	32948	41550
MTB23	TDLSFFEK	15.5	985.476	8	-6.6	493.743	2	29.74	0	52290	11754
MTB23	LVSSLFNFWARR	15.5	1494.81	12	-13.2	748.404	2	97.2	3510000	34887	43358
MTB23	AIQVCAAL	15.49	787.426	8	0.4	394.721	2	59.24	2840000	18915	25755
MTB23	LLAQNNTR	15.49	928.509	8	2.6	465.264	2	14.72	198000	753	4434
MTB23	QANLAVSHAESIRK	15.49	1522.82	14	-8.7	762.413	2	68.4	1080000	22486	29718
MTB23	DIAPELSDTVASYR	15.48	1535.75	14	-8.6	512.92	3	63.56	26700	20823	27596
MTB23	ASTRLFPYDPPPPAEPSPK	15.48	2066.05	19	-2.7	689.689	3	88.25	1400000	30480	39283
MTB23	TPPQHPATER	15.47	1132.56	10	12.4	567.297	2	44.54	0	55686	18793
MTB23	NASTSDEPK	15.47	947.42	9	-1.7	316.814	3	18.98	0	50044	6480
MTB23	AIDGIGAAPA	15.45	854.45	10	10.9	428.238	2	72.65	4350000	24477	31862
MTB23	TDPRPEPK	15.44	938.482	8	-11.1	470.244	2	25.55	0	51321	9725
MTB23	EPPDGSPSLPAVR	15.43	1320.67	13	-9.3	661.336	2	110.98	293000	41973	50316
MTB23	QTAWLEGVPPT	15.43	1197.6	11	13	599.818	2	62.69	78900	20335	27262
MTB23	SLEVYVMHIK	15.43	1217.65	10	-7.7	609.828	2	111.27	1160000	42189	50517
MTB23	DPPGSASPVVVLPK	15.42	1361.76	14	-14.7	454.92	3	29.73	197000	7446	11664
MTB23	QECIGELR	15.42	946.454	8	10	474.24	2	17.42	0	49737	5721
MTB23	APFANPRNSAAGSLR	15.42	1527.79	15	-6.2	510.269	3	70.19	18000	23292	30721
MTB23	GEEDEEGIRVPK	15.41	1356.65	12	-9	453.222	3	31.5	0	52723	12629
MTB23	LDGSAGK	15.41	646.329	7	8.9	324.175	2	19.32	0	50115	6657
MTB23	GLSPSDVAPAR	15.41	1068.56	11	13.6	535.294	2	54.47	3090000	16802	23354
MTB23	LPEPDLYTR	15.4	1102.57	9	-14.7	552.283	2	63.92	0	59718	27806
MTB23	PAPPQQQPK	15.4	989.529	9	6.9	495.777	2	70.68	0	61083	30934
MTB23	DAALPSDGR	15.38	900.43	9	-11.6	451.218	2	18.82	62900000	2421	8078
MTB23	ATAPSPRR	15.37	854.472	8	-1.3	428.244	2	33.78	337000	8813	13721
MTB23	ATEVETPMAVPPTDVPQP	15.37	1877.91	18	12.1	626.986	3	73.78	1200000	24985	31947
MTB23	AINVAADSPK	15.35	984.524	10	3.5	493.272	2	30.54	0	52456	12131
MTB23	QPMLNPESR	15.34	1070.52	9	7.3	357.85	3	24.49	4140000	5062	9174
MTB23	DAGPKLQEMLR	15.34	1256.65	11	1.8	419.894	3	53.69	1350000	16417	22788
MTB23	LAGGVAVIK	15.33	826.528	9	5.6	414.274	2	40.87	1730000	11847	17008	A0A045HTZ7:A0A8E0AB19:A0A679LC36:A1KFR2:A0A8E0BYH2:A0A501P338:A0A8E0A1B2:A0A806JPI6:A0A829CF47:R4MDA5:P9WPE7:A0A7V9W698:A0A7U8YAA5:A0A120IZM0:A0A7U8UG22:A0A0H3LCC3:A0A7U9K1G6:A0A7U4BSE1:A0A7I7MUC6:G0TP22:A0A328GWM4:A0A8D9ZUU4:A0A0K2HRZ9:A0A7U8U3K2
MTB23	DSAVAYPK	15.31	849.423	8	0.3	425.72	2	39.94	1020000	11444	16503
MTB23	AEWLQPLGALSE	15.3	1312.67	12	12.5	657.35	2	73.11	1130000	24651	31953
MTB23	GAIPSEFSPK	15.3	1031.53	10	0.3	344.851	3	16.59	2430000	1467	5359
MTB23	APAAAAAAEK	15.29	869.461	10	8.5	435.742	2	57.37	0	58426	24789
MTB23	VVYSASDL	15.29	852.423	8	3	427.221	2	59.05	0	58809	25567
MTB23	FAVDDGTAR	15.28	950.446	9	3.1	317.824	3	58.61	0	58705	25360
MTB23	EASASGSSVLSGRK	15.28	1334.68	14	-2	445.901	3	22.71	0	50765	8334
MTB23	MPVTTTR	15.28	804.416	7	-1	403.216	2	51.85	4410000	15750	22038
MTB23	IAELAVGGQDPGAQSSVR	15.28	1753.9	18	8.8	585.646	3	64.39	0	59793	28018
MTB23	KWDGVGFR	15.27	963.493	8	12.2	322.176	3	16.95	626000	1659	5341
MTB23	ISASDDVAVGFP	15.27	1176.57	12	4.1	589.294	2	54.53	109000	16827	23486
MTB23	LMGANFK	15.26	779.4	7	-4.8	390.706	2	18.09	702000	2088	6160
MTB23	VIDASVFPIIP	15.26	1169.67	11	10.4	585.85	2	107.53	0	67847	48212
MTB23	DAPDETPLPT	15.26	1054.48	10	1.8	528.25	2	73.2	128000	24679	32144
MTB23	DLGLIIVDE	15.24	985.533	9	-1.1	493.774	2	109.82	42700000	41083	49868
MTB23	TVIGGPVGR	15.24	854.497	9	-10.6	428.252	2	27.68	2050000	6614	10881
MTB23	DESSVGAVAR	15.24	989.478	10	11	495.753	2	37.58	11300000	10650	15950
MTB23	DDVPDPVP	15.23	852.386	8	14.3	427.208	2	95.78	0	65948	42783
MTB23	DEQSVSK	15.22	791.366	7	2.7	396.692	2	41.12	113000	12007	17230
MTB23	NRLFPYDPPPPSEPSPK	15.22	1936.97	17	0.5	969.494	2	77.11	116000000	26284	35536
MTB23	QPDLSPK	15.22	783.413	7	0.9	392.715	2	13.58	847000	372	4058
MTB23	TVTRDVEVAGTTIP	15.2	1457.77	14	-3.1	486.931	3	69.18	0	60767	30225
MTB23	WGELSSTR	15.19	934.451	8	-9.9	468.229	2	40.34	173000	11578	16977
MTB23	HGAEVYATAST	15.19	1105.5	11	9.4	553.766	2	76.6	0	62278	33736
MTB23	WDSLGSLKSNINK	15.19	1460.76	13	9.5	487.934	3	54.49	0	57899	23466
MTB23	SRTDFLGSAMSGVIGGPVGR	15.18	1962.99	20	-10.1	655.334	3	85.69	4670000	29672	38200
MTB23	QSSCPLGTDPVK	15.17	1230.59	12	13.9	616.313	2	51.43	0	57195	22008
MTB23	DAGPAAATKRPKPPPADGEEPPSGA	15.16	2383.18	25	-9	795.394	3	92.1	222000	32417	41093
MTB23	LPGTEGQHR	15.15	993.499	9	-5.4	497.755	2	28.29	351000	6807	10963
MTB23	SMDIGAYATALAEDR	15.14	1582.73	15	4.7	792.378	2	110.39	4090000	41509	49987
MTB23	ATVRFADEIDTVLNDPHR	15.14	2068.03	18	-11.6	690.346	3	93.5	0	65582	41733
MTB23	WFLLCKVDGVTVT	15.13	1479.78	13	11.5	740.907	2	110.41	1680000	41528	50003
MTB23	EAAAAGPVQQ	15.11	940.461	10	6.5	471.242	2	51.97	0	57326	22260
MTB23	VATGAAGAPQ	15.11	841.429	10	9.3	421.727	2	46.26	0	56129	19622
MTB23	QHGLPQR	15.09	834.446	7	-0.2	418.231	2	12.01	0	48798	3305
MTB23	AGLFYTGGTTGFPK	15.08	1415.71	14	8	708.869	2	35.35	36800000	9666	14252
MTB23	EELLTPK	15.08	828.459	7	7.3	415.241	2	55.61	92000	17392	23967
MTB23	DLIAYIR	15.08	862.491	7	3.7	432.256	2	74.56	4340000	25262	33602
MTB23	DIIAYLR	15.08	862.491	7	3.7	432.256	2	74.56	4340000	25262	33602
MTB23	DLLAYLR	15.08	862.491	7	3.7	432.256	2	74.56	4340000	25262	33602
MTB23	TAEPKKPEPK	15.06	1123.62	10	7.8	562.825	2	62.09	152000	20041	26968
MTB23	TTGVTLAGDDESN	15.06	1278.56	13	10.5	640.294	2	15.21	38000	933	4644
MTB23	AATGVTGVWTSDEARR	15.06	1675.83	16	13	838.934	2	108.78	448000	40296	48997
MTB23	MAHKLIATVPN	15.05	1193.66	11	10	597.844	2	93.51	638000	33029	41704
MTB23	TSGTSGVPK	15.05	832.429	9	-7.6	417.22	2	15.15	0	49303	4636
MTB23	SVGSTGGVVT	15.04	862.44	10	-12	432.223	2	31.19	168000	8003	12500
MTB23	QAGTDNSPR	15.01	944.431	9	6	473.227	2	44.21	0	55601	18636
MTB24	TEQQWNFAGIEAAASAIQGNVTSIHSLLDEGK	115.69	3384.66	32	5.9	1129.23	3	111.49	8460000	41800	50311	A0A109T1X1:A0A0H3LG06:A0A8E0C2Y8:A0A7V9WCS0:A0A8E0A014:A0A8E0AAA2:A0A7U8YID2:R4MD72:B5TV89:F8VBV9:R4MEI4:A0A829CHB6:A0A328G9C0:A5U9K3:A0A7U9K0I5:A0A679LLE4:G0TL55:A0A7U8YJA2
MTB24	TEQQWNFAGIEAAASAIQGNVTSIHSLLDEGK	86.63	3384.66	32	7.1	847.178	4	111.49	650000	41797	50321	A0A109T1X1:A0A0H3LG06:A0A8E0C2Y8:A0A7V9WCS0:A0A8E0A014:A0A8E0AAA2:A0A7U8YID2:R4MD72:B5TV89:F8VBV9:R4MEI4:A0A829CHB6:A0A328G9C0:A5U9K3:A0A7U9K0I5:A0A679LLE4:G0TL55:A0A7U8YJA2
MTB24	NLPAGHGLNAQTGVYEDLLAAGVADPVK	107.69	2789.43	28	7.4	930.826	3	108.03	6470000	39330	48182	A0A045HTZ7:A0A8E0AB19:A0A679LC36:A1KFR2:A0A8E0BYH2:A0A501P338:A0A8E0A1B2:A0A806JPI6:A0A829CF47:R4MDA5:P9WPE7:A0A7V9W698:A0A7U8YAA5:A0A120IZM0:A0A7U8UG22:A0A0H3LCC3:A0A7U9K1G6:A0A7U4BSE1:G0TP22:A0A328GWM4:A0A8D9ZUU4:A0A0K2HRZ9:A0A7U8U3K2:A0A7I7MUC6
MTB24	VQFQSGGANSPALYLLDGLR	106.07	2105.09	20	6.9	1053.56	2	109.85	2820000	40596	49307	A0A7U8YJL7:A0A0H3LGW5:A0A7U9K0X2:A0A045IMT6:A5U9D3:G8FRV9:R4MK95:A1KQD8:D6MJP4:G0TKY1:A0A8E0AGF7:A0A829BYI5:A0A8E0A1B7:A0A8E0AAI1:A0A7U8UFQ9:Q6PUJ6:A0A806JPW8:A0A501NZ69:A0A679LLX6:A0A7U8YC65:A0A328G3M7:A0A7W0ANR2:A0A8E0EZ95:A0A7U4BYM6
MTB24	VQFQSGGANSPALYLLDGLR	81.96	2105.09	20	7.6	702.71	3	109.85	929000	40595	49321	A0A7U8YJL7:A0A0H3LGW5:A0A7U9K0X2:A0A045IMT6:A5U9D3:G8FRV9:R4MK95:A1KQD8:D6MJP4:G0TKY1:A0A8E0AGF7:A0A829BYI5:A0A8E0A1B7:A0A8E0AAI1:A0A7U8UFQ9:Q6PUJ6:A0A806JPW8:A0A501NZ69:A0A679LLX6:A0A7U8YC65:A0A328G3M7:A0A7W0ANR2:A0A8E0EZ95:A0A7U4BYM6
MTB24	DSIYYVDANASIQEMLNVMEEHQVR	105.81	2953.36	25	9.3	985.469	3	111.13	944000	41508	50107	A0A7U8TVE1:A0A7U8ULY8:A0A0H3MG08:R4MKS0:G0TQM6:P9WJA3:A0A829C843:P9WJA2:A0A8E0ADK0:A0A7U8YFY3:A0A8E0E342:A0A7U8U0Z7:A0A7W0AMK8:A0A501NX42:A0A109SYY4:A0A8E0DXJ9:A0A0K2HZQ1:A0A045JJ98:A0A1R3Y200:A0A0H3LCG1:A0A7U4FAV8:A5U5X7:A0A328GCW6:A0A7U9K5Q8:A0A806JTB9:A0A8E0C0L1:R4M8G4:A0A655ARV5
MTB24	FAGIEAAASAIQGNVTSIHSLLDEGK	103.02	2598.33	26	3.1	867.12	3	109.77	6780000	40566	49269	A0A109T1X1:A0A0H3LG06:A0A8E0C2Y8:A0A7V9WCS0:A0A8E0A014:A0A8E0AAA2:A0A7U8YID2:R4MD72:B5TV89:F8VBV9:R4MEI4:A0A829CHB6:A0A328G9C0:A5U9K3:A0A7U9K0I5:A0A679LLE4:G0TL55:A0A7U8YJA2
MTB24	FAGIEAAASAIQGNVTSIHSLLDEGK	101.05	2598.33	26	3.1	867.12	3	109.77	6780000	40565	49265	A0A109T1X1:A0A0H3LG06:A0A8E0C2Y8:A0A7V9WCS0:A0A8E0A014:A0A8E0AAA2:A0A7U8YID2:R4MD72:B5TV89:F8VBV9:R4MEI4:A0A829CHB6:A0A328G9C0:A5U9K3:A0A7U9K0I5:A0A679LLE4:G0TL55:A0A7U8YJA2
MTB24	KPITYDTLWQADTDPLPVVFPLVQGELSK	101.06	3269.72	29	10.1	1090.93	3	111.07	7450000	41483	50038	R4M6N6
MTB24	KPITYDTLWQADTDPLPVVFPIVQGELSK	101.06	3269.72	29	10.1	1090.93	3	111.07	7450000	41483	50038	R4MJ07:A0A8E0A6M6:A0A654ZQ53:A0A7U9K4B9:A0A8E0DX31:A0A060IGQ3:A5U400:A0A7U8TZM5:A0A328GLU4:Q84AL7:A0A8E0E4H8:A0A806JTS9:A0A1L6C530:A0A829CE34:A0A679LGW2:A0A045IUI1:A0A8E0C157:A0A1L6C4P2:A0A1L6C4S5:A0A8I0EPS0:A0A0H3LA01:A0A7U8UJ27:G0TLX4:A0A7U8YI10:A0A1L6C5I5:A0A2I7W871:A0A1L6C5S2
MTB24	VQFQSGGNNSPAVYLLDGLR	97.93	2134.08	20	11.7	1068.06	2	109.23	1180000	40180	48904	R4M7N9:A0A0E8U5F6:A0A806JZU6:A0A120IP41:A0A7U9K4N2:A0A120J1B9:A0A0H3LA84:A0A8E0AEF9:G0TLE9:B2MVV4:R4M927:A0A328GMH2:A0A8E0E0N3:A0A7U8U707:A0A679LFX4:A0A7U8UJB1:D6MJP6:A0A7V9W8Y0:A0A829CAL9:A0A8D9ZXA8:Q847N4
MTB24	VQFQSGGNNSPAVYLLDGLR	67.34	2134.08	20	8.4	712.373	3	109.2	549000	40159	48913	R4M7N9:A0A0E8U5F6:A0A806JZU6:A0A120IP41:A0A7U9K4N2:A0A120J1B9:A0A0H3LA84:A0A8E0AEF9:G0TLE9:B2MVV4:R4M927:A0A328GMH2:A0A8E0E0N3:A0A7U8U707:A0A679LFX4:A0A7U8UJB1:D6MJP6:A0A7V9W8Y0:A0A829CAL9:A0A8D9ZXA8:Q847N4
MTB24	SALQNAASIAGLFLTTEAVVADKPEK	97.59	2643.41	26	9.4	882.153	3	110.86	338000	41319	49933	A0A045HTZ7:A0A8E0AB19:A0A679LC36:A1KFR2:A0A8E0BYH2:A0A501P338:A0A8E0A1B2:A0A806JPI6:A0A829CF47:R4MDA5:P9WPE7:A0A7V9W698:A0A7U8YAA5:A0A120IZM0:A0A7U8UG22:A0A0H3LCC3:A0A7U9K1G6:A0A7U4BSE1:G0TP22:A0A328GWM4:A0A8D9ZUU4:A0A0K2HRZ9:A0A7U8U3K2:A0A7I7MUC6
MTB24	GISVVAPAGGAYSMYTNWEQDGSK	94.47	2487.14	24	10.8	1244.59	2	108.21	233000	39420	48305	A0A8E0EXW2:A0A655FEJ3:A0A829BXJ8:A5U9D2:A0A7U4FCX9:A0A0K2I2H9:A0A501NZ88:A0A109T231:A0A7W0AN00:A0A7U8Y9U4:A0A679LLM5:A0A7U9K0Z9:A0A045I5L6:A0A328G598:A0A0H3MA34:A0A806K585:G0TKY0:P9WQN6:A0A0H3LKF3:P0A4V7:A0A8E0A810:P9WQN7:A0A8E0A219:A0A7U8UGD2:A0A654TFT3
MTB24	ILVQANEAETTTASGLVIPDTAK	94.39	2341.24	23	8.1	1171.64	2	100.33	743000	36124	44524	A0A328G5U2:A0A8E0A8T7:G0TIS9:A0A109T0T0:A0A7U9PM50:A0A0K2I1H4:A0A1X1W248:A0A7U4BXU8:U5WWQ5:A0A7V9WC39:A0A8B4QG78:A0A2U9PLG7:A0A1E3TIH9:A0A1Y0CF75:A0A1J0UHD8:A0A7I7UG47:A0A1E3R891:A0A7W8CLI4:A0A2Z5YB02:A0A1E3SL23:A0A1V4Q183:A0A4R6I942:A0A7D6I6X4:A0A2S8LBU3:A0A0Q9AHC7:A0A1T3WP11
MTB24	ILVQANEAETTTASGLVIPDTAK	63.77	2341.24	23	8.4	781.426	3	100.33	1620000	36125	44518	A0A328G5U2:A0A8E0A8T7:G0TIS9:A0A109T0T0:A0A7U9PM50:A0A0K2I1H4:A0A1X1W248:A0A7U4BXU8:U5WWQ5:A0A7V9WC39:A0A8B4QG78:A0A2U9PLG7:A0A1E3TIH9:A0A1Y0CF75:A0A1J0UHD8:A0A7I7UG47:A0A1E3R891:A0A7W8CLI4:A0A2Z5YB02:A0A1E3SL23:A0A1V4Q183:A0A4R6I942:A0A7D6I6X4:A0A2S8LBU3:A0A0Q9AHC7:A0A1T3WP11
MTB24	WETFLTSELPGWLQANR	93.4	2047.02	17	7.9	1024.52	2	110.9	871000	41335	49960	A0A7U8YJL7:A0A0H3LGW5:A0A7U9K0X2:A0A045IMT6:A5U9D3:G8FRV9:R4MK95:A1KQD8:D6MJP4:G0TKY1:A0A8E0AGF7:A0A829BYI5:A0A8E0A1B7:A0A8E0AAI1:A0A7U8UFQ9:Q6PUJ6:A0A806JPW8:A0A501NZ69:A0A679LLX6:A0A7U8YC65:A0A328G3M7:A0A7W0ANR2:A0A8E0EZ95:A0A7U4BYM6
MTB24	LAAAWGGSGSEAYQGVQQK	91.83	1906.92	19	5.9	954.471	2	67.5	82000000	22104	29429	A0A109T1X1:A0A0H3LG06:A0A8E0C2Y8:A0A7V9WCS0:A0A8E0A014:A0A8E0AAA2:A0A7U8YID2:R4MD72:B5TV89:F8VBV9:R4MEI4:A0A829CHB6:A0A328G9C0:A5U9K3:A0A7U9K0I5:A0A679LLE4:G0TL55:A0A7U8YJA2
MTB24	LAAAWGGSGSEAYQGVQQK	82.03	1906.92	19	5.9	954.471	2	67.5	82000000	22102	29150	A0A109T1X1:A0A0H3LG06:A0A8E0C2Y8:A0A7V9WCS0:A0A8E0A014:A0A8E0AAA2:A0A7U8YID2:R4MD72:B5TV89:F8VBV9:R4MEI4:A0A829CHB6:A0A328G9C0:A5U9K3:A0A7U9K0I5:A0A679LLE4:G0TL55:A0A7U8YJA2
MTB24	LAAAWGGSGSEAYQGVQQK	80.94	1906.92	19	5.9	954.471	2	67.5	82000000	22103	29184	A0A109T1X1:A0A0H3LG06:A0A8E0C2Y8:A0A7V9WCS0:A0A8E0A014:A0A8E0AAA2:A0A7U8YID2:R4MD72:B5TV89:F8VBV9:R4MEI4:A0A829CHB6:A0A328G9C0:A5U9K3:A0A7U9K0I5:A0A679LLE4:G0TL55:A0A7U8YJA2
MTB24	LAAAWGGSGSEAYQGVQQK	74.74	1906.92	19	5.6	636.65	3	67.49	34200000	22096	29427	A0A109T1X1:A0A0H3LG06:A0A8E0C2Y8:A0A7V9WCS0:A0A8E0A014:A0A8E0AAA2:A0A7U8YID2:R4MD72:B5TV89:F8VBV9:R4MEI4:A0A829CHB6:A0A328G9C0:A5U9K3:A0A7U9K0I5:A0A679LLE4:G0TL55:A0A7U8YJA2
MTB24	LAAAWGGSGSEAYQGVQQK	68.61	1906.92	19	5.6	636.65	3	67.49	34200000	22095	29174	A0A109T1X1:A0A0H3LG06:A0A8E0C2Y8:A0A7V9WCS0:A0A8E0A014:A0A8E0AAA2:A0A7U8YID2:R4MD72:B5TV89:F8VBV9:R4MEI4:A0A829CHB6:A0A328G9C0:A5U9K3:A0A7U9K0I5:A0A679LLE4:G0TL55:A0A7U8YJA2
MTB24	AGIEAAASAIQGNVTSIHSLLDEGK	91.14	2451.26	25	8.5	818.101	3	108.6	946000	39649	48537	A0A109T1X1:A0A0H3LG06:A0A8E0C2Y8:A0A7V9WCS0:A0A8E0A014:A0A8E0AAA2:A0A7U8YID2:R4MD72:B5TV89:F8VBV9:R4MEI4:A0A829CHB6:A0A328G9C0:A5U9K3:A0A7U9K0I5:A0A679LLE4:G0TL55:A0A7U8YJA2
MTB24	DYSTQNASGGPSGPFYDGAVFHR	88.93	2429.07	23	7.9	810.703	3	92.36	1010000	32321	40946	A0A654TD32:A0A328GYM0:A0A109S5R5:A0A120IZ48:A0A045JXQ7:R4LTG8:A0A8E0E3H3:A0A0G2Q9G0
MTB24	SAIQGNVTSIHSLLDEGK	88.27	1867.96	18	3.9	934.993	2	86.15	0	63819	38094	A0A109T1X1:A0A0H3LG06:A0A8E0C2Y8:A0A7V9WCS0:A0A8E0A014:A0A8E0AAA2:A0A7U8YID2:R4MD72:B5TV89:F8VBV9:R4MEI4:A0A829CHB6:A0A328G9C0:A5U9K3:A0A7U9K0I5:A0A679LLE4:G0TL55:A0A7U8YJA2
MTB24	SAIQGNVTSIHSLLDEGK	72.89	1867.96	18	5.2	934.994	2	86.19	138000	29609	38120	A0A109T1X1:A0A0H3LG06:A0A8E0C2Y8:A0A7V9WCS0:A0A8E0A014:A0A8E0AAA2:A0A7U8YID2:R4MD72:B5TV89:F8VBV9:R4MEI4:A0A829CHB6:A0A328G9C0:A5U9K3:A0A7U9K0I5:A0A679LLE4:G0TL55:A0A7U8YJA2
MTB24	SAIQGNVTSIHSLLDEGK	71.6	1867.96	18	6.7	623.666	3	86.19	22900000	29645	38060	A0A109T1X1:A0A0H3LG06:A0A8E0C2Y8:A0A7V9WCS0:A0A8E0A014:A0A8E0AAA2:A0A7U8YID2:R4MD72:B5TV89:F8VBV9:R4MEI4:A0A829CHB6:A0A328G9C0:A5U9K3:A0A7U9K0I5:A0A679LLE4:G0TL55:A0A7U8YJA2
MTB24	WDATATELNNALQNLAR	84.63	1899.94	17	7.1	634.326	3	109.45	4190000	40328	49036	A0A109T1X1:A0A0H3LG06:A0A8E0C2Y8:A0A7V9WCS0:A0A8E0A014:A0A8E0AAA2:A0A7U8YID2:R4MD72:B5TV89:F8VBV9:R4MEI4:A0A829CHB6:A0A328G9C0:A5U9K3:A0A7U9K0I5:A0A679LLE4:G0TL55:A0A7U8YJA2
MTB24	TQIDQVESTAGSLQGQWR	82.1	2002.97	18	8.8	1002.5	2	95.2	39500000	33579	42399	G4XZE7:X5FC46:A0A829C9J0:A0A806JQ29:G0TL54:P0A567:A5U9K2:A0A501P5V6:A0A7U8YM66:A0A344X8J3:P9WNK5:A0A8E0AGK7:A0A7U8UEB2:A0A8E0E3F2:A0A045IM14:B5ACB0:A0A8E0A082:A0A679LLB8:P9WNK4:A0A8E0C303:A0A7U8TXK8:B5TV88:A0A7U9PIL0:R4MCB6:B5ACA9:A0A0H3LG02:A0A0E9A567
MTB24	TQIDQVESTAGSLQGQWR	78.81	2002.97	18	7.2	668.669	3	95.2	35200000	33572	42167	G4XZE7:X5FC46:A0A829C9J0:A0A806JQ29:G0TL54:P0A567:A5U9K2:A0A501P5V6:A0A7U8YM66:A0A344X8J3:P9WNK5:A0A8E0AGK7:A0A7U8UEB2:A0A8E0E3F2:A0A045IM14:B5ACB0:A0A8E0A082:A0A679LLB8:P9WNK4:A0A8E0C303:A0A7U8TXK8:B5TV88:A0A7U9PIL0:R4MCB6:B5ACA9:A0A0H3LG02:A0A0E9A567
MTB24	TQIDQVESTAGSLQGQWR	77.55	2002.97	18	7.2	668.669	3	95.2	35200000	33573	42414	G4XZE7:X5FC46:A0A829C9J0:A0A806JQ29:G0TL54:P0A567:A5U9K2:A0A501P5V6:A0A7U8YM66:A0A344X8J3:P9WNK5:A0A8E0AGK7:A0A7U8UEB2:A0A8E0E3F2:A0A045IM14:B5ACB0:A0A8E0A082:A0A679LLB8:P9WNK4:A0A8E0C303:A0A7U8TXK8:B5TV88:A0A7U9PIL0:R4MCB6:B5ACA9:A0A0H3LG02:A0A0E9A567
MTB24	TQIDQVESTAGSLQGQWR	68.02	2002.97	18	8.8	1002.5	2	95.2	39500000	33580	42644	G4XZE7:X5FC46:A0A829C9J0:A0A806JQ29:G0TL54:P0A567:A5U9K2:A0A501P5V6:A0A7U8YM66:A0A344X8J3:P9WNK5:A0A8E0AGK7:A0A7U8UEB2:A0A8E0E3F2:A0A045IM14:B5ACB0:A0A8E0A082:A0A679LLB8:P9WNK4:A0A8E0C303:A0A7U8TXK8:B5TV88:A0A7U9PIL0:R4MCB6:B5ACA9:A0A0H3LG02:A0A0E9A567
MTB24	TQIDQVESTAGSLQGQWR	48.89	2002.97	18	7.2	668.669	3	95.2	35200000	33574	42665	G4XZE7:X5FC46:A0A829C9J0:A0A806JQ29:G0TL54:P0A567:A5U9K2:A0A501P5V6:A0A7U8YM66:A0A344X8J3:P9WNK5:A0A8E0AGK7:A0A7U8UEB2:A0A8E0E3F2:A0A045IM14:B5ACB0:A0A8E0A082:A0A679LLB8:P9WNK4:A0A8E0C303:A0A7U8TXK8:B5TV88:A0A7U9PIL0:R4MCB6:B5ACA9:A0A0H3LG02:A0A0E9A567
MTB24	AAEHGDLPLSFSVTNIQPAAAGSA	80.97	2323.14	24	5.1	1162.59	2	108.14	0	67414	48255	A0A655AJS4:P9WIN6:A0A0U0SV63:A0A654TSA8:A0A7U8TSI0:A0A7U8U815:A5U569:A0A109SYG6:G0TP59:A0A829CCZ9:A0A0H3LFP7:P0A5P9:A0A328GIY3:A0A7U4FAL6:A0A0H3M735:A0A0K2HY06:A0A8E0EZ16:A0A8E0A539:P9WIN7:A0A806JSD9:A0A8E0E4X6:A0A7U9K4X3:R4M4A2:A0A679LIP6:A0A8E0DXB5:A0A501NYH2:A0A045I731:A0A8I0EQH8
MTB24	KTDDVAGDGTTTATVLAQALVR	80.52	2202.15	22	7.1	735.062	3	106.73	2570000	38629	47470	A0A045HTZ7:A0A8E0AB19:A0A679LC36:A1KFR2:A0A8E0BYH2:A0A501P338:A0A8E0A1B2:A0A806JPI6:A0A829CF47:R4MDA5:P9WPE7:A0A7V9W698:A0A7U8YAA5:A0A120IZM0:A0A7U8UG22:A0A0H3LCC3:A0A7U9K1G6:A0A7U4BSE1:G0TP22:A0A328GWM4:A0A8D9ZUU4:A0A0K2HRZ9:A0A7U8U3K2:A0A7I7MUC6
MTB24	AASAIQGNVTSIHSLLDEGK	78.26	2010.04	20	7.4	671.025	3	90.47	1080000	31523	40129	A0A109T1X1:A0A0H3LG06:A0A8E0C2Y8:A0A7V9WCS0:A0A8E0A014:A0A8E0AAA2:A0A7U8YID2:R4MD72:B5TV89:F8VBV9:R4MEI4:A0A829CHB6:A0A328G9C0:A5U9K3:A0A7U9K0I5:A0A679LLE4:G0TL55:A0A7U8YJA2
MTB24	LGNSVYTSNAQLVVYR	78.17	1782.93	16	6.1	892.476	2	84.78	199000	29055	37436	A0A654ZG28:A0A088SGA6:R4MC61:A0A806JGF8:A0A7U8U2N5:A0A8E0C346:A0A2I7W2G7:A0A679LAT1:A0A7U4BRM1:A0A501P565:A0A7U9PIF9:A0A8E0A2S6:R4M1F4:A0A829CHG8:P9WIM8:A0A7U8TVL9:A0A0K2HRN7:A0A8E0AGR2:A0A0H3L4A6:A0A0H3M0J7:A0A328GYQ1:A0A045GKW3:P0A5Q7:P9WIM9:A0A109SSU2:A5TYB1:A0A8E0AAF7:A0A7U8UGE6
MTB24	AIQGNVTSIHSLLDEGK	77.61	1780.93	17	9.5	891.482	2	82.81	297000	28259	36440	A0A109T1X1:A0A0H3LG06:A0A8E0C2Y8:A0A7V9WCS0:A0A8E0A014:A0A8E0AAA2:A0A7U8YID2:R4MD72:B5TV89:F8VBV9:R4MEI4:A0A829CHB6:A0A328G9C0:A5U9K3:A0A7U9K0I5:A0A679LLE4:G0TL55:A0A7U8YJA2
MTB24	AIQGNVTSIHSLLDEGK	64.84	1780.93	17	7.8	594.656	3	82.81	17300000	28232	36379	A0A109T1X1:A0A0H3LG06:A0A8E0C2Y8:A0A7V9WCS0:A0A8E0A014:A0A8E0AAA2:A0A7U8YID2:R4MD72:B5TV89:F8VBV9:R4MEI4:A0A829CHB6:A0A328G9C0:A5U9K3:A0A7U9K0I5:A0A679LLE4:G0TL55:A0A7U8YJA2
MTB24	PGLPVEYLQVPSPSMGR	77.04	1825.94	17	6.3	913.983	2	108.42	4640000	39543	48437	A0A7U8YJL7:A0A0H3LGW5:A0A7U9K0X2:A0A045IMT6:A5U9D3:G8FRV9:R4MK95:A1KQD8:D6MJP4:G0TKY1:A0A8E0AGF7:A0A829BYI5:A0A8E0A1B7:A0A8E0AAI1:A0A7U8UFQ9:Q6PUJ6:A0A806JPW8:A0A501NZ69:A0A679LLX6:A0A7U8YC65:A0A328G3M7:A0A7W0ANR2:A0A8E0EZ95:A0A7U4BYM6:R4M7N9:A0A0E8U5F6:A0A806JZU6:A0A120IP41:A0A7U9K4N2:A0A120J1B9:A0A0H3LA84:A0A8E0AEF9:G0TLE9:B2MVV4:R4M927:A0A328GMH2:A0A8E0E0N3:A0A7U8U707:A0A679LFX4:A0A7U8UJB1:D6M…
MTB24	FGIYGPQDYNAWLAK	75.79	1741.85	15	5.6	871.935	2	108.87	915000	39918	48720	A0A1X2M0I2:A0A0K2HSI6:A0A7V9W6F2:G0TPR9:A0A0H3M2J2:A0A328GZJ8:A0A679LBB9:R4LUZ9:A0A8E0A5H1:A0A7U8UGA4:A0A7U9K1R0:A0A501P5I0:A0A0H3L5Y3:A0A7U8TF37:A0A8D9ZUM6:A0A829C6G2:A0A109SU12:A5TZT9:A0A2Z5YA66:A0A7I7LDG5:A0PLV6:A0A1E3S8V7:A0A100I2J4:B2HRQ3:A0A3E2MTL2:L7V6C7:A0A1A3CGB6:A0A1A3KF35:A0A7Z7IIG9:A0A1X2CC41
MTB24	AASIAGLFLTTEAVVADKPEK	72.72	2130.16	21	8	711.065	3	109.01	390000	40019	48798	A0A045HTZ7:A0A8E0AB19:A0A679LC36:A1KFR2:A0A8E0BYH2:A0A501P338:A0A8E0A1B2:A0A806JPI6:A0A829CF47:R4MDA5:P9WPE7:A0A7V9W698:A0A7U8YAA5:A0A120IZM0:A0A7U8UG22:A0A0H3LCC3:A0A7U9K1G6:A0A7U4BSE1:G0TP22:A0A328GWM4:A0A8D9ZUU4:A0A0K2HRZ9:A0A7U8U3K2:A0A7I7MUC6
MTB24	IPLDVAEGDTVIYSK	70.6	1618.85	15	8.4	810.437	2	94.46	572000	33140	41862	A0A328G5U2:A0A8E0A8T7:G0TIS9:A0A109T0T0:A0A7U9PM50:A0A0K2I1H4:A0A1X1W248:A0A7U4BXU8:U5WWQ5:A0A7V9WC39:A0A8B4QG78:A0A2U9PLG7:A0A1E3TIH9:A0A1Y0CF75:A0A1J0UHD8:A0A7I7UG47:A0A1E3R891:A0A7W8CLI4:A0A2Z5YB02:A0A1E3SL23:A0A1V4Q183:A0A4R6I942:A0A7D6I6X4:A0A2S8LBU3:A0A0Q9AHC7:A0A1T3WP11
MTB24	GLAAGLDPNTATAGELAR	69.69	1696.87	18	7	849.45	2	83.14	1310000	28391	36589	A0A7U8TVE1:A0A7U8ULY8:A0A0H3MG08:R4MKS0:G0TQM6:P9WJA3:A0A829C843:P9WJA2:A0A8E0ADK0:A0A7U8YFY3:A0A8E0E342:A0A7U8U0Z7:A0A7W0AMK8:A0A501NX42:A0A109SYY4:A0A8E0DXJ9:A0A0K2HZQ1:A0A045JJ98:A0A1R3Y200:A0A0H3LCG1:A0A7U4FAV8:A5U5X7:A0A328GCW6:A0A7U9K5Q8:A0A806JTB9:A0A8E0C0L1:R4M8G4:A0A655ARV5
MTB24	APAAATGGLLFHDEFDGPAGSVPDPSK	69.4	2623.26	27	9.2	875.434	3	105.84	631000	38143	47066	A0A0T5Y1L0:A0A0K2HRN1:A0A7U4BRR3:A0A0H3M7R0:A0A328GXD6:A0A829C9E7:A0A8E0E0T2:R4LUC2:R4M4T1
MTB24	RIPLDVAEGDTVIYSK	69.33	1774.95	16	7	592.66	3	84.13	7210000	28811	37022	A0A328G5U2:A0A8E0A8T7:G0TIS9:A0A109T0T0:A0A7U9PM50:A0A0K2I1H4:A0A1X1W248:A0A7U4BXU8:U5WWQ5:A0A7V9WC39:A0A8B4QG78:A0A2U9PLG7:A0A1E3TIH9:A0A1Y0CF75:A0A1J0UHD8:A0A7I7UG47:A0A1E3R891:A0A7W8CLI4:A0A2Z5YB02:A0A1E3SL23:A0A1V4Q183:A0A4R6I942:A0A7D6I6X4:A0A2S8LBU3:A0A0Q9AHC7:A0A1T3WP11
MTB24	RIPLDVAEGDTVIYSK	53.42	1774.95	16	5.4	888.485	2	84.13	112000	28815	37116	A0A328G5U2:A0A8E0A8T7:G0TIS9:A0A109T0T0:A0A7U9PM50:A0A0K2I1H4:A0A1X1W248:A0A7U4BXU8:U5WWQ5:A0A7V9WC39:A0A8B4QG78:A0A2U9PLG7:A0A1E3TIH9:A0A1Y0CF75:A0A1J0UHD8:A0A7I7UG47:A0A1E3R891:A0A7W8CLI4:A0A2Z5YB02:A0A1E3SL23:A0A1V4Q183:A0A4R6I942:A0A7D6I6X4:A0A2S8LBU3:A0A0Q9AHC7:A0A1T3WP11
MTB24	TDAATLAQEAGNFER	68.9	1592.74	15	5.6	797.383	2	87.67	7030000	30110	38735	G4XZE7:X5FC46:A0A829C9J0:A0A806JQ29:G0TL54:P0A567:A5U9K2:A0A501P5V6:A0A7U8YM66:A0A344X8J3:P9WNK5:A0A8E0AGK7:A0A7U8UEB2:A0A8E0E3F2:A0A045IM14:B5ACB0:A0A8E0A082:A0A679LLB8:P9WNK4:A0A8E0C303:A0A7U8TXK8:B5TV88:A0A7U9PIL0:R4MCB6:B5ACA9:A0A0H3LG02:A0A0E9A567
MTB24	TDAATLAQEAGNFER	50.78	1592.74	15	5.6	797.383	2	87.67	7030000	30111	39028	G4XZE7:X5FC46:A0A829C9J0:A0A806JQ29:G0TL54:P0A567:A5U9K2:A0A501P5V6:A0A7U8YM66:A0A344X8J3:P9WNK5:A0A8E0AGK7:A0A7U8UEB2:A0A8E0E3F2:A0A045IM14:B5ACB0:A0A8E0A082:A0A679LLB8:P9WNK4:A0A8E0C303:A0A7U8TXK8:B5TV88:A0A7U9PIL0:R4MCB6:B5ACA9:A0A0H3LG02:A0A0E9A567
MTB24	TISEAGQAMASTEGNVTGMFA	68.32	2071.92	21	6.4	1036.97	2	108.98	339000	40001	48779	A0A109T1X1:A0A0H3LG06:A0A8E0C2Y8:A0A7V9WCS0:A0A8E0A014:A0A8E0AAA2:A0A7U8YID2:R4MD72:B5TV89:F8VBV9:R4MEI4:A0A829CHB6:A0A328G9C0:A5U9K3:A0A7U9K0I5:A0A679LLE4:G0TL55:A0A7U8YJA2
MTB24	KAAEHGDLPLSFSVTNIQPAAAGSATADVSVSGPK	68.21	3392.72	35	14.1	849.199	4	103.42	0	66568	45951	A0A655AJS4:P9WIN6:A0A0U0SV63:A0A654TSA8:A0A7U8TSI0:A0A7U8U815:A5U569:A0A109SYG6:G0TP59:A0A829CCZ9:A0A0H3LFP7:P0A5P9:A0A328GIY3:A0A7U4FAL6:A0A0H3M735:A0A0K2HY06:A0A8E0EZ16:A0A8E0A539:P9WIN7:A0A806JSD9:A0A8E0E4X6:A0A7U9K4X3:R4M4A2:A0A679LIP6:A0A8E0DXB5:A0A501NYH2:A0A045I731:A0A8I0EQH8
MTB24	AAWGGSGSEAYQGVQQK	67.43	1722.8	17	8.4	862.413	2	51.21	2360000	15405	21755	A0A109T1X1:A0A0H3LG06:A0A8E0C2Y8:A0A7V9WCS0:A0A8E0A014:A0A8E0AAA2:A0A7U8YID2:R4MD72:B5TV89:F8VBV9:R4MEI4:A0A829CHB6:A0A328G9C0:A5U9K3:A0A7U9K0I5:A0A679LLE4:G0TL55:A0A7U8YJA2
MTB24	IAGLFLTTEAVVADKPEK	65.85	1901.05	18	6.4	634.695	3	100	1320000	35925	44401	A0A045HTZ7:A0A8E0AB19:A0A679LC36:A1KFR2:A0A8E0BYH2:A0A501P338:A0A8E0A1B2:A0A806JPI6:A0A829CF47:R4MDA5:P9WPE7:A0A7V9W698:A0A7U8YAA5:A0A120IZM0:A0A7U8UG22:A0A0H3LCC3:A0A7U9K1G6:A0A7U4BSE1:G0TP22:A0A328GWM4:A0A8D9ZUU4:A0A0K2HRZ9:A0A7U8U3K2:A0A7I7MUC6
MTB24	VTGTAPIYEILHDAK	65.03	1626.86	15	10.4	543.3	3	95.62	921000	33810	42402	A0A1A3KSK7:U5WXR9:A0A498PXH8:X7XVN9:A0A8E0DWY7:A0A109SWN1:A5U2Z2:A0A328GLK6:A0A7U9K3W3:A0A1R3XZ92:A0A8E0A7K9:A0A7U8UIC2:A0A0H3MDG1:A0A0K2HVN9:A0A8I0ENN3:A0A045ITZ0:R4M8E4:A0A1A3P2T6:A0A498Q3Y2:A0A1X1VYC6:A0A2Z5YF15:L7V8Y6:R4M5Q4:A0A5B1BRK9
MTB24	NFQVIYEQANAHGQK	64.38	1745.85	15	8.8	873.939	2	55.71	1830000	17470	23875	A0A7U9K592:A0A806JYT1:R4M7X8:A0A8E0E5R9:A0A0E9A870:A0A0H3LFK0:A0A8E0C156:P9WNJ4:P9WNI7:A5U535:P9WNI6
MTB24	NFQVIYEQANAHGQK	57.7	1745.85	15	8.2	582.962	3	55.74	1840000	17472	23874	A0A7U9K592:A0A806JYT1:R4M7X8:A0A8E0E5R9:A0A0E9A870:A0A0H3LFK0:A0A8E0C156:P9WNJ4:P9WNI7:A5U535:P9WNI6
MTB24	VQFQGGGPHAVYLLDGLR	62.98	1926.01	18	7.8	643.016	3	101.31	4600000	36492	44928	A0A1A2GB13:A0A1X2BUP7:A0A1X2LY36:A0A7I7MU91:A0A2G8BCD9:A0A1E3TN37
MTB24	APGATVALTFQDPSGGSR	62.89	1730.86	18	8	866.444	2	79.79	176000	27178	35002	A5U125:A0A8A9DZU8:A0A655DCL4:A0A655FVS9:A0A109S6U0:A0A120J090:A0A7U9K2U2:A0A655I4C5:A0A655INF8:A0A654TTM0:A0A8D5WT63:A0A654ZFL3:A0A0H3LDU2:Q8VKA4:A0A7U8UI55:A0A0H3M2W3:A0A8E0EXN1:A0A829C7T4:A0A1R3XWZ0:A0A8E0E3J7:A0A7U8U6M9:A0A045INR7:G0TG95:A0A8D9ZWU4:A0A8E0A2C3:A0A7U4BT48:A0A7W0AL42:A0A806JP33:A0A7U8TXI7:A0A328GX43
MTB24	AQAGLLEAEHQAIVR	62.78	1604.86	15	9.4	803.447	2	61.33	373000	19736	26433	A0A7U9K592:A0A806JYT1:R4M7X8:A0A8E0E5R9:A0A0E9A870:A0A0H3LFK0:A0A8E0C156:P9WNJ4:P9WNI7:A5U535:P9WNI6
MTB24	AQAGLLEAEHQAIVR	45.8	1604.86	15	7.4	535.966	3	61.33	1400000	19742	26412	A0A7U9K592:A0A806JYT1:R4M7X8:A0A8E0E5R9:A0A0E9A870:A0A0H3LFK0:A0A8E0C156:P9WNJ4:P9WNI7:A5U535:P9WNI6
MTB24	APYENLMVPSPSMGR	62.3	1647.77	15	7.6	824.901	2	93.26	505000	32704	41303	A0A8E0EXW2:A0A655FEJ3:A0A829BXJ8:A5U9D2:A0A7U4FCX9:A0A0K2I2H9:A0A501NZ88:A0A109T231:A0A7W0AN00:A0A7U8Y9U4:A0A679LLM5:A0A7U9K0Z9:A0A045I5L6:A0A328G598:A0A0H3MA34:A0A806K585:G0TKY0:P9WQN6:A0A0H3LKF3:P0A4V7:A0A8E0A810:P9WQN7:A0A8E0A219:A0A7U8UGD2:A0A654TFT3
MTB24	GAAGTAAQAAVVR	61.04	1141.62	13	4.5	571.82	2	27.14	164000000	6241	10455	G4XZE7:X5FC46:A0A829C9J0:A0A806JQ29:G0TL54:P0A567:A5U9K2:A0A501P5V6:A0A7U8YM66:A0A344X8J3:P9WNK5:A0A8E0AGK7:A0A7U8UEB2:A0A8E0E3F2:A0A045IM14:B5ACB0:A0A8E0A082:A0A679LLB8:P9WNK4:A0A8E0C303:A0A7U8TXK8:B5TV88:A0A7U9PIL0:R4MCB6:B5ACA9:A0A0H3LG02:A0A0E9A567
MTB24	GAAGTAAQAAVVR	60.54	1141.62	13	4.5	571.82	2	27.14	164000000	6242	10695	G4XZE7:X5FC46:A0A829C9J0:A0A806JQ29:G0TL54:P0A567:A5U9K2:A0A501P5V6:A0A7U8YM66:A0A344X8J3:P9WNK5:A0A8E0AGK7:A0A7U8UEB2:A0A8E0E3F2:A0A045IM14:B5ACB0:A0A8E0A082:A0A679LLB8:P9WNK4:A0A8E0C303:A0A7U8TXK8:B5TV88:A0A7U9PIL0:R4MCB6:B5ACA9:A0A0H3LG02:A0A0E9A567
MTB24	GAAGTAAQAAVVR	52.66	1141.62	13	7.4	571.822	2	28.45	0	51668	11208	G4XZE7:X5FC46:A0A829C9J0:A0A806JQ29:G0TL54:P0A567:A5U9K2:A0A501P5V6:A0A7U8YM66:A0A344X8J3:P9WNK5:A0A8E0AGK7:A0A7U8UEB2:A0A8E0E3F2:A0A045IM14:B5ACB0:A0A8E0A082:A0A679LLB8:P9WNK4:A0A8E0C303:A0A7U8TXK8:B5TV88:A0A7U9PIL0:R4MCB6:B5ACA9:A0A0H3LG02:A0A0E9A567
MTB24	GAAGTAAQAAVVR	52.04	1141.62	13	4.4	381.549	3	27.1	0	51357	10566	G4XZE7:X5FC46:A0A829C9J0:A0A806JQ29:G0TL54:P0A567:A5U9K2:A0A501P5V6:A0A7U8YM66:A0A344X8J3:P9WNK5:A0A8E0AGK7:A0A7U8UEB2:A0A8E0E3F2:A0A045IM14:B5ACB0:A0A8E0A082:A0A679LLB8:P9WNK4:A0A8E0C303:A0A7U8TXK8:B5TV88:A0A7U9PIL0:R4MCB6:B5ACA9:A0A0H3LG02:A0A0E9A567
MTB24	DKFLSAATSSTPR	60.87	1379.7	13	6.2	690.864	2	45.72	0	55467	19287	R4M6N6:R4MJ07:A0A8E0A6M6:A0A654ZQ53:A0A7U9K4B9:A0A8E0DX31:A0A060IGQ3:A5U400:A0A7U8TZM5:A0A328GLU4:Q84AL7:A0A8E0E4H8:A0A806JTS9:A0A1L6C530:A0A829CE34:A0A679LGW2:A0A045IUI1:A0A8E0C157:A0A1L6C4P2:A0A1L6C4S5:A0A8I0EPS0:A0A0H3LA01:A0A7U8UJ27:G0TLX4:A0A7U8YI10:A0A1L6C5I5:A0A2I7W871:A0A1L6C5S2
MTB24	WGGSGSEAYQGVQQK	60.55	1580.72	15	5.2	791.372	2	43.53	2490000	12696	18193	A0A109T1X1:A0A0H3LG06:A0A8E0C2Y8:A0A7V9WCS0:A0A8E0A014:A0A8E0AAA2:A0A7U8YID2:R4MD72:B5TV89:F8VBV9:R4MEI4:A0A829CHB6:A0A328G9C0:A5U9K3:A0A7U9K0I5:A0A679LLE4:G0TL55:A0A7U8YJA2
MTB24	SVGNATQVVSVVGTGGSTAK	58.89	1817.95	20	11.6	909.992	2	64.65	290000	21186	28005	A0A0H3L583:A0A7U9PJX0:A0A7U4F9K6:A0A8E0AAC0:A0A109STG4:G0TNA4:A0A655G6X9:A0A0H3M181:A0A7V9W5Z5:A0A7U8TXW4:A0A8E0A3B7:A0A7U8UHA5:R4M4S5:A0A109S627:A0A806JR23:A0A8E0EWY9:L7N5Y7:A0A829CG56:A0A045HUW4:A5TZ36:A0A8E0A234:A0A7U8U399:O07236:A0A328GX55:A0A679LBM2:A0A2I7W353:R4M283
MTB24	HLPEHAIVQFVK	58.44	1416.79	12	5.6	473.272	3	57	1850000	18027	24380	A0A7U8TVE1:A0A7U8ULY8:A0A0H3MG08:R4MKS0:G0TQM6:P9WJA3:A0A829C843:P9WJA2:A0A8E0ADK0:A0A7U8YFY3:A0A8E0E342:A0A7U8U0Z7:A0A7W0AMK8:A0A501NX42:A0A109SYY4:A0A8E0DXJ9:A0A0K2HZQ1:A0A045JJ98:A0A1R3Y200:A0A0H3LCG1:A0A7U4FAV8:A5U5X7:A0A328GCW6:A0A7U9K5Q8:A0A806JTB9:A0A8E0C0L1:R4M8G4:A0A655ARV5
MTB24	AFNSGLEPGVVAEK	58.22	1416.72	14	4.8	709.373	2	67.05	0	59910	29085	A0A045HTZ7:A0A8E0AB19:A0A679LC36:A1KFR2:A0A8E0BYH2:A0A501P338:A0A8E0A1B2:A0A806JPI6:A0A829CF47:R4MDA5:P9WPE7:A0A7V9W698:A0A7U8YAA5:A0A120IZM0:A0A7U8UG22:A0A0H3LCC3:A0A7U9K1G6:A0A7U4BSE1:G0TP22:A0A328GWM4:A0A8D9ZUU4:A0A0K2HRZ9:A0A7U8U3K2:A0A7I7MUC6
MTB24	GVINVNEEVEIVGIRPSTTK	57.19	2153.17	20	10	718.737	3	97.26	317000	34626	43206	R4M5S8:A0A8E0A5R2:A0A328GY72:A0A7U8UGI6
MTB24	TVGDVVAYIQK	55.61	1191.65	11	4.4	596.835	2	80.94	9650000	27683	35733	A0A1A3HP36:A0A1X1XI98:A0A0H3M855:A0A7U9K4P4:A0A120J1R6:A0A829C3Z6:A0A679LGC0:A0A501P578:A0A0H3LC14:G0TNE5:R4M8N9:A5U4S6:R4MID6:A0A328GKQ0:A0A0K2HXM9:A0A806JKZ8:A0A8E0E5N4:A0A7U8UKB5:A0A7U8U7D3:A0A8E0A5I8:A0A8D9ZYP5:A0A7V9W9P9
MTB24	TVGDVVAYIQK	52.03	1191.65	11	4.4	596.835	2	80.94	9650000	27682	35476	A0A1A3HP36:A0A1X1XI98:A0A0H3M855:A0A7U9K4P4:A0A120J1R6:A0A829C3Z6:A0A679LGC0:A0A501P578:A0A0H3LC14:G0TNE5:R4M8N9:A5U4S6:R4MID6:A0A328GKQ0:A0A0K2HXM9:A0A806JKZ8:A0A8E0E5N4:A0A7U8UKB5:A0A7U8U7D3:A0A8E0A5I8:A0A8D9ZYP5:A0A7V9W9P9
MTB24	TVGDVVAYIQK	48.77	1191.65	11	4.4	596.835	2	80.94	9650000	27684	35989	A0A1A3HP36:A0A1X1XI98:A0A0H3M855:A0A7U9K4P4:A0A120J1R6:A0A829C3Z6:A0A679LGC0:A0A501P578:A0A0H3LC14:G0TNE5:R4M8N9:A5U4S6:R4MID6:A0A328GKQ0:A0A0K2HXM9:A0A806JKZ8:A0A8E0E5N4:A0A7U8UKB5:A0A7U8U7D3:A0A8E0A5I8:A0A8D9ZYP5:A0A7V9W9P9
MTB24	TVGDVVAYIQK	34.43	1191.65	11	4.4	596.835	2	80.94	9650000	27685	36231	A0A1A3HP36:A0A1X1XI98:A0A0H3M855:A0A7U9K4P4:A0A120J1R6:A0A829C3Z6:A0A679LGC0:A0A501P578:A0A0H3LC14:G0TNE5:R4M8N9:A5U4S6:R4MID6:A0A328GKQ0:A0A0K2HXM9:A0A806JKZ8:A0A8E0E5N4:A0A7U8UKB5:A0A7U8U7D3:A0A8E0A5I8:A0A8D9ZYP5:A0A7V9W9P9
MTB24	HSVVMGVNK	55.52	969.507	9	4.6	485.763	2	16.15	703000	1486	5295	A0A0H3L583:A0A7U9PJX0:A0A7U4F9K6:A0A8E0AAC0:A0A109STG4:G0TNA4:A0A655G6X9:A0A0H3M181:A0A7V9W5Z5:A0A7U8TXW4:A0A8E0A3B7:A0A7U8UHA5:R4M4S5:A0A109S627:A0A806JR23:A0A8E0EWY9:L7N5Y7:A0A829CG56:A0A045HUW4:A5TZ36:A0A8E0A234:A0A7U8U399:O07236:A0A328GX55:A0A679LBM2:A0A2I7W353:R4M283
MTB24	QIAFNSGLEPGVVAEK	55.36	1657.87	16	6.8	829.947	2	87.97	762000	30200	38907	A0A045HTZ7:A0A8E0AB19:A0A679LC36:A1KFR2:A0A8E0BYH2:A0A501P338:A0A8E0A1B2:A0A806JPI6:A0A829CF47:R4MDA5:P9WPE7:A0A7V9W698:A0A7U8YAA5:A0A120IZM0:A0A7U8UG22:A0A0H3LCC3:A0A7U9K1G6:A0A7U4BSE1:G0TP22:A0A328GWM4:A0A8D9ZUU4:A0A0K2HRZ9:A0A7U8U3K2:A0A7I7MUC6
MTB24	SVGSGQTYGVDVVGYDR	55.19	1757.82	17	7.7	879.925	2	77.09	99500	26086	33798	A0A655D9G4:A0A655IS63:A0A7U9K126:A0A8E0C3H4:A0A0H3L4Z8:A0A0K2HQY9:G0TMD9:A0A8E0AGC7:A0A8E0DYU0:A0A806JNB3:A0A045JW80:A5TYK0:A0A0H3M2K8:A0A1X2LY00:O07175:A0A679LB07:A0A7U4F8M4:A0A8E0E3L1:L7N4F0:A0A328GY13:A0A7U8UFE8:A0A8I0EK15:A0A501P6K7:A0A829CGK9:A0A109ST14:A0A2I7W2M2
MTB24	VVDGDGQAVGGAFVR	55.16	1445.73	15	7.2	723.875	2	60.92	417000	19593	26259	A0A0K2HU36:A0A109SUM7:A0A0E8BR24:X8CPE3:A0A6H3M700:A0A1X2E8F8:A0A1R3XWI1:A0A1W9ZGM5:A0A1A3CR72:H8IQ53:A0A1A2TFW8:S4Z609:A0A1X0G2V7:A0A829C5T8:A0A1A2HA61:A0A081I245:A0A329L2B3:A0A329MAL0:R4MA41:A0A1A2EFK4:A0A7M0Z681:A0A0H3M4H2:A0A1A2PUP2:A0A0U1CZD5:A0A7U4BSS6:A0A1A3EBV1:A0A8I0ELC3:A0A7U8YIN6:A0A3S0TEV3:X8A2Z5
MTB24	LFLTTEAVVADKPEK	54.99	1659.91	15	6.2	554.313	3	74.17	4470000	24970	32273	A0A045HTZ7:A0A8E0AB19:A0A679LC36:A1KFR2:A0A8E0BYH2:A0A501P338:A0A8E0A1B2:A0A806JPI6:A0A829CF47:R4MDA5:P9WPE7:A0A7V9W698:A0A7U8YAA5:A0A120IZM0:A0A7U8UG22:A0A0H3LCC3:A0A7U9K1G6:A0A7U4BSE1:G0TP22:A0A328GWM4:A0A8D9ZUU4:A0A0K2HRZ9:A0A7U8U3K2:A0A7I7MUC6
MTB24	IESENPDAVANVQAR	54.93	1611.79	15	7.5	806.906	2	47.61	293000	13922	20132	A0A1A3HP36:A0A1X1XI98:A0A0H3M855:A0A7U9K4P4:A0A120J1R6:A0A829C3Z6:A0A679LGC0:A0A501P578:A0A0H3LC14:G0TNE5:R4M8N9:A5U4S6:R4MID6:A0A328GKQ0:A0A0K2HXM9:A0A806JKZ8:A0A8E0E5N4:A0A7U8UKB5:A0A7U8U7D3:A0A8E0A5I8:A0A8D9ZYP5:A0A7V9W9P9
MTB24	LIIASAYLPQHEDAR	54.13	1695.89	15	2.8	566.307	3	78.15	0	62145	34277	A0A1A3KSK7:U5WXR9:A0A498PXH8:X7XVN9:A0A8E0DWY7:A0A109SWN1:A5U2Z2:A0A328GLK6:A0A7U9K3W3:A0A1R3XZ92:A0A8E0A7K9:A0A7U8UIC2:A0A0H3MDG1:A0A0K2HVN9:A0A8I0ENN3:A0A045ITZ0:R4M8E4:A0A1A3P2T6:A0A498Q3Y2:A0A1X1VYC6:A0A2Z5YF15:L7V8Y6:R4M5Q4:A0A5B1BRK9
MTB24	FLSAATSSTPR	53.84	1136.58	11	5.3	569.302	2	37.56	2570000	10432	15419	R4M6N6:R4MJ07:A0A8E0A6M6:A0A654ZQ53:A0A7U9K4B9:A0A8E0DX31:A0A060IGQ3:A5U400:A0A7U8TZM5:A0A328GLU4:Q84AL7:A0A8E0E4H8:A0A806JTS9:A0A1L6C530:A0A829CE34:A0A679LGW2:A0A045IUI1:A0A8E0C157:A0A1L6C4P2:A0A1L6C4S5:A0A8I0EPS0:A0A0H3LA01:A0A7U8UJ27:G0TLX4:A0A7U8YI10:A0A1L6C5I5:A0A2I7W871:A0A1L6C5S2
MTB24	GLFLTTEAVVADKPEK	53.75	1716.93	16	8.2	859.479	2	82.53	192000	28114	36383	A0A045HTZ7:A0A8E0AB19:A0A679LC36:A1KFR2:A0A8E0BYH2:A0A501P338:A0A8E0A1B2:A0A806JPI6:A0A829CF47:R4MDA5:P9WPE7:A0A7V9W698:A0A7U8YAA5:A0A120IZM0:A0A7U8UG22:A0A0H3LCC3:A0A7U9K1G6:A0A7U4BSE1:G0TP22:A0A328GWM4:A0A8D9ZUU4:A0A0K2HRZ9:A0A7U8U3K2:A0A7I7MUC6
MTB24	GLFLTTEAVVADKPEK	53.58	1716.93	16	6.3	573.321	3	82.57	3980000	28129	36293	A0A045HTZ7:A0A8E0AB19:A0A679LC36:A1KFR2:A0A8E0BYH2:A0A501P338:A0A8E0A1B2:A0A806JPI6:A0A829CF47:R4MDA5:P9WPE7:A0A7V9W698:A0A7U8YAA5:A0A120IZM0:A0A7U8UG22:A0A0H3LCC3:A0A7U9K1G6:A0A7U4BSE1:G0TP22:A0A328GWM4:A0A8D9ZUU4:A0A0K2HRZ9:A0A7U8U3K2:A0A7I7MUC6
MTB24	AQEYSQVLQR	53.05	1220.61	10	9.6	611.321	2	44.85	160000	13103	18841	A0A806K8J0:P9WJC0:A0A829CH79:A5U9K7:P9WJC1:A0A8E0A9Q5:A0A8D5X162:A0A6H3MAY9:A0A7U8TVK8:A0A1R3Y5K9:A0A501P596:A0A8I0ESI0:G0TL59
MTB24	APIDAGTAASQR	52.83	1156.58	12	8.5	579.304	2	24.43	595000	5090	9253	A0A655AVL3:A0A0U0QK39:A0A655JQG5:A0A654TY49:R4MBY9:A0A655E8C7:A0A655D3P8:A5U9J2:A0A0H3LN38:A0A045J9N5:A0A8E0A188:A0A7U9K0I1:A0A655B9K7:A0A8E0EXY1:A0A806JR96:A0A8E0E586:A0A655IRI3:A0A655G9S7:A0A2I7WDW1:A0A0H3MJF3:A0A0K2I3K8:A0A8E0A9P7:A0A109T1W4:A0A328G4G8:A0A829C9I1:A0A7U4FCN3:A0A7W0AG30:A0A1R3Y5Q3:G0TL44:A0A7U8YLU9
MTB24	LGHSEIIVR	52.65	1022.59	9	4.4	341.871	3	27.25	0	51390	10634	A0A0Y1AVF5:A0A655IQ05:A0A109ST26:A0A0T9BLH8:A0A7U8YJS3:A0A328GYQ2:A0A0H3LB36:A0A8E0DZE3:A0A045HST4:A0A1R3XUP2:A0A0H3M751:A0A501P507:G0TLQ3:A0A7U4BR48:A0A7U8U2T0:A0A8E0E1J3:R4MC44:A0A806JF98:A5TY90:A0A822RIX9:A0A1A3CM24:A0A101BNC6:A0A2M9FHP8:A0A124EKW0:A0A1E3RFF7:A0A1A3C469:A0A1Z4EB60:A0A1J0UCE4:A0A378V1C8:A0A0K0XFG3:A0A7Y4PVB2:A0A5P8ZJZ0:A0A1A0TNX7:A0A1Y0CE39:X7YDA3:V7MUL6:A0A0Q9JDY8:A0A132TA77:A…
MTB24	LGHSEIIVR	47.45	1022.59	9	4.2	341.871	3	27.35	321000	6352	10649	A0A0Y1AVF5:A0A655IQ05:A0A109ST26:A0A0T9BLH8:A0A7U8YJS3:A0A328GYQ2:A0A0H3LB36:A0A8E0DZE3:A0A045HST4:A0A1R3XUP2:A0A0H3M751:A0A501P507:G0TLQ3:A0A7U4BR48:A0A7U8U2T0:A0A8E0E1J3:R4MC44:A0A806JF98:A5TY90:A0A822RIX9:A0A1A3CM24:A0A101BNC6:A0A2M9FHP8:A0A124EKW0:A0A1E3RFF7:A0A1A3C469:A0A1Z4EB60:A0A1J0UCE4:A0A378V1C8:A0A0K0XFG3:A0A7Y4PVB2:A0A5P8ZJZ0:A0A1A0TNX7:A0A1Y0CE39:X7YDA3:V7MUL6:A0A0Q9JDY8:A0A132TA77:A…
MTB24	ALGATPNTGPAPQGA	52.25	1321.66	15	8.5	661.844	2	50	657000	14976	21233	A0A7U8YJL7:A0A0H3LGW5:A0A7U9K0X2:A0A045IMT6:A5U9D3:G8FRV9:R4MK95:A1KQD8:D6MJP4:G0TKY1:A0A8E0AGF7:A0A829BYI5:A0A8E0A1B7:A0A8E0AAI1:A0A7U8UFQ9:Q6PUJ6:A0A806JPW8:A0A501NZ69:A0A679LLX6:A0A7U8YC65:A0A328G3M7:A0A7W0ANR2:A0A8E0EZ95:A0A7U4BYM6
MTB24	LVGIVTEADIAR	52.25	1255.71	12	7.5	628.869	2	83.14	1030000	28387	36613	A0A7U8TVE1:A0A7U8ULY8:A0A0H3MG08:R4MKS0:G0TQM6:P9WJA3:A0A829C843:P9WJA2:A0A8E0ADK0:A0A7U8YFY3:A0A8E0E342:A0A7U8U0Z7:A0A7W0AMK8:A0A501NX42:A0A109SYY4:A0A8E0DXJ9:A0A0K2HZQ1:A0A045JJ98:A0A1R3Y200:A0A0H3LCG1:A0A7U4FAV8:A5U5X7:A0A328GCW6:A0A7U9K5Q8:A0A806JTB9:A0A8E0C0L1:R4M8G4:A0A655ARV5
MTB24	FLTTEAVVADKPEK	52.14	1546.82	14	7.6	516.619	3	53.53	3940000	16412	22825	A0A045HTZ7:A0A8E0AB19:A0A679LC36:A1KFR2:A0A8E0BYH2:A0A501P338:A0A8E0A1B2:A0A806JPI6:A0A829CF47:R4MDA5:P9WPE7:A0A7V9W698:A0A7U8YAA5:A0A120IZM0:A0A7U8UG22:A0A0H3LCC3:A0A7U9K1G6:A0A7U4BSE1:G0TP22:A0A328GWM4:A0A8D9ZUU4:A0A0K2HRZ9:A0A7U8U3K2:A0A7I7MUC6
MTB24	SIGVYAVNYPASDDYR	51.99	1788.83	16	9.7	895.432	2	87.98	316000	30220	38878	A0A8E0AC85:A0A1L6C5D4:A0A655JA39:A0A654U6R5:A5U405:A0A7U8U6U5:R4LYP6:A0A8E0EYP5:A0A1L6C682:A0A806JKL4:A0A679LG76:P9WP43:A0A8D9ZY27:A0A8E0E2G7:A0A7U8UJ47:P9WP42:R4MJ11:A0A501P0B9:A0A328GM94:A0A829CEI6:A0A8I0JZM1:A0A7U8U1J7:A0A045IUI5:A0A109SXH3:G0TLX8:A0A2I7W8M5:A0A7U9PKK9:A0A8D6AVT0:A0A0H3LA05:A0A655I6N5
MTB24	SSVGTAAASGAGSHAATGR	51.92	1614.77	19	3.9	539.266	3	16.77	88000	1680	5639	A0A806K8J0:P9WJC0:A0A829CH79:A5U9K7:P9WJC1:A0A8E0A9Q5:A0A8D5X162:A0A6H3MAY9:A0A7U8TVK8:A0A1R3Y5K9:A0A501P596:A0A8I0ESI0:G0TL59
MTB24	LEEENPEAAQALR	51.65	1468.72	13	6.7	735.37	2	50.64	223000	15211	21562	A0A1A3HP36:A0A1X1XI98:A0A0H3M855:A0A7U9K4P4:A0A120J1R6:A0A829C3Z6:A0A679LGC0:A0A501P578:A0A0H3LC14:G0TNE5:R4M8N9:A5U4S6:R4MID6:A0A328GKQ0:A0A0K2HXM9:A0A806JKZ8:A0A8E0E5N4:A0A7U8UKB5:A0A7U8U7D3:A0A8E0A5I8:A0A8D9ZYP5:A0A7V9W9P9
MTB24	ADEEQQQALSSQMGF	51.44	1667.71	15	4.7	834.866	2	97.75	734000	34809	43378	G4XZE7:X5FC46:A0A829C9J0:A0A806JQ29:G0TL54:P0A567:A5U9K2:A0A501P5V6:A0A7U8YM66:A0A344X8J3:P9WNK5:A0A8E0AGK7:A0A7U8UEB2:A0A8E0E3F2:A0A045IM14:B5ACB0:A0A8E0A082:A0A679LLB8:P9WNK4:A0A8E0C303:A0A7U8TXK8:B5TV88:A0A7U9PIL0:R4MCB6:B5ACA9:A0A0H3LG02:A0A0E9A567
MTB24	QNVFLDGNSNLVLR	51.1	1587.84	14	8.7	794.933	2	101.56	630000	36578	45072	A0A0T5Y1L0:A0A0K2HRN1:A0A7U4BRR3:A0A0H3M7R0:A0A328GXD6:A0A829C9E7:A0A8E0E0T2:R4LUC2:R4M4T1
MTB24	QNVFIDGNSNLVIR	51.1	1587.84	14	8.7	794.933	2	101.56	630000	36578	45072
MTB24	QNVFLDGNSNLVIR	51.1	1587.84	14	8.7	794.933	2	101.56	630000	36578	45072
MTB24	IGGGVAVGEPVVAMGNSGGQGGTPR	49.86	2223.11	25	8.8	1112.57	2	79.91	101000	27206	35159	A0A655D9G4:A0A655IS63:A0A7U9K126:A0A8E0C3H4:A0A0H3L4Z8:A0A0K2HQY9:G0TMD9:A0A8E0AGC7:A0A8E0DYU0:A0A806JNB3:A0A045JW80:A5TYK0:A0A0H3M2K8:A0A1X2LY00:O07175:A0A679LB07:A0A7U4F8M4:A0A8E0E3L1:L7N4F0:A0A328GY13:A0A7U8UFE8:A0A8I0EK15:A0A501P6K7:A0A829CGK9:A0A109ST14
MTB24	SLENYIAQTR	49.41	1193.6	10	5.2	597.812	2	65.17	6370000	21345	28347	R4M6N6:R4MJ07:A0A8E0A6M6:A0A654ZQ53:A0A7U9K4B9:A0A8E0DX31:A0A060IGQ3:A5U400:A0A7U8TZM5:A0A328GLU4:Q84AL7:A0A8E0E4H8:A0A806JTS9:A0A1L6C530:A0A829CE34:A0A679LGW2:A0A045IUI1:A0A8E0C157:A0A1L6C4P2:A0A1L6C4S5:A0A8I0EPS0:A0A0H3LA01:A0A7U8UJ27:G0TLX4:A0A7U8YI10:A0A1L6C5I5:A0A2I7W871:A0A1L6C5S2
MTB24	SLENYIAQTR	49.32	1193.6	10	5.2	597.812	2	65.17	6370000	21344	28118	R4M6N6:R4MJ07:A0A8E0A6M6:A0A654ZQ53:A0A7U9K4B9:A0A8E0DX31:A0A060IGQ3:A5U400:A0A7U8TZM5:A0A328GLU4:Q84AL7:A0A8E0E4H8:A0A806JTS9:A0A1L6C530:A0A829CE34:A0A679LGW2:A0A045IUI1:A0A8E0C157:A0A1L6C4P2:A0A1L6C4S5:A0A8I0EPS0:A0A0H3LA01:A0A7U8UJ27:G0TLX4:A0A7U8YI10:A0A1L6C5I5:A0A2I7W871:A0A1L6C5S2
MTB24	GILTVSVAVSEGKPTEK	49.3	1713.95	17	7.3	857.989	2	69.8	56800	23127	30375
MTB24	GILTVSVAVSEGKPTEK	42.17	1713.95	17	9	572.33	3	69.76	968000	23108	30292
MTB24	TGITTHIGSAGMAPEAK	49.11	1640.82	17	5.6	547.95	3	47.68	1020000	13963	20177	A0A0H3L583:A0A7U9PJX0:A0A7U4F9K6:A0A8E0AAC0:A0A109STG4:G0TNA4:A0A655G6X9:A0A0H3M181:A0A7V9W5Z5:A0A7U8TXW4:A0A8E0A3B7:A0A7U8UHA5:R4M4S5:A0A109S627:A0A806JR23:A0A8E0EWY9:L7N5Y7:A0A829CG56:A0A045HUW4:A5TZ36:A0A8E0A234:A0A7U8U399:O07236:A0A328GX55:A0A679LBM2:A0A2I7W353
MTB24	AGLFLTTEAVVADKPEK	49.05	1787.97	17	7	597	3	85.36	773000	29368	37656	A0A045HTZ7:A0A8E0AB19:A0A679LC36:A1KFR2:A0A8E0BYH2:A0A501P338:A0A8E0A1B2:A0A806JPI6:A0A829CF47:R4MDA5:P9WPE7:A0A7V9W698:A0A7U8YAA5:A0A120IZM0:A0A7U8UG22:A0A0H3LCC3:A0A7U9K1G6:A0A7U4BSE1:G0TP22:A0A328GWM4:A0A8D9ZUU4:A0A0K2HRZ9:A0A7U8U3K2:A0A7I7MUC6
MTB24	KWGAPTITNDGVSIAK	48.86	1656.88	16	6.7	553.306	3	72.65	495000	24418	31685	A0A045HTZ7:A0A8E0AB19:A0A679LC36:A1KFR2:A0A8E0BYH2:A0A501P338:A0A8E0A1B2:A0A806JPI6:A0A829CF47:R4MDA5:P9WPE7:A0A7V9W698:A0A7U8YAA5:A0A120IZM0:A0A7U8UG22:A0A0H3LCC3:A0A7U9K1G6:A0A7U4BSE1:G0TP22:A0A328GWM4:A0A8D9ZUU4:A0A0K2HRZ9:A0A7U8U3K2:A0A7I7MUC6
MTB24	EKPQEGTVVAVGPGR	48.51	1522.81	15	5.9	508.614	3	30.92	8230000	7841	12263	A0A328G5U2:A0A8E0A8T7:G0TIS9:A0A109T0T0:A0A7U9PM50:A0A0K2I1H4:A0A1X1W248:A0A7U4BXU8:U5WWQ5:A0A7V9WC39:A0A8B4QG78:A0A2U9PLG7:A0A1E3TIH9:A0A1Y0CF75:A0A1J0UHD8:A0A7I7UG47:A0A1E3R891:A0A7W8CLI4:A0A2Z5YB02:A0A1E3SL23:A0A1V4Q183:A0A4R6I942:A0A7D6I6X4:A0A2S8LBU3:A0A0Q9AHC7:A0A1T3WP11
MTB24	AAVDALLAGR	47.94	955.545	10	9	478.784	2	68.9	227000	22736	29911
MTB24	AAVDAILAGR	47.94	955.545	10	9	478.784	2	68.9	227000	22736	29911
MTB24	GLNALADAVK	47.23	970.545	10	6.3	486.283	2	64.93	5980000	21260	28229	A0A045HTZ7:A0A8E0AB19:A0A679LC36:A1KFR2:A0A8E0BYH2:A0A501P338:A0A8E0A1B2:A0A806JPI6:A0A829CF47:R4MDA5:P9WPE7:A0A7V9W698:A0A7U8YAA5:A0A120IZM0:A0A7U8UG22:A0A0H3LCC3:A0A7U9K1G6:A0A7U4BSE1:G0TP22:A0A328GWM4:A0A8D9ZUU4:A0A0K2HRZ9:A0A7U8U3K2:A0A7I7MUC6
MTB24	GLNALADAVK	42.45	970.545	10	6.3	486.283	2	64.93	5980000	21259	27996	A0A045HTZ7:A0A8E0AB19:A0A679LC36:A1KFR2:A0A8E0BYH2:A0A501P338:A0A8E0A1B2:A0A806JPI6:A0A829CF47:R4MDA5:P9WPE7:A0A7V9W698:A0A7U8YAA5:A0A120IZM0:A0A7U8UG22:A0A0H3LCC3:A0A7U9K1G6:A0A7U4BSE1:G0TP22:A0A328GWM4:A0A8D9ZUU4:A0A0K2HRZ9:A0A7U8U3K2:A0A7I7MUC6
MTB24	FLLDQAITSAGR	47.1	1290.69	12	5.2	646.357	2	97.54	894000	34716	43268
[truncated: 39,917 more rows]

## Sheet: Dataset EV1C
	Table S3: PEAKS OUTPUT FOR M. abscessus SAMPLES
Dataset EV1C: PEAKS Output for M. abscessus Samples
Sample ID	Peptide	-10lgP	Mass	Length	ppm	m/z	Z	RT	Area	Id	Scan	Accession	PTM
MAB19	THSTVSSQVASYLDKNPTINDGITNAAK	132.64	2931.46	28	1.3	978.159	3	53.41	12400000	5715	26817	A0A829MDT3:A0A0S1T0S2:A0A829QBC8:A0A1N5R943:A0A829Q7I6:A0A829I035:A0A829PP88:A0A1U0Q565:A0A1N5BMR1:X8DUC0:B1MNV7:A0A899QZH7:R4UQX4
MAB19	THSTVSSQVASYLDKNPTINDGITNAAK	127.7	2931.46	28	2.9	978.16	3	53.01	0	25521	26523	A0A829MDT3:A0A0S1T0S2:A0A829QBC8:A0A1N5R943:A0A829Q7I6:A0A829I035:A0A829PP88:A0A1U0Q565:A0A1N5BMR1:X8DUC0:B1MNV7:A0A899QZH7:R4UQX4
MAB19	THSTVSSQVASYLDKNPTINDGITNAAK	113.84	2931.46	28	2.1	978.159	3	52.96	0	25499	26497	A0A829MDT3:A0A0S1T0S2:A0A829QBC8:A0A1N5R943:A0A829Q7I6:A0A829I035:A0A829PP88:A0A1U0Q565:A0A1N5BMR1:X8DUC0:B1MNV7:A0A899QZH7:R4UQX4
MAB19	THSTVSSQVASYLDKNPTINDGITNAAK	111.51	2931.46	28	-0.4	978.157	3	54.02	0	25959	27146	A0A829MDT3:A0A0S1T0S2:A0A829QBC8:A0A1N5R943:A0A829Q7I6:A0A829I035:A0A829PP88:A0A1U0Q565:A0A1N5BMR1:X8DUC0:B1MNV7:A0A899QZH7:R4UQX4
MAB19	THSTVSSQVASYLDKNPTINDGITNAAK	94.44	2931.46	28	-1.9	733.869	4	53.02	0	25528	26532	A0A829MDT3:A0A0S1T0S2:A0A829QBC8:A0A1N5R943:A0A829Q7I6:A0A829I035:A0A829PP88:A0A1U0Q565:A0A1N5BMR1:X8DUC0:B1MNV7:A0A899QZH7:R4UQX4
MAB19	THSTVSSQVASYLDKNPTINDGITNAAK	90.74	2931.46	28	-2.4	733.868	4	53.39	84000000	5711	26851	A0A829MDT3:A0A0S1T0S2:A0A829QBC8:A0A1N5R943:A0A829Q7I6:A0A829I035:A0A829PP88:A0A1U0Q565:A0A1N5BMR1:X8DUC0:B1MNV7:A0A899QZH7:R4UQX4
MAB19	THSTVSSQVASYLDKNPTINDGITNAAK	76.77	2931.46	28	0.9	733.87	4	52.81	0	25436	26402	A0A829MDT3:A0A0S1T0S2:A0A829QBC8:A0A1N5R943:A0A829Q7I6:A0A829I035:A0A829PP88:A0A1U0Q565:A0A1N5BMR1:X8DUC0:B1MNV7:A0A899QZH7:R4UQX4
MAB19	THSTVSSQVASYLDKNPTINDGITNAAK	51.74	2931.46	28	-2.4	733.868	4	53.39	84000000	5712	27157	A0A829MDT3:A0A0S1T0S2:A0A829QBC8:A0A1N5R943:A0A829Q7I6:A0A829I035:A0A829PP88:A0A1U0Q565:A0A1N5BMR1:X8DUC0:B1MNV7:A0A899QZH7:R4UQX4
MAB19	THSTVSSQVASYLDKNPTINDGITNAAK	22.17	2931.46	28	2.2	733.871	4	54.58	0	26229	27508	A0A829MDT3:A0A0S1T0S2:A0A829QBC8:A0A1N5R943:A0A829Q7I6:A0A829I035:A0A829PP88:A0A1U0Q565:A0A1N5BMR1:X8DUC0:B1MNV7:A0A899QZH7:R4UQX4
MAB19	LDTGLDKDAYQSTDFLAK	98.34	1999.97	18	0.8	667.664	3	55.34	5070000	6039	28036	A0A829M9G1:A0A829PN84:A0A0S1SZS4:A0A1N4C461:A0A1N1KNZ8:A0A829Q994:X8DVU2:A0A829QB19:A0A829HX46:R4USP3:A0A1U3IZH5:B1MMR6:A0A1N4PAS2
MAB19	LDTGLDKDAYQSTDFLAK	46.94	1999.97	18	1.9	667.665	3	54.89	0	26380	27707	A0A829M9G1:A0A829PN84:A0A0S1SZS4:A0A1N4C461:A0A1N1KNZ8:A0A829Q994:X8DVU2:A0A829QB19:A0A829HX46:R4USP3:A0A1U3IZH5:B1MMR6:A0A1N4PAS2
MAB19	ILVQANEAETTTASGLVIPDTAK	93.84	2341.24	23	0.3	1171.62	2	59.56	0	28377	30565	A0A5P8ZMQ8:A0A132TCT3:A0A448II23:A0A0Q9JMJ3
MAB19	ILVQANEAETTTASGLVIPDTAK	72.04	2341.24	23	3.6	781.421	3	59.52	0	28351	30537	A0A5P8ZMQ8:A0A132TCT3:A0A448II23:A0A0Q9JMJ3
MAB19	ILVQANEAETTTASGLVIPDTAK	70.67	2341.24	23	1.3	781.419	3	59.7	1790000	6722	30591	A0A5P8ZMQ8:A0A132TCT3:A0A448II23:A0A0Q9JMJ3
MAB19	ILVQANEAETTTASGLVIPDTAK	68.32	2341.24	23	0.2	781.418	3	60.07	0	28643	30893	A0A5P8ZMQ8:A0A132TCT3:A0A448II23:A0A0Q9JMJ3
MAB19	NSPSGTGLNAATGEYEDLLAAGVADPVK	90.67	2716.32	28	3.3	1359.17	2	72.61	0	35409	39071	X8DZT2:A0A1N0Y7W4:A0A829MC21:A0A829PYQ6:A0A829PLE9:A0A829HZT7:A0A1U2MVF0:A0A0U1AZN5:B1MHS6:A0A1N4K8H0:R4U973:A0A829QPA8
MAB19	NSPSGTGLNAATGEYEDLLAAGVADPVK	78.21	2716.32	28	4.9	906.449	3	72.79	1010000	8997	39063	X8DZT2:A0A1N0Y7W4:A0A829MC21:A0A829PYQ6:A0A829PLE9:A0A829HZT7:A0A1U2MVF0:A0A0U1AZN5:B1MHS6:A0A1N4K8H0:R4U973:A0A829QPA8
MAB19	YVISSDRDFLSQTLVLQNEPPSK	88.7	2635.35	23	0.9	879.456	3	64.53	0	31183	33937	A0A829MHX0
MAB19	YVISSDRDFLSQTLVLQNEPPSK	80.06	2635.35	23	0.3	879.455	3	64.63	0	31237	34003	A0A829MHX0
MAB19	ALQGWQPTDASLVTYQGFPSSIVEGTFR	84.37	3054.51	28	2.8	1019.18	3	84.07	696000	11001	46202	A0A829PI51:A0A1N3JXI6:A0A1N6AR04:A0A829Q724:A0A899QFR4:B1MMK7:A0A829QM18:A0A0U0XQS6
MAB19	ALQGWQPTDASLVTYQGFPSSIVEGTFR	66.06	3054.51	28	1.2	1019.18	3	83.71	0	40762	45996	A0A829PI51:A0A1N3JXI6:A0A1N6AR04:A0A829Q724:A0A899QFR4:B1MMK7:A0A829QM18:A0A0U0XQS6
MAB19	ALQGWQPTDASLVTYQGFPSSIVEGTFR	56.13	3054.51	28	-0.1	1019.17	3	83.55	0	40695	45895	A0A829PI51:A0A1N3JXI6:A0A1N6AR04:A0A829Q724:A0A899QFR4:B1MMK7:A0A829QM18:A0A0U0XQS6
MAB19	LIGEFDTNEAVSHGPVEVK	83.63	2040.02	19	2.2	681.013	3	51.31	0	24834	25495	A0A829PI51:A0A1N3JXI6:A0A1N6AR04:A0A829Q724:A0A899QFR4:B1MMK7:A0A829QM18:A0A0U0XQS6
MAB19	LIGEFDTNEAVSHGPVEVK	34.16	2040.02	19	2.8	681.013	3	50.81	0	24546	25165	A0A829PI51:A0A1N3JXI6:A0A1N6AR04:A0A829Q724:A0A899QFR4:B1MMK7:A0A829QM18:A0A0U0XQS6
MAB19	DSLQAAGLTPATYIGTGGLYGR	82.14	2181.11	22	-4	1091.55	2	70.21	0	34111	37538	A0A0E3TTC0:A0A7U4RC28:A0A1S1MCN6:A0A829Q672:A0A829QNH5:A0A899QSW3:A0A899VBX1:A0A829M8R6:A0A829PM50:A0A0U0ZUC8:A0A1N6B7K2:A0A1U0UAS4:A0A809GSN2:A0A4Y6IV05:X8DYU2:A0A1Z4ERN2:B1MFL7:A0A418LHZ8:R4U5V8:A0A829I0F6:A0A1M9PN36
MAB19	VVVTKDETTIVEGAGDSDAIAGR	81.94	2302.17	23	0.5	768.394	3	47.68	169000	4901	23205	X8DZT2:A0A1N0Y7W4:A0A829MC21:A0A829PYQ6:A0A829PLE9:A0A829HZT7:A0A1U2MVF0:A0A0U1AZN5:B1MHS6:A0A1N4K8H0:R4U973:A0A829QPA8
MAB19	VVVTKDETTIVEGAGDSDAIAGR	80.74	2302.17	23	0.5	768.394	3	47.68	169000	4900	23129	X8DZT2:A0A1N0Y7W4:A0A829MC21:A0A829PYQ6:A0A829PLE9:A0A829HZT7:A0A1U2MVF0:A0A0U1AZN5:B1MHS6:A0A1N4K8H0:R4U973:A0A829QPA8
MAB19	RIPLDVSEGDVVIYSK	81.86	1788.96	16	0	597.327	3	55.35	4890000	6041	28102	A0A5P8ZMQ8:A0A132TCT3:A0A448II23:A0A0Q9JMJ3
MAB19	GTIFSSPSTGAHLVQGEILK	81.79	2041.08	20	-0.4	681.367	3	56.92	0	27280	28964	A0A829QR25:A0A829MD62:X8DQP7:A0A829Q8B5:A0A829PMQ8:A0A899QJP3:A0A899V8W7:A0A0U0ZND6:A0A1N5SQ66:A0A1T8DNR7:A0A1N1FYW7:A0A1T8L9S0:B1MKH4:A0A418LBW5:A0A829HZ63:R4UAN4:A0A8B3CXD0:A0A1S1KWV8:A0A0E3TPC5:A0A7U4RDL3:A0A4Y6IK63:A0A809GUS4:A0A1Z4EU34
MAB19	TYTVESGDTLWAIAER	81	1810.87	16	3.8	906.445	2	66.8	0	32382	35398	X8DX26:R4ULX2:A0A8B4DUW7:A0A1U1ABQ1:A0A8B3D5M5:A0A1T7XQE7:A0A829QDB3:A0A829Q8A7:B1MB33:A0A1N0C0T3:A0A829PQL5:A0A1N4A9R0
MAB19	TYTVESGDTLWAIAER	74.76	1810.87	16	-0.5	906.442	2	67.36	0	32659	35749	X8DX26:R4ULX2:A0A8B4DUW7:A0A1U1ABQ1:A0A8B3D5M5:A0A1T7XQE7:A0A829QDB3:A0A829Q8A7:B1MB33:A0A1N0C0T3:A0A829PQL5:A0A1N4A9R0
MAB19	TVGDVVNYIEKLEQENPEAAANIR	80.97	2671.35	24	1.9	891.455	3	80.02	0	38971	43663	A0A0E3XMF2:A0A7U4REW9:A0A1Z4EVY4:A0A809GIF9:A0A0U1BPU5:B1MNR0:X8DS69:A0A1M8SQ16:A0A829PP24:A0A829MGI2:A0A829HXR6:R4U9V2:A0A829PX34:A0A1N2UKD2:A0A1U0QBF8:A0A829QD15:A0A1M9WS38
MAB19	TQSYLVSRPDVAASLGGIAAPLNELR	78.17	2697.44	26	1.8	900.155	3	70.99	1050000	8814	38022	A0A1N0V747:A0A829PAJ6:X8DF76:A0A0U0ZZU6:A0A1U0I217:B1MKV2:R4V0Y7:A0A1N5XGK9:A0A829HSB7:A0A899V401:A0A8B4E381:A0A829MC37:A0A1N3KCE5:A0A0U0YIH6:A0A829QM35:A0A829Q0F0
MAB19	TQSYLVSRPDVAASLGGIAAPLNELR	49.57	2697.44	26	1.8	900.155	3	70.99	1050000	8813	37857	A0A1N0V747:A0A829PAJ6:X8DF76:A0A0U0ZZU6:A0A1U0I217:B1MKV2:R4V0Y7:A0A1N5XGK9:A0A829HSB7:A0A899V401:A0A8B4E381:A0A829MC37:A0A1N3KCE5:A0A0U0YIH6:A0A829QM35:A0A829Q0F0
MAB19	GNQGIEYVIPVFQQMVR	75.76	1977.01	17	0.5	660.011	3	79.01	3190000	10118	43042	A0A1M9BQP5:A0A829PVC9:B1MIG6:A0A829Q2T9:A0A829QIX4:A5A9S9:A0A1N0MDN0:X8DIW3:A0A1N5WTF3:A0A1N0PV23:A0A0U0ZJM6:A0A1T5ZZJ5:A0A829MKF8:R4UX95:A0A829HSK7:A0A1Z4F308:A0A809GM67:A5A9Q1:A0A7Z9E6V6:A0A1S1KBS7:A0A1S1LPB5
MAB19	GNQGIEYVIPVFQQMVR	70.61	1977.01	17	1.6	989.514	2	78.99	6200000	10114	42987	A0A1M9BQP5:A0A829PVC9:B1MIG6:A0A829Q2T9:A0A829QIX4:A5A9S9:A0A1N0MDN0:X8DIW3:A0A1N5WTF3:A0A1N0PV23:A0A0U0ZJM6:A0A1T5ZZJ5:A0A829MKF8:R4UX95:A0A829HSK7:A0A1Z4F308:A0A809GM67:A5A9Q1:A0A7Z9E6V6:A0A1S1KBS7:A0A1S1LPB5
MAB19	GNQGIEYVIPVFQQMVR	70.22	1977.01	17	2.8	989.515	2	79.47	0	38744	43337	A0A1M9BQP5:A0A829PVC9:B1MIG6:A0A829Q2T9:A0A829QIX4:A5A9S9:A0A1N0MDN0:X8DIW3:A0A1N5WTF3:A0A1N0PV23:A0A0U0ZJM6:A0A1T5ZZJ5:A0A829MKF8:R4UX95:A0A829HSK7:A0A1Z4F308:A0A809GM67:A5A9Q1:A0A7Z9E6V6:A0A1S1KBS7:A0A1S1LPB5
MAB19	GNQGIEYVIPVFQQMVR	63.8	1977.01	17	0.5	660.011	3	79.01	3190000	10117	42856	A0A1M9BQP5:A0A829PVC9:B1MIG6:A0A829Q2T9:A0A829QIX4:A5A9S9:A0A1N0MDN0:X8DIW3:A0A1N5WTF3:A0A1N0PV23:A0A0U0ZJM6:A0A1T5ZZJ5:A0A829MKF8:R4UX95:A0A829HSK7:A0A1Z4F308:A0A809GM67:A5A9Q1:A0A7Z9E6V6:A0A1S1KBS7:A0A1S1LPB5
MAB19	GNQGIEYVIPVFQQMVR	48.7	1977.01	17	-0.3	989.512	2	78.5	0	38303	42724	A0A1M9BQP5:A0A829PVC9:B1MIG6:A0A829Q2T9:A0A829QIX4:A5A9S9:A0A1N0MDN0:X8DIW3:A0A1N5WTF3:A0A1N0PV23:A0A0U0ZJM6:A0A1T5ZZJ5:A0A829MKF8:R4UX95:A0A829HSK7:A0A1Z4F308:A0A809GM67:A5A9Q1:A0A7Z9E6V6:A0A1S1KBS7:A0A1S1LPB5
MAB19	GNQGIEYVIPVFQQMVR	38.6	1977.01	17	1.2	660.011	3	79.56	0	38775	43384	A0A1M9BQP5:A0A829PVC9:B1MIG6:A0A829Q2T9:A0A829QIX4:A5A9S9:A0A1N0MDN0:X8DIW3:A0A1N5WTF3:A0A1N0PV23:A0A0U0ZJM6:A0A1T5ZZJ5:A0A829MKF8:R4UX95:A0A829HSK7:A0A1Z4F308:A0A809GM67:A5A9Q1:A0A7Z9E6V6:A0A1S1KBS7:A0A1S1LPB5
MAB19	GNQGIEYVIPVFQQMVR	22.52	1977.01	17	0.4	660.011	3	78.48	0	38291	42711	A0A1M9BQP5:A0A829PVC9:B1MIG6:A0A829Q2T9:A0A829QIX4:A5A9S9:A0A1N0MDN0:X8DIW3:A0A1N5WTF3:A0A1N0PV23:A0A0U0ZJM6:A0A1T5ZZJ5:A0A829MKF8:R4UX95:A0A829HSK7:A0A1Z4F308:A0A809GM67:A5A9Q1:A0A7Z9E6V6:A0A1S1KBS7:A0A1S1LPB5
MAB19	AAVGGAAPAAADAAEEQSEFDVILESAGDKK	75.73	2987.44	31	1	996.818	3	67.8	138000	8403	35932	A0A829PV92
MAB19	QYVDAYTAAGGK	72.43	1242.59	12	2.3	622.301	2	36.1	2150000	2938	16151	A0A1N4W8J9:A0A829Q626:A0A0U0X8Q1:B1MEL3:A0A829QNZ7:A0A829PI00:A0A1N5TAI0:A0A829I098:A0A1N6BE83:A0A0U0ZTL2:X8DFZ0:R4U5J7:A0A1U1YJD2:A0A829MA98
MAB19	QYVDAYTAAGGK	63.78	1242.59	12	0.6	622.3	2	35.64	0	18529	15820	A0A1N4W8J9:A0A829Q626:A0A0U0X8Q1:B1MEL3:A0A829QNZ7:A0A829PI00:A0A1N5TAI0:A0A829I098:A0A1N6BE83:A0A0U0ZTL2:X8DFZ0:R4U5J7:A0A1U1YJD2:A0A829MA98
MAB19	KGGGAAPVYEAPKPEK	68.41	1597.85	16	2.8	533.623	3	23.54	1160000	1006	9211	B1MP48:A0A1N2X1T6:A0A829PPF4:R4UCU2:A0A1N6A9E7:A0A829QCJ6:X8DPP9:B1MP48:A0A829HW39:A0A0U0ZQE2:A0A829QC11:A0A8B4EPR4:A0A1T7C447:A0A418L2Z4:A0A829MH10
MAB19	KGGGAAPVYEAPKPEK	42.67	1597.85	16	2.8	533.623	3	23.54	1160000	1005	8922	B1MP48:A0A1N2X1T6:A0A829PPF4:R4UCU2:A0A1N6A9E7:A0A829QCJ6:X8DPP9:B1MP48:A0A829HW39:A0A0U0ZQE2:A0A829QC11:A0A8B4EPR4:A0A1T7C447:A0A418L2Z4:A0A829MH10
MAB19	KGGGAAPVYEAPKPEK	40.99	1597.85	16	-1.3	533.621	3	23.18	0	14988	8910	B1MP48:A0A1N2X1T6:A0A829PPF4:R4UCU2:A0A1N6A9E7:A0A829QCJ6:X8DPP9:B1MP48:A0A829HW39:A0A0U0ZQE2:A0A829QC11:A0A8B4EPR4:A0A1T7C447:A0A418L2Z4:A0A829MH10
MAB19	ISIPIPNNWANVPDPNVPNAYQVIVSK	67.29	2958.56	27	2.3	987.194	3	80.93	0	39390	44242	A0A829PI51:A0A1N3JXI6:A0A1N6AR04:A0A829Q724:A0A899QFR4:B1MMK7:A0A829QM18:A0A0U0XQS6
MAB19	ISIPIPNNWANVPDPNVPNAYQVIVSK	53.73	2958.56	27	0.5	987.192	3	81.36	0	39615	44511	A0A829PI51:A0A1N3JXI6:A0A1N6AR04:A0A829Q724:A0A899QFR4:B1MMK7:A0A829QM18:A0A0U0XQS6
MAB19	ISIPIPNNWANVPDPNVPNAYQVIVSK	44.55	2958.56	27	1.1	987.193	3	80.83	0	39341	44181	A0A829PI51:A0A1N3JXI6:A0A1N6AR04:A0A829Q724:A0A899QFR4:B1MMK7:A0A829QM18:A0A0U0XQS6
MAB19	THSTVSSQVASYLDK	66.84	1621.79	15	-1.6	541.603	3	43.71	0	21441	20691	A0A829MDT3:A0A0S1T0S2:A0A829QBC8:A0A1N5R943:A0A829Q7I6:A0A829I035:A0A829PP88:A0A1U0Q565:A0A1N5BMR1:X8DUC0:B1MNV7:A0A899QZH7:R4UQX4
MAB19	THSTVSSQVASYLDK	59.98	1621.79	15	1.8	541.605	3	43.58	0	21406	20623	A0A829MDT3:A0A0S1T0S2:A0A829QBC8:A0A1N5R943:A0A829Q7I6:A0A829I035:A0A829PP88:A0A1U0Q565:A0A1N5BMR1:X8DUC0:B1MNV7:A0A899QZH7:R4UQX4
MAB19	NQAESLVYQTEK	64.93	1408.68	12	1.2	705.348	2	38.87	201000	3429	17876	A0A1A3BD56:A0A0Q9JIM6:A0A1E3RNQ2:A0A2S8KVW7:A0A1T3VWA4:A0A1R0V842:A0A1Y0CCA9:A0A2M9F6H6:A0A1J0UBB5:A0A7I9ZB53:A0A1A2UPM3:A0A1A2XEN4:A0A1A3TFT7:A0A448IFZ9:A0A1A2QH22:A0A378V2U2:A0A1X1U6Q3:A0A1A2BLJ9:A0A051UH23:A0A1W9ZJU0:A0A0K0X0F4:A0A1A3E423:A0A100ZKM0:A0A8B4QJE1:V7IXH5:A0A049DNL1:A0A2A2ZSN1:A0A132TAG3:A0A5P8ZL38:A0A1A3J810
MAB19	TVANFVGLADGSK	64.01	1277.66	13	3.2	639.839	2	51.31	110000	5422	25507	A0A1S1LNC1:A0A809H1K2:A0A1Z4EQZ3:A0A7U4RBF7:A0A8B3CXL6:A0A418KZK9:B1ME63:A0A8B4DUW1:A0A1N1DAG6:A0A899VEF9:A0A829PWC0:A0A829QM14:A0A829PKH9:A0A1N3SR52:A0A0E3XSZ7:A0A829M9T4:A0A0U1ABJ9:A0A1T6I8P4:A0A1N6BTK6:X8DEP8:A0A829I2B3:R4U590
MAB19	TVANFVGLADGSK	61.52	1277.66	13	1	639.837	2	51.55	109000	5472	25679	A0A1S1LNC1:A0A809H1K2:A0A1Z4EQZ3:A0A7U4RBF7:A0A8B3CXL6:A0A418KZK9:B1ME63:A0A8B4DUW1:A0A1N1DAG6:A0A899VEF9:A0A829PWC0:A0A829QM14:A0A829PKH9:A0A1N3SR52:A0A0E3XSZ7:A0A829M9T4:A0A0U1ABJ9:A0A1T6I8P4:A0A1N6BTK6:X8DEP8:A0A829I2B3:R4U590
MAB19	REESEVFAVNYPPEALTSQWPNWGK	63.77	2933.4	25	2	978.806	3	72.86	0	35544	39230	A0A1N1LHT7:A0A829QE43:X8DPI9:A0A829PX47:A0A829PPV9:A0A1N3YRM8:A0A0S1T1M6:B1MAW4:A0A1T7C8Q6:R4UUB3:A0A0U0YXF3:A0A829HXM8:A0A1N5ZUN4:A0A1T9HZU1:A0A829MF43:A0A1M8T875
MAB19	NPTINDGITNAAK	63.56	1327.67	13	0.7	664.843	2	35.86	1890000	2901	16051	A0A829MDT3:A0A0S1T0S2:A0A829QBC8:A0A1N5R943:A0A829Q7I6:A0A829I035:A0A829PP88:A0A1U0Q565:A0A1N5BMR1:X8DUC0:B1MNV7:A0A899QZH7:R4UQX4
MAB19	NPTINDGITNAAK	61.27	1327.67	13	2.6	664.844	2	35.51	74300	2823	15710	A0A829MDT3:A0A0S1T0S2:A0A829QBC8:A0A1N5R943:A0A829Q7I6:A0A829I035:A0A829PP88:A0A1U0Q565:A0A1N5BMR1:X8DUC0:B1MNV7:A0A899QZH7:R4UQX4
MAB19	PLTPADVHNVAFSKPPIGK	63.34	1987.09	19	2	497.779	4	48.16	0	23347	23494	B1MP48:A0A1N2X1T6:A0A829PPF4:R4UCU2:A0A1N6A9E7:A0A829QCJ6:X8DPP9:B1MP48:A0A829HW39:A0A0U0ZQE2:A0A829QC11:A0A8B4EPR4:A0A1T7C447:A0A418L2Z4:A0A829MH10
MAB19	PLTPADVHNVAFSKPPIGK	34.96	1987.09	19	1.3	497.779	4	47.63	0	23081	23152	B1MP48:A0A1N2X1T6:A0A829PPF4:R4UCU2:A0A1N6A9E7:A0A829QCJ6:X8DPP9:B1MP48:A0A829HW39:A0A0U0ZQE2:A0A829QC11:A0A8B4EPR4:A0A1T7C447:A0A418L2Z4:A0A829MH10
MAB19	ESGAVFQQFQGGAIIAK	62.26	1749.9	17	1.6	875.959	2	59.39	0	28283	30451	A0A829PQX7:A0A418L1M3:A0A8B3D1M2:A0A829Q019:A0A829QFT1:A0A1M8U5D7:B1MBM0:A0A0U1BD45:A0A829HUW6:A0A829MCC7:R4USI5:A0A1U1GL82:A0A1U1KLA2:A0A1N0VCW0:A0A1N5ZL29:A0A1U3RWK8:X8DPR5:A0A1U1KLA7
MAB19	QIAFNSGLEPGVVAEK	61.42	1657.87	16	1.4	829.94	2	54.64	0	26254	27542	X8DZT2:A0A1N0Y7W4:A0A829MC21:A0A829PYQ6:A0A829PLE9:A0A829HZT7:A0A1U2MVF0:A0A0U1AZN5:B1MHS6:A0A1N4K8H0:R4U973:A0A829QPA8
MAB19	LEQENPEAAANIR	61.06	1453.72	13	0.4	727.864	2	37.23	0	19167	16819	A0A0E3XMF2:A0A7U4REW9:A0A1Z4EVY4:A0A809GIF9:A0A0U1BPU5:B1MNR0:X8DS69:A0A1M8SQ16:A0A829PP24:A0A829MGI2:A0A829HXR6:R4U9V2:A0A829PX34:A0A1N2UKD2:A0A1U0QBF8:A0A829QD15:A0A1M9WS38
MAB19	DLVDGAPKPLLEK	60.98	1393.78	13	0.5	697.897	2	47.82	495000	4930	23342	A0A829PV92
MAB19	DLVDGAPKPLLEK	43.08	1393.78	13	0.2	465.6	3	47.83	1430000	4931	23351	A0A829PV92
MAB19	NAQDSAMMTSPEGR	60.77	1493.62	14	3.6	747.82	2	33.25	0	17840	14496	A0A0E3TTC0:A0A7U4RC28:A0A1S1MCN6:A0A829Q672:A0A829QNH5:A0A899QSW3:A0A899VBX1:A0A829M8R6:A0A829PM50:A0A0U0ZUC8:A0A1N6B7K2:A0A1U0UAS4:A0A809GSN2:A0A4Y6IV05:X8DYU2:A0A1Z4ERN2:B1MFL7:A0A418LHZ8:R4U5V8:A0A829I0F6:A0A1M9PN36
MAB19	NAQDSAMMTSPEGR	52.87	1493.62	14	3.8	747.82	2	32.71	0	17696	14201	A0A0E3TTC0:A0A7U4RC28:A0A1S1MCN6:A0A829Q672:A0A829QNH5:A0A899QSW3:A0A899VBX1:A0A829M8R6:A0A829PM50:A0A0U0ZUC8:A0A1N6B7K2:A0A1U0UAS4:A0A809GSN2:A0A4Y6IV05:X8DYU2:A0A1Z4ERN2:B1MFL7:A0A418LHZ8:R4U5V8:A0A829I0F6:A0A1M9PN36
MAB19	TVGNVVQNAASYLEQHPDVDAAFTEIK	60.47	2915.43	27	3.6	972.818	3	76.29	125000	9740	41398	A0A1N0V747:A0A829PAJ6:X8DF76:A0A0U0ZZU6:A0A1U0I217:B1MKV2:R4V0Y7:A0A1N5XGK9:A0A829HSB7:A0A899V401:A0A8B4E381:A0A829MC37:A0A1N3KCE5:A0A0U0YIH6:A0A829QM35:A0A829Q0F0
MAB19	TVGNVVQNAASYLEQHPDVDAAFTEIK	20.86	2915.43	27	4.3	972.819	3	75.96	0	37095	41165	A0A1N0V747:A0A829PAJ6:X8DF76:A0A0U0ZZU6:A0A1U0I217:B1MKV2:R4V0Y7:A0A1N5XGK9:A0A829HSB7:A0A899V401:A0A8B4E381:A0A829MC37:A0A1N3KCE5:A0A0U0YIH6:A0A829QM35:A0A829Q0F0
MAB19	EIELEDPYEK	60.27	1263.59	10	1.2	632.8	2	48.18	0	23356	23508	X8DZT2:A0A1N0Y7W4:A0A829MC21:A0A829PYQ6:A0A829PLE9:A0A829HZT7:A0A1U2MVF0:A0A0U1AZN5:B1MHS6:A0A1N4K8H0:R4U973:A0A829QPA8
MAB19	EIELEDPYEK	56.69	1263.59	10	0.2	632.799	2	47.66	0	23095	23170	X8DZT2:A0A1N0Y7W4:A0A829MC21:A0A829PYQ6:A0A829PLE9:A0A829HZT7:A0A1U2MVF0:A0A0U1AZN5:B1MHS6:A0A1N4K8H0:R4U973:A0A829QPA8
MAB19	EIELEDPYEK	54.93	1263.59	10	-1.7	632.798	2	48.68	0	23622	23835	X8DZT2:A0A1N0Y7W4:A0A829MC21:A0A829PYQ6:A0A829PLE9:A0A829HZT7:A0A1U2MVF0:A0A0U1AZN5:B1MHS6:A0A1N4K8H0:R4U973:A0A829QPA8
MAB19	AGDNYFDLEEFVAR	59.59	1644.74	14	2.3	823.378	2	74.18	859000	9315	39901	X8DHI2:A0A1Z4ER90:A0A1S1KD83:A0A418LH87:A0A0E3XMH5:A0A1N6AR34:A0A809GGC0:A0A829I0Q4:A0A899QSC2:A0A829M524:A0A7U4TWS7:A0A829PMJ0:A0A829QLY2:B1MEG2:A0A4Y6IGL1:A0A1S1M8L9:A0A1U4H0X7:A0A1N0P6P5:A0A1U0TNL0:A0A1N6BGE9:R4UFP3:A0A0U0YHZ4:A0A829Q339
MAB19	AGDNYFDLEEFVAR	59.47	1644.74	14	2.3	823.378	2	74.18	859000	9316	40256	X8DHI2:A0A1Z4ER90:A0A1S1KD83:A0A418LH87:A0A0E3XMH5:A0A1N6AR34:A0A809GGC0:A0A829I0Q4:A0A899QSC2:A0A829M524:A0A7U4TWS7:A0A829PMJ0:A0A829QLY2:B1MEG2:A0A4Y6IGL1:A0A1S1M8L9:A0A1U4H0X7:A0A1N0P6P5:A0A1U0TNL0:A0A1N6BGE9:R4UFP3:A0A0U0YHZ4:A0A829Q339
MAB19	FVEAYTAAGGK	59.15	1112.55	11	0.8	557.282	2	34.77	0	18191	15294	A0A0U0ZRZ2:A0A1N4VCK0:A0A829PDF9:A0A1U0TK56:A0A829M647:A0A829I3P9:A0A0U1ASS3:A0A1N3ZIL6:B1MEL2:R4UNI0:A0A829QMP9:A0A829Q155:X8DKT7:A0A809GG02:A0A7U4RBZ1:A0A0E3TN56:A0A1S1M8G8:A0A1Z4ERE5
MAB19	FVEAYTAAGGK	53.12	1112.55	11	1.8	557.282	2	35.03	0	18265	15434	A0A0U0ZRZ2:A0A1N4VCK0:A0A829PDF9:A0A1U0TK56:A0A829M647:A0A829I3P9:A0A0U1ASS3:A0A1N3ZIL6:B1MEL2:R4UNI0:A0A829QMP9:A0A829Q155:X8DKT7:A0A809GG02:A0A7U4RBZ1:A0A0E3TN56:A0A1S1M8G8:A0A1Z4ERE5
MAB19	TVGDVVNYIEK	58.83	1235.64	11	1.3	618.827	2	53.34	0	25689	26737	A0A0E3XMF2:A0A7U4REW9:A0A1Z4EVY4:A0A809GIF9:A0A0U1BPU5:B1MNR0:X8DS69:A0A1M8SQ16:A0A829PP24:A0A829MGI2:A0A829HXR6:R4U9V2:A0A829PX34:A0A1N2UKD2:A0A1U0QBF8:A0A829QD15:A0A1M9WS38
MAB19	TVGDVVNYIEK	49.94	1235.64	11	1.5	618.827	2	53.86	73400	5783	27043	A0A0E3XMF2:A0A7U4REW9:A0A1Z4EVY4:A0A809GIF9:A0A0U1BPU5:B1MNR0:X8DS69:A0A1M8SQ16:A0A829PP24:A0A829MGI2:A0A829HXR6:R4U9V2:A0A829PX34:A0A1N2UKD2:A0A1U0QBF8:A0A829QD15:A0A1M9WS38
MAB19	AQTAQDVANAPAFQPYLGVMEQAYR	58.65	2738.31	25	2.1	913.778	3	75.39	57500	9565	40813	A0A829PWQ4:A0A829QM12:A0A829M7D7:A0A829PH76:A0A0E3TTI1:A0A1M8S4H8:A0A1N0DDI0:A0A418L7M5:A0A1N1CSH6:R4V1D6:A0A0U1AHT5:A0A829HNH3:A0A1U0P4N7:X8DE51:B1MLC5
MAB19	GSAAPVDAGASNENASK	58.34	1544.71	17	2.1	773.36	2	22.85	604000	824	8828	B1MP48:A0A1N2X1T6:A0A829PPF4:R4UCU2:A0A1N6A9E7:A0A829QCJ6:X8DPP9:B1MP48:A0A829HW39:A0A0U0ZQE2:A0A829QC11:A0A8B4EPR4:A0A1T7C447:A0A418L2Z4:A0A829MH10
MAB19	GSAAPVDAGASNENASK	35.07	1544.71	17	2.4	773.361	2	22.55	0	14807	8548	B1MP48:A0A1N2X1T6:A0A829PPF4:R4UCU2:A0A1N6A9E7:A0A829QCJ6:X8DPP9:B1MP48:A0A829HW39:A0A0U0ZQE2:A0A829QC11:A0A8B4EPR4:A0A1T7C447:A0A418L2Z4:A0A829MH10
MAB19	VGGDYTNVSGHGSADIDK	57.54	1790.81	18	2.6	597.943	3	33.56	0	17928	14664	A0A829HSH5:R4UJA4:A0A1N5X736:X8DEJ7:A0A8B4DV33:A0A829MMY7:A0A899QQE2:A0A829Q153:A0A829P9W2:A0A418L1J0:A0A829QJS5:A0A899V6S9:B1MIY6
MAB19	TYLDGQPAAK	56.89	1062.53	10	1.2	532.274	2	30.01	61800000	2090	12547	A0A829MDT3:A0A0S1T0S2:A0A829QBC8:A0A1N5R943:A0A829Q7I6:A0A829I035:A0A829PP88:A0A1U0Q565:A0A1N5BMR1:X8DUC0:B1MNV7:A0A899QZH7:R4UQX4
MAB19	TYLDGQPAAK	55.53	1062.53	10	1.2	532.274	2	30.01	61800000	2091	12858	A0A829MDT3:A0A0S1T0S2:A0A829QBC8:A0A1N5R943:A0A829Q7I6:A0A829I035:A0A829PP88:A0A1U0Q565:A0A1N5BMR1:X8DUC0:B1MNV7:A0A899QZH7:R4UQX4
MAB19	TYLDGQPAAK	54.63	1062.53	10	1.2	532.274	2	30.01	61800000	2092	13137	A0A829MDT3:A0A0S1T0S2:A0A829QBC8:A0A1N5R943:A0A829Q7I6:A0A829I035:A0A829PP88:A0A1U0Q565:A0A1N5BMR1:X8DUC0:B1MNV7:A0A899QZH7:R4UQX4
MAB19	TYLDGQPAAK	51.6	1062.53	10	1.5	532.274	2	29.23	0	16700	12233	A0A829MDT3:A0A0S1T0S2:A0A829QBC8:A0A1N5R943:A0A829Q7I6:A0A829I035:A0A829PP88:A0A1U0Q565:A0A1N5BMR1:X8DUC0:B1MNV7:A0A899QZH7:R4UQX4
MAB19	TYLDGQPAAK	48.58	1062.53	10	0.7	532.274	2	31.31	0	17274	13402	A0A829MDT3:A0A0S1T0S2:A0A829QBC8:A0A1N5R943:A0A829Q7I6:A0A829I035:A0A829PP88:A0A1U0Q565:A0A1N5BMR1:X8DUC0:B1MNV7:A0A899QZH7:R4UQX4
MAB19	TYLDGQPAAK	39.31	1062.53	10	2.1	532.274	2	27.84	825000	1782	11437	A0A829MDT3:A0A0S1T0S2:A0A829QBC8:A0A1N5R943:A0A829Q7I6:A0A829I035:A0A829PP88:A0A1U0Q565:A0A1N5BMR1:X8DUC0:B1MNV7:A0A899QZH7:R4UQX4
MAB19	TYLDGQPAAK	39.08	1062.53	10	2.1	532.274	2	27.84	825000	1783	11716	A0A829MDT3:A0A0S1T0S2:A0A829QBC8:A0A1N5R943:A0A829Q7I6:A0A829I035:A0A829PP88:A0A1U0Q565:A0A1N5BMR1:X8DUC0:B1MNV7:A0A899QZH7:R4UQX4
MAB19	TYLDGQPAAK	36.7	1062.53	10	3	532.275	2	28.14	132000	1811	11716	A0A829MDT3:A0A0S1T0S2:A0A829QBC8:A0A1N5R943:A0A829Q7I6:A0A829I035:A0A829PP88:A0A1U0Q565:A0A1N5BMR1:X8DUC0:B1MNV7:A0A899QZH7:R4UQX4
MAB19	AKLEAAGATVTVK	56.69	1257.73	13	-1.3	420.249	3	31.37	197000	2259	13476	A0A829PV92
MAB19	AKLEAAGATVTVK	48.44	1257.73	13	4	629.873	2	31.38	0	17285	13432	A0A829PV92
MAB19	AKLEAAGATVTVK	44.18	1257.73	13	-0.9	420.249	3	31.59	1100000	2278	13649	A0A829PV92
MAB19	AKLEAAGATVTVK	42.48	1257.73	13	-0.2	420.249	3	31.26	0	17263	13377	A0A829PV92
MAB19	AKLEAAGATVTVK	23.35	1257.73	13	1.9	629.872	2	31.92	0	17453	13746	A0A829PV92
MAB19	HAIVMGVNK	56.38	967.527	9	-0.2	484.77	2	24.82	0	15423	9799	A0A2C9T0S4:A0A1A0WIH4:A0A4Z0HQD2:A0A1S1LRR8:A0A0E3TUC6:A0A809GU36:A0A1X2AQD2:A0A1A0RFM4:A0A1A2AFW1:B1MJL5:A0A1A1XKV8:A0A5C1QY72:A0A0G3IE88:A0A2N8LV50:A0A1J0UBH9:A0A1X0J1I1:A0A1Y5PLZ0:A0A4V3C0D5:A0A5C7WXE0:A0A8F9S8R4:A0A829PJP5:A0A7U5C0B9:A0A1Z4F3I9:X8DG92:A0A829QKR6:A0A829ML43:A0A829HRZ5:R4UJB9:A0A829PYN6
MAB19	HAIVMGVNK	52.58	967.527	9	2.5	484.771	2	24.66	0	15378	9712	A0A2C9T0S4:A0A1A0WIH4:A0A4Z0HQD2:A0A1S1LRR8:A0A0E3TUC6:A0A809GU36:A0A1X2AQD2:A0A1A0RFM4:A0A1A2AFW1:B1MJL5:A0A1A1XKV8:A0A5C1QY72:A0A0G3IE88:A0A2N8LV50:A0A1J0UBH9:A0A1X0J1I1:A0A1Y5PLZ0:A0A4V3C0D5:A0A5C7WXE0:A0A8F9S8R4:A0A829PJP5:A0A7U5C0B9:A0A1Z4F3I9:X8DG92:A0A829QKR6:A0A829ML43:A0A829HRZ5:R4UJB9:A0A829PYN6
MAB19	AGAATEVELK	56.19	987.524	10	2	494.769	2	29.87	2140000	2045	12678	X8DZT2:A0A1N0Y7W4:A0A829MC21:A0A829PYQ6:A0A829PLE9:A0A829HZT7:A0A1U2MVF0:A0A0U1AZN5:B1MHS6:A0A1N4K8H0:R4U973:A0A829QPA8
MAB19	VQELDQELAEAR	55.73	1399.69	12	-0.4	700.852	2	45.51	0	22027	21749	B1MP48:A0A1N2X1T6:A0A829PPF4:R4UCU2:A0A1N6A9E7:A0A829QCJ6:X8DPP9:B1MP48:A0A829HW39:A0A0U0ZQE2:A0A829QC11:A0A8B4EPR4:A0A1T7C447:A0A418L2Z4:A0A829MH10
MAB19	VQELDQELAEAR	50.34	1399.69	12	5.4	700.857	2	46.03	0	22280	22085	B1MP48:A0A1N2X1T6:A0A829PPF4:R4UCU2:A0A1N6A9E7:A0A829QCJ6:X8DPP9:B1MP48:A0A829HW39:A0A0U0ZQE2:A0A829QC11:A0A8B4EPR4:A0A1T7C447:A0A418L2Z4:A0A829MH10
MAB19	DYDPIYYTR	55.28	1204.54	9	3.9	603.278	2	49.8	0	24078	24518	A0A1N1LHT7:A0A829QE43:X8DPI9:A0A829PX47:A0A829PPV9:A0A1N3YRM8:A0A0S1T1M6:B1MAW4:A0A1T7C8Q6:R4UUB3:A0A0U0YXF3:A0A829HXM8:A0A1N5ZUN4:A0A1T9HZU1:A0A829MF43:A0A1M8T875
MAB19	DYDPIYYTR	41.88	1204.54	9	-0.2	603.276	2	49.1	0	23770	24079	A0A1N1LHT7:A0A829QE43:X8DPI9:A0A829PX47:A0A829PPV9:A0A1N3YRM8:A0A0S1T1M6:B1MAW4:A0A1T7C8Q6:R4UUB3:A0A0U0YXF3:A0A829HXM8:A0A1N5ZUN4:A0A1T9HZU1:A0A829MF43:A0A1M8T875
MAB19	SDLAGLNLAQHPK	55.06	1362.73	13	0.3	455.248	3	40.5	0	20564	18940	A0A0E3TTC0:A0A7U4RC28:A0A1S1MCN6:A0A829Q672:A0A829QNH5:A0A899QSW3:A0A899VBX1:A0A829M8R6:A0A829PM50:A0A0U0ZUC8:A0A1N6B7K2:A0A1U0UAS4:A0A809GSN2:A0A4Y6IV05:X8DYU2:A0A1Z4ERN2:B1MFL7:A0A418LHZ8:R4U5V8:A0A829I0F6:A0A1M9PN36
MAB19	SDLAGLNLAQHPK	53.06	1362.73	13	1.6	455.249	3	40.07	2000000	3703	18607	A0A0E3TTC0:A0A7U4RC28:A0A1S1MCN6:A0A829Q672:A0A829QNH5:A0A899QSW3:A0A899VBX1:A0A829M8R6:A0A829PM50:A0A0U0ZUC8:A0A1N6B7K2:A0A1U0UAS4:A0A809GSN2:A0A4Y6IV05:X8DYU2:A0A1Z4ERN2:B1MFL7:A0A418LHZ8:R4U5V8:A0A829I0F6:A0A1M9PN36
MAB19	SDLAGLNLAQHPK	50.28	1362.73	13	1.6	455.249	3	40.07	2000000	3702	18605	A0A0E3TTC0:A0A7U4RC28:A0A1S1MCN6:A0A829Q672:A0A829QNH5:A0A899QSW3:A0A899VBX1:A0A829M8R6:A0A829PM50:A0A0U0ZUC8:A0A1N6B7K2:A0A1U0UAS4:A0A809GSN2:A0A4Y6IV05:X8DYU2:A0A1Z4ERN2:B1MFL7:A0A418LHZ8:R4U5V8:A0A829I0F6:A0A1M9PN36
MAB19	ASAISLIQAASGK	55.04	1215.68	13	0.9	608.847	2	54.39	0	26129	27377	A0A829PZT9:A0A829PPU7:A0A829QD20:B1MAH1:A0A899VLQ5:A0A899QMF1:A0A829HZ07:A0A418L9L7:A0A1T5YW59:X8DMU8:A0A1N6AES7:A0A829MAW8:A0A0U1AZ55:A0A1U0YX94:R4URH9:A0A1N0H7M1:A0A1M9NXR5
MAB19	AAPSLDELSLTGDEATGAAIVK	54.85	2128.09	22	-0.6	1065.05	2	65.96	0	31945	34863	X8DZT2:A0A1N0Y7W4:A0A829MC21:A0A829PYQ6:A0A829PLE9:A0A829HZT7:A0A1U2MVF0:A0A0U1AZN5:B1MHS6:A0A1N4K8H0:R4U973:A0A829QPA8
MAB19	NADPNADEDTR	54.59	1216.5	11	0.6	609.254	2	17.11	260000	233	5884	A0A1N4R5C8:A0A0U0ZPY2:A0A829MBL3:A0A1U2T3U5:A0A829QQI7:A0A829Q459:A0A829PM37:A0A829HY49:A0A1N5SKK0:X8DS79:R4U895:A0A899VDM3:A0A418LB76:B1MKN3
MAB19	ATGRPVPVLVELSR	54.22	1492.87	14	2.2	498.631	3	48.27	0	23407	23566	A0A1M8U318:A0A829HVU5:A0A1T6ESH1:A0A829QEY4:R4UBC7:A0A0U1BWC7:A0A829PQZ0:A0A1T8WM39:A0A1M8R1S3:A0A1M9E6Z1:A0A829MEU8:B1MBE9
MAB19	ATGRPVPVLVELSR	45.57	1492.87	14	1.4	498.631	3	48.25	0	23394	23552	A0A1M8U318:A0A829HVU5:A0A1T6ESH1:A0A829QEY4:R4UBC7:A0A0U1BWC7:A0A829PQZ0:A0A1T8WM39:A0A1M8R1S3:A0A1M9E6Z1:A0A829MEU8:B1MBE9
MAB19	IADASGIANPDLIQPGQVLTIPE	54.11	2331.23	23	3.2	1166.62	2	81.74	0	39819	44754	X8DX26:R4ULX2:A0A8B4DUW7:A0A1U1ABQ1:A0A8B3D5M5:A0A1T7XQE7:A0A829QDB3:A0A829Q8A7:B1MB33:A0A1N0C0T3:A0A829PQL5:A0A1N4A9R0
MAB19	IADASGIANPDLIQPGQVLTIPE	16.31	2331.23	23	-2.4	778.081	3	81.77	0	39833	44768	X8DX26:R4ULX2:A0A8B4DUW7:A0A1U1ABQ1:A0A8B3D5M5:A0A1T7XQE7:A0A829QDB3:A0A829Q8A7:B1MB33:A0A1N0C0T3:A0A829PQL5:A0A1N4A9R0
MAB19	EKPQEGTVVAVGPGR	53.83	1522.81	15	1.7	508.61	3	29.77	13300000	2029	12685	A0A5P8ZMQ8:A0A132TCT3:A0A448II23:A0A0Q9JMJ3
MAB19	EKPQEGTVVAVGPGR	51.14	1522.81	15	2.3	762.412	2	29.62	0	16858	12480	A0A5P8ZMQ8:A0A132TCT3:A0A448II23:A0A0Q9JMJ3
MAB19	DIVAGEAAAIK	53.5	1056.58	11	-1	529.296	2	42.32	341000	4071	19968	X8E166:A0A829MAS0:A0A0U0ZUE7:A0A1T8IS47:A0A829HZS1:A0A8B4DMA2:A0A1M9C3F2:R4ULI4:A0A829PFJ6:A0A0U1BRP9:A0A1N5HLC3:B1MFV4:A0A829PXK6:A0A829QLS3
MAB19	DIVAGEAAAIK	44.92	1056.58	11	0.4	529.297	2	41.8	0	20977	19681	X8E166:A0A829MAS0:A0A0U0ZUE7:A0A1T8IS47:A0A829HZS1:A0A8B4DMA2:A0A1M9C3F2:R4ULI4:A0A829PFJ6:A0A0U1BRP9:A0A1N5HLC3:B1MFV4:A0A829PXK6:A0A829QLS3
MAB19	KTDDVAGDGTTTAT	53.45	1351.61	14	2	676.812	2	22.2	2090000	711	8339	X8DZT2:A0A1N0Y7W4:A0A829MC21:A0A829PYQ6:A0A829PLE9:A0A829HZT7:A0A1U2MVF0:A0A0U1AZN5:B1MHS6:A0A1N4K8H0:R4U973:A0A829QPA8
MAB19	KTDDVAGDGTTTAT	25.74	1351.61	14	2	676.812	2	22.2	2090000	712	8612	X8DZT2:A0A1N0Y7W4:A0A829MC21:A0A829PYQ6:A0A829PLE9:A0A829HZT7:A0A1U2MVF0:A0A0U1AZN5:B1MHS6:A0A1N4K8H0:R4U973:A0A829QPA8
MAB19	NDPFLNIDR	52.27	1102.54	9	0.9	552.277	2	50.68	0	24472	25082	A0A1N4W8J9:A0A829Q626:A0A0U0X8Q1:B1MEL3:A0A829QNZ7:A0A829PI00:A0A1N5TAI0:A0A829I098:A0A1N6BE83:A0A0U0ZTL2:X8DFZ0:R4U5J7:A0A1U1YJD2:A0A829MA98
MAB19	NDPFLNIDR	51.64	1102.54	9	1	552.277	2	51.21	0	24775	25428	A0A1N4W8J9:A0A829Q626:A0A0U0X8Q1:B1MEL3:A0A829QNZ7:A0A829PI00:A0A1N5TAI0:A0A829I098:A0A1N6BE83:A0A0U0ZTL2:X8DFZ0:R4U5J7:A0A1U1YJD2:A0A829MA98
MAB19	NDPFLNIDR	33.28	1102.54	9	3.1	552.278	2	50.53	0	24399	24988	A0A1N4W8J9:A0A829Q626:A0A0U0X8Q1:B1MEL3:A0A829QNZ7:A0A829PI00:A0A1N5TAI0:A0A829I098:A0A1N6BE83:A0A0U0ZTL2:X8DFZ0:R4U5J7:A0A1U1YJD2:A0A829MA98
MAB19	NNKPQQVQDATIDR	52.26	1625.81	14	0.9	542.944	3	25.96	0	15760	10434	A0A1N1LHT7:A0A829QE43:X8DPI9:A0A829PX47:A0A829PPV9:A0A1N3YRM8:A0A0S1T1M6:B1MAW4:A0A1T7C8Q6:R4UUB3:A0A0U0YXF3:A0A829HXM8:A0A1N5ZUN4:A0A1T9HZU1:A0A829MF43:A0A1M8T875
MAB19	SSTPQPEGATTTVTVR	51.4	1630.82	16	1.2	816.414	2	34.76	0	18188	15290	A0A829QJC2:A0A8B4DQI5:A0A899VEI1:A0A1N0YD70:A0A1U1DGJ3:A0A829PUL6:A0A418LD23:B1MGD1:A0A8B3D4J8:A0A829Q6K9:A0A1S1KFX0:A0A1S1LGJ5:A0A1Z4F210:A0A7U4RI96:A0A0E3XTE2:A0A809GXR6:A0A4Y6ISL6
MAB19	VGEAPTQSGVALPGSVVK	50.33	1694.92	18	-0.3	848.465	2	48.14	0	23337	23482	B1MKJ7:A0A2S8BU55:F5YUG3:A0A1A3U7H8:A0A829PKV6:A0A5N0II97:A0A829QQZ5:A0A1S1NMS9:X8DN86:A0A7I7JIZ3:A0A0I9TNX4:A0A1A2XM40:R4URE5:A0A829Q723:A0A498QXQ5:A0A498QD12:X7Y2F1:A0A498QA22:A0A1X1VH72:X7ZJD5:A0A162E1N4:A0A1X0LH48:A0A163NKJ4:A0A3S4SY30:A0A1A3J6Z6:U5WMS6:A0A7G1I567
MAB19	GALGSVAGALAPK	50.22	1110.64	13	0.8	556.326	2	48.54	0	23549	23739	A0A1N6BGA6:A0A1T8PC95:A0A829QNU5:A0A829Q1I3:X8DK40:A0A829M8V6:A0A899VCB3:A0A899QTR0:A0A829PBV9:B1MEE8:A0A8B3CY67:A0A418LA85:R4UND2:A0A0U0ZTS4:A0A8B4DCZ5:A0A8B4DXZ7:A0A1U0WNA7
MAB19	QDGETLNTSR	49.88	1119.52	10	2.2	560.765	2	21.56	2090000	642	8023	A0A829PI51:A0A1N3JXI6:A0A1N6AR04:A0A829Q724:A0A899QFR4:B1MMK7:A0A829QM18:A0A0U0XQS6
MAB19	QDGETLNTSR	43.69	1119.52	10	1.5	560.765	2	21.04	0	14478	7790	A0A829PI51:A0A1N3JXI6:A0A1N6AR04:A0A829Q724:A0A899QFR4:B1MMK7:A0A829QM18:A0A0U0XQS6
MAB19	QDGETLNTSR	41.6	1119.52	10	2.2	560.765	2	21.56	2090000	643	8277	A0A829PI51:A0A1N3JXI6:A0A1N6AR04:A0A829Q724:A0A899QFR4:B1MMK7:A0A829QM18:A0A0U0XQS6
MAB19	ATAAGAGSVEER	49.44	1117.54	12	1.8	559.775	2	20.49	0	14387	7531	A0A0U1ADD6:A0A1N5B472:X8DTV3:A0A829QE52:R4URU1:A0A1N5ZUW6:A0A1N4MTM1:A0A829Q8M8:A0A0U0YXE4:A0A829PQ75:B1MAX2:A0A829MBJ9:A0A1N2A218:A0A1U0ND48:A0A1T9RXB6:A0A829HY40
MAB19	GPLLDLSFGDLQFGNR	48.7	1747.89	16	-3.3	874.947	2	81.59	0	39737	44659	A0A829HSH5:R4UJA4:A0A1N5X736:X8DEJ7:A0A8B4DV33:A0A829MMY7:A0A899QQE2:A0A829Q153:A0A829P9W2:A0A418L1J0:A0A829QJS5:A0A899V6S9:B1MIY6
MAB19	GPLLDLSFGDLQFGNR	15.81	1747.89	16	-3.7	874.947	2	81.42	16400	10463	44535	A0A829HSH5:R4UJA4:A0A1N5X736:X8DEJ7:A0A8B4DV33:A0A829MMY7:A0A899QQE2:A0A829Q153:A0A829P9W2:A0A418L1J0:A0A829QJS5:A0A899V6S9:B1MIY6
MAB19	VLVELGNMK	48.33	1001.56	9	0.9	501.786	2	47.3	1300000	4809	22965	A0A0E3TTC0:A0A7U4RC28:A0A1S1MCN6:A0A829Q672:A0A829QNH5:A0A899QSW3:A0A899VBX1:A0A829M8R6:A0A829PM50:A0A0U0ZUC8:A0A1N6B7K2:A0A1U0UAS4:A0A809GSN2:A0A4Y6IV05:X8DYU2:A0A1Z4ERN2:B1MFL7:A0A418LHZ8:R4U5V8:A0A829I0F6:A0A1M9PN36
MAB19	FSRPGLPVEYLQVPSAAMNTSIK	47.87	2504.31	23	2.4	835.777	3	66.17	645000	8039	34857	A0A1N4W8J9:A0A829Q626:A0A0U0X8Q1:B1MEL3:A0A829QNZ7:A0A829PI00:A0A1N5TAI0:A0A829I098:A0A1N6BE83:A0A0U0ZTL2:X8DFZ0:R4U5J7:A0A1U1YJD2:A0A829MA98
MAB19	LHVIIGDANLAETSTYLK	47.68	1957.05	18	8.3	653.362	3	60.53	0	28890	31192	A0A1A2GP60:A0A1S2WMS9
MAB19	DVQVTLTGPIAAK	47.56	1311.74	13	9.8	656.882	2	55.05	0	26453	27813	A0A329KIH4
MAB19	SEIENSDSDYDREK	47.34	1685.7	14	-0.6	843.856	2	25.92	14000	1381	10411	X8DZT2:A0A1N0Y7W4:A0A829MC21:A0A829PYQ6:A0A829PLE9:A0A829HZT7:A0A1U2MVF0:A0A0U1AZN5:B1MHS6:A0A1N4K8H0:R4U973:A0A829QPA8
MAB19	SEIENSDSDYDREK	44.45	1685.7	14	1.7	562.908	3	25.73	3760000	1359	10338	X8DZT2:A0A1N0Y7W4:A0A829MC21:A0A829PYQ6:A0A829PLE9:A0A829HZT7:A0A1U2MVF0:A0A0U1AZN5:B1MHS6:A0A1N4K8H0:R4U973:A0A829QPA8
MAB19	SEIENSDSDYDREK	34.06	1685.7	14	2.2	562.908	3	25.3	0	15547	10054	X8DZT2:A0A1N0Y7W4:A0A829MC21:A0A829PYQ6:A0A829PLE9:A0A829HZT7:A0A1U2MVF0:A0A0U1AZN5:B1MHS6:A0A1N4K8H0:R4U973:A0A829QPA8
MAB19	SEIENSDSDYDREK	22.9	1685.7	14	1.7	562.908	3	25.73	3760000	1360	10626	X8DZT2:A0A1N0Y7W4:A0A829MC21:A0A829PYQ6:A0A829PLE9:A0A829HZT7:A0A1U2MVF0:A0A0U1AZN5:B1MHS6:A0A1N4K8H0:R4U973:A0A829QPA8
MAB19	IVEGAGDSDAIAGR	46.96	1329.65	14	1.3	665.833	2	33.83	0	18008	14821	X8DZT2:A0A1N0Y7W4:A0A829MC21:A0A829PYQ6:A0A829PLE9:A0A829HZT7:A0A1U2MVF0:A0A0U1AZN5:B1MHS6:A0A1N4K8H0:R4U973:A0A829QPA8
MAB19	LVEGAGDSDAIAGR	46.96	1329.65	14	1.3	665.833	2	33.83	0	18008	14821
MAB19	FYGDGNQYQK	46.66	1218.53	10	4.1	610.274	2	31.12	0	17241	13311	X8DX26:R4ULX2:A0A8B4DUW7:A0A1U1ABQ1:A0A8B3D5M5:A0A1T7XQE7:A0A829QDB3:A0A829Q8A7:B1MB33:A0A1N0C0T3:A0A829PQL5:A0A1N4A9R0
MAB19	FYGDGNQYQK	32.97	1218.53	10	0.6	610.271	2	31.67	0	17364	13591	X8DX26:R4ULX2:A0A8B4DUW7:A0A1U1ABQ1:A0A8B3D5M5:A0A1T7XQE7:A0A829QDB3:A0A829Q8A7:B1MB33:A0A1N0C0T3:A0A829PQL5:A0A1N4A9R0
MAB19	SARTAIVELIK	46.53	1199.72	11	-9.2	600.862	2	53.25	11800000	5682	26677
MAB19	SARTAIVELIK	45.06	1199.72	11	-9.2	600.862	2	53.25	11800000	5683	26984
MAB19	SARTAIVELIK	39.22	1199.72	11	-11.4	600.861	2	52.74	0	25415	26362
MAB19	SARTAIVELIK	35.38	1199.72	11	-9.2	400.911	3	53.41	0	25717	26777
MAB19	NNQAGTPAFIVVGK	46.17	1414.76	14	1.9	708.385	2	49.18	0	23797	24122	A0A829PQX7:A0A418L1M3:A0A8B3D1M2:A0A829Q019:A0A829QFT1:A0A1M8U5D7:B1MBM0:A0A0U1BD45:A0A829HUW6:A0A829MCC7:R4USI5:A0A1U1GL82:A0A1U1KLA2:A0A1N0VCW0:A0A1N5ZL29:A0A1U3RWK8
MAB19	LNEASAFDQIDNAPEEK	46.14	1889.86	17	0.1	945.937	2	51.02	0	24664	25302
MAB19	IQEGSGLSKEEIDR	45.37	1559.78	14	2.1	520.933	3	31.55	0	17331	13521	A0A1A3BD56:A0A0Q9JIM6:A0A1E3RNQ2:A0A2S8KVW7:A0A1T3VWA4:A0A1R0V842:A0A1Y0CCA9:A0A2M9F6H6:A0A1J0UBB5:A0A7I9ZB53:A0A1A2UPM3:A0A1A2XEN4:A0A1A3TFT7:A0A448IFZ9:A0A1A2QH22:A0A378V2U2:A0A1X1U6Q3:A0A1A2BLJ9:A0A051UH23:A0A1W9ZJU0:A0A0K0X0F4:A0A1A3E423:A0A100ZKM0:A0A8B4QJE1:V7IXH5:A0A049DNL1:A0A2A2ZSN1:A0A132TAG3:A0A5P8ZL38
MAB19	LIQPVAMDEGLR	45.32	1340.71	12	0.2	671.362	2	52.21	162000	5587	26079
MAB19	LIQPVAMDEGLR	37.82	1340.71	12	0.2	671.362	2	52.21	162000	5586	26053
MAB19	LIQPVAMDEGLR	27.17	1340.71	12	0.2	671.362	2	51.94	0	25147	25913
MAB19	AAPQDQIATK	44.59	1041.55	10	1.7	521.78	2	23.37	466000	973	9206	A0A1N0V747:A0A829PAJ6:X8DF76:A0A0U0ZZU6:A0A1U0I217:B1MKV2:R4V0Y7:A0A1N5XGK9:A0A829HSB7:A0A899V401:A0A8B4E381:A0A829MC37:A0A1N3KCE5:A0A0U0YIH6:A0A829QM35:A0A829Q0F0
MAB19	AAPQDQIATK	41.26	1041.55	10	1.2	521.779	2	23.63	342000	1013	9206	A0A1N0V747:A0A829PAJ6:X8DF76:A0A0U0ZZU6:A0A1U0I217:B1MKV2:R4V0Y7:A0A1N5XGK9:A0A829HSB7:A0A899V401:A0A8B4E381:A0A829MC37:A0A1N3KCE5:A0A0U0YIH6:A0A829QM35:A0A829Q0F0
MAB19	AAPQDQIATK	39.34	1041.55	10	1.2	521.779	2	23.63	342000	1012	9080	A0A1N0V747:A0A829PAJ6:X8DF76:A0A0U0ZZU6:A0A1U0I217:B1MKV2:R4V0Y7:A0A1N5XGK9:A0A829HSB7:A0A899V401:A0A8B4E381:A0A829MC37:A0A1N3KCE5:A0A0U0YIH6:A0A829QM35:A0A829Q0F0
MAB19	AAPQDQIATK	23.75	1041.55	10	1.5	521.779	2	24.21	0	15277	9482	A0A1N0V747:A0A829PAJ6:X8DF76:A0A0U0ZZU6:A0A1U0I217:B1MKV2:R4V0Y7:A0A1N5XGK9:A0A829HSB7:A0A899V401:A0A8B4E381:A0A829MC37:A0A1N3KCE5:A0A0U0YIH6:A0A829QM35:A0A829Q0F0
MAB19	DAETDEVLGK	44.45	1075.5	10	0.2	538.758	2	35.85	0	18617	15951
MAB19	VSMINQVK	44.35	917.5	8	1.3	459.757	2	31.44	13900000	2263	13554	A0A1M9BQP5:A0A829PVC9:B1MIG6:A0A829Q2T9:A0A829QIX4:A5A9S9:A0A1N0MDN0
MAB19	VSMINQVK	40.69	917.5	8	1.3	459.757	2	31.44	13900000	2262	13296	A0A1M9BQP5:A0A829PVC9:B1MIG6:A0A829Q2T9:A0A829QIX4:A5A9S9:A0A1N0MDN0
MAB19	VSMINQVK	24.73	917.5	8	1.3	459.757	2	32.11	0	17512	13853	A0A1M9BQP5:A0A829PVC9:B1MIG6:A0A829Q2T9:A0A829QIX4:A5A9S9:A0A1N0MDN0
MAB19	AVYLLDGLR	44.14	1018.58	9	1.3	510.297	2	58.59	238000	6563	29916	A0A0U0ZRZ2:A0A1N4VCK0:A0A829PDF9:A0A1U0TK56:A0A829M647:A0A829I3P9:A0A0U1ASS3:A0A1N3ZIL6:B1MEL2:R4UNI0:A0A829QMP9:A0A829Q155:X8DKT7:A0A809GG02:A0A7U4RBZ1:A0A0E3TN56:A0A1S1M8G8:A0A1Z4ERE5
MAB19	AVYLLDGLR	43.81	1018.58	9	2.3	510.298	2	59.09	0	28133	30256	A0A0U0ZRZ2:A0A1N4VCK0:A0A829PDF9:A0A1U0TK56:A0A829M647:A0A829I3P9:A0A0U1ASS3:A0A1N3ZIL6:B1MEL2:R4UNI0:A0A829QMP9:A0A829Q155:X8DKT7:A0A809GG02:A0A7U4RBZ1:A0A0E3TN56:A0A1S1M8G8:A0A1Z4ERE5
MAB19	IRQPLTSLK	43.64	1054.65	9	1.3	528.332	2	30.4	14300000	2176	12913	A0A829MDT3:A0A0S1T0S2:A0A829QBC8:A0A1N5R943:A0A829Q7I6:A0A829I035:A0A829PP88:A0A1U0Q565:A0A1N5BMR1:X8DUC0:B1MNV7:A0A899QZH7:R4UQX4
MAB19	DDVSFNETLHSYGIYAPPDK	43.24	2267.04	20	1.2	756.686	3	64.54	184000	7711	33934	A0A829M9G1:A0A829PN84:A0A0S1SZS4:A0A1N4C461:A0A1N1KNZ8:A0A829Q994:X8DVU2:A0A829QB19:A0A829HX46:R4USP3:A0A1U3IZH5:B1MMR6:A0A1N4PAS2
MAB19	AMKPDMVAYLQSH	43.2	1489.71	13	1.1	497.575	3	49.4	380000	5148	24259	A0A0U0ZRZ2:A0A1N4VCK0:A0A829PDF9:A0A1U0TK56:A0A829M647:A0A829I3P9:A0A0U1ASS3:A0A1N3ZIL6:B1MEL2:R4UNI0:A0A829QMP9:A0A829Q155:X8DKT7
MAB19	EFLSSPK	43.2	806.417	7	1.6	404.216	2	31.79	14700000	2304	13690	A0A1M9BQP5:A0A829PVC9:B1MIG6:A0A829Q2T9:A0A829QIX4:A5A9S9:A0A1N0MDN0:X8DIW3:A0A1N5WTF3:A0A1N0PV23:A0A0U0ZJM6:A0A1T5ZZJ5:A0A829MKF8:R4UX95:A0A829HSK7
MAB19	EFLSSPK	40.91	806.417	7	1.6	404.216	2	31.79	14700000	2303	13405	A0A1M9BQP5:A0A829PVC9:B1MIG6:A0A829Q2T9:A0A829QIX4:A5A9S9:A0A1N0MDN0:X8DIW3:A0A1N5WTF3:A0A1N0PV23:A0A0U0ZJM6:A0A1T5ZZJ5:A0A829MKF8:R4UX95:A0A829HSK7
MAB19	EFLSSPK	39.51	806.417	7	1.6	404.216	2	31.79	14700000	2305	13983	A0A1M9BQP5:A0A829PVC9:B1MIG6:A0A829Q2T9:A0A829QIX4:A5A9S9:A0A1N0MDN0:X8DIW3:A0A1N5WTF3:A0A1N0PV23:A0A0U0ZJM6:A0A1T5ZZJ5:A0A829MKF8:R4UX95:A0A829HSK7
MAB19	EFLSSPK	35.4	806.417	7	1.1	404.216	2	31.9	6700000	2329	13983	A0A1M9BQP5:A0A829PVC9:B1MIG6:A0A829Q2T9:A0A829QIX4:A5A9S9:A0A1N0MDN0:X8DIW3:A0A1N5WTF3:A0A1N0PV23:A0A0U0ZJM6:A0A1T5ZZJ5:A0A829MKF8:R4UX95:A0A829HSK7
MAB19	NDPFLNIQK	42.75	1087.57	9	-0.5	544.789	2	47.07	901000	4754	22882	A0A0U0ZRZ2:A0A1N4VCK0:A0A829PDF9:A0A1U0TK56:A0A829M647:A0A829I3P9:A0A0U1ASS3:A0A1N3ZIL6:B1MEL2:R4UNI0:A0A829QMP9:A0A829Q155:X8DKT7:A0A809GG02:A0A7U4RBZ1:A0A0E3TN56:A0A1S1M8G8:A0A1Z4ERE5
MAB19	NDPFLNIQK	22.35	1087.57	9	2.7	544.79	2	46.73	0	22633	22548	A0A0U0ZRZ2:A0A1N4VCK0:A0A829PDF9:A0A1U0TK56:A0A829M647:A0A829I3P9:A0A0U1ASS3:A0A1N3ZIL6:B1MEL2:R4UNI0:A0A829QMP9:A0A829Q155:X8DKT7:A0A809GG02:A0A7U4RBZ1:A0A0E3TN56:A0A1S1M8G8:A0A1Z4ERE5
MAB19	ANADQIVSEAR	42.63	1172.58	11	-0.6	587.295	2	34.62	0	18149	15209	B1MP48:A0A1N2X1T6:A0A829PPF4:R4UCU2:A0A1N6A9E7:A0A829QCJ6:X8DPP9:B1MP48:A0A829HW39:A0A0U0ZQE2:A0A829QC11:A0A8B4EPR4:A0A1T7C447:A0A418L2Z4:A0A829MH10
MAB19	LGAPSGQPEK	42.34	982.508	10	1	492.261	2	22.54	1580000	764	8863	A0A829QR25:A0A829MD62:X8DQP7:A0A829Q8B5:A0A829PMQ8:A0A899QJP3:A0A899V8W7:A0A0U0ZND6:A0A1N5SQ66:A0A1T8DNR7:A0A1N1FYW7:A0A1T8L9S0:B1MKH4:A0A418LBW5:A0A829HZ63:R4UAN4:A0A8B3CXD0
MAB19	LGAPSGQPEK	42.25	982.508	10	1	492.261	2	22.54	1580000	763	8576	A0A829QR25:A0A829MD62:X8DQP7:A0A829Q8B5:A0A829PMQ8:A0A899QJP3:A0A899V8W7:A0A0U0ZND6:A0A1N5SQ66:A0A1T8DNR7:A0A1N1FYW7:A0A1T8L9S0:B1MKH4:A0A418LBW5:A0A829HZ63:R4UAN4:A0A8B3CXD0
MAB19	LGAPSGQPEK	24.84	982.508	10	1	492.261	2	22.54	1580000	762	8299	A0A829QR25:A0A829MD62:X8DQP7:A0A829Q8B5:A0A829PMQ8:A0A899QJP3:A0A899V8W7:A0A0U0ZND6:A0A1N5SQ66:A0A1T8DNR7:A0A1N1FYW7:A0A1T8L9S0:B1MKH4:A0A418LBW5:A0A829HZ63:R4UAN4:A0A8B3CXD0
MAB19	IGEVDALLAAK	41.96	1098.63	11	0.7	550.321	2	54.92	0	26394	27727
MAB19	QLQELLNNAK	41.9	1169.64	10	1.5	585.827	2	42.76	0	21250	20214	B1MKJ7:A0A2S8BU55:F5YUG3:A0A1A3U7H8:A0A829PKV6:A0A5N0II97:A0A829QQZ5:A0A1S1NMS9:X8DN86:A0A7I7JIZ3:A0A0I9TNX4:A0A1A2XM40:R4URE5:A0A829Q723
MAB19	AEFVELSK	41.18	921.481	8	1.5	461.747	2	37.01	0	19081	16677
MAB19	AEFVELSK	37.64	921.481	8	0.8	461.747	2	38.01	0	19506	17325
MAB19	AEFVELSK	37.27	921.481	8	1.2	461.747	2	36.5	0	18907	16377
MAB19	AEFVELSK	35.44	921.481	8	0.9	461.747	2	35.49	0	18461	15723
MAB19	AEFVELSK	35.4	921.481	8	1.3	461.747	2	36	0	18685	16054
MAB19	AEFVELSK	35.03	921.481	8	1.7	461.747	2	34.36	6300000000	2685	15408
MAB19	AEFVELSK	34.79	921.481	8	1.7	461.747	2	34.36	6300000000	2683	14898
MAB19	AEFVELSK	34.57	921.481	8	0.5	461.747	2	38.52	0	19727	17644
MAB19	AEFVELSK	34.39	921.481	8	0.3	461.747	2	37.51	0	19276	16996
MAB19	AEFVELSK	32.84	921.481	8	1.6	461.747	2	40.54	0	20579	18964
MAB19	AEFVELSK	32.37	921.481	8	0.3	461.747	2	39.02	0	19928	17968
MAB19	AEFVELSK	31.92	921.481	8	1.7	461.747	2	34.36	6300000000	2684	15138
MAB19	AEFVELSK	31.69	921.481	8	1.3	461.747	2	41.04	0	20789	19285
MAB19	AEFVELSK	30.73	921.481	8	0.1	461.747	2	41.54	0	20894	19535
MAB19	AEFVELSK	29.77	921.481	8	0.7	461.747	2	44.61	0	21733	21224
MAB19	AEFVELSK	29.7	921.481	8	3.6	461.748	2	47.15	235000	4774	22743
MAB19	AEFVELSK	29.25	921.481	8	0.3	461.747	2	47.53	0	23029	23084
MAB19	AEFVELSK	27.96	921.481	8	0.3	461.747	2	41.9	1100000	3994	19810
MAB19	AEFVELSK	27.88	921.481	8	1.5	461.747	2	46.51	0	22528	22408
MAB19	AEFVELSK	26.73	921.481	8	0.3	461.747	2	33.48	0	17907	14620
MAB19	AEFVELSK	26.17	921.481	8	-0.1	461.747	2	40.03	0	20382	18641
MAB19	AEFVELSK	25.82	921.481	8	0.5	461.747	2	45.76	0	22136	21900
MAB19	AEFVELSK	25.11	921.481	8	1.4	461.747	2	39.53	0	20156	18305
MAB19	AEFVELSK	23.25	921.481	8	-4.4	461.745	2	66.28	382000	8074	34849
MAB19	AEFVELSK	22.27	921.481	8	-7.1	461.743	2	66.65	0	32297	35297
MAB19	AEFVELSK	21.7	921.481	8	-2.5	461.745	2	67.86	0	32910	36059
MAB19	AEFVELSK	21.67	921.481	8	-3.3	461.745	2	55.73	0	26770	28238
MAB19	AEFVELSK	21.57	921.481	8	2.4	461.748	2	49.36	0	23876	24243
MAB19	AEFVELSK	21.16	921.481	8	1.5	461.747	2	51.69	0	25024	25745
MAB19	AEFVELSK	20.52	921.481	8	-1.1	461.746	2	59.81	0	28506	30728
MAB19	AEFVELSK	20.14	921.481	8	-3.4	461.745	2	68.68	0	33325	36573
MAB19	AEFVELSK	19.29	921.481	8	-5.6	461.744	2	67.47	105000	8312	35770
MAB19	AEFVELSK	17.71	921.481	8	0.2	461.747	2	50.64	0	24452	25057
MAB19	AEFVELSK	17.54	921.481	8	0.8	461.747	2	42.87	0	21279	20272
MAB19	AEFVELSK	17.2	921.481	8	-2.5	461.745	2	70.5	0	34261	37716
MAB19	AEFVELSK	15.69	921.481	8	0.9	461.747	2	51.18	0	24754	25403
MAB19	EFLAAGPEK	40.95	960.492	9	3.6	481.254	2	35.54	0	18475	15748	A0A829PWQ4:A0A829QM12:A0A829M7D7:A0A829PH76:A0A0E3TTI1:A0A1M8S4H8:A0A1N0DDI0:A0A418L7M5:A0A1N1CSH6:R4V1D6:A0A0U1AHT5:A0A829HNH3:A0A1U0P4N7:X8DE51:B1MLC5
MAB19	EFLAAGPEK	25.04	960.492	9	6.4	481.255	2	36.12	0	18744	16135	A0A829PWQ4:A0A829QM12:A0A829M7D7:A0A829PH76:A0A0E3TTI1:A0A1M8S4H8:A0A1N0DDI0:A0A418L7M5:A0A1N1CSH6:R4V1D6:A0A0U1AHT5:A0A829HNH3:A0A1U0P4N7:X8DE51:B1MLC5
MAB19	DSTDDYPVPR	40.49	1163.51	10	2.2	582.762	2	37.86	0	19433	17222	A0A1N1LHT7:A0A829QE43:X8DPI9:A0A829PX47:A0A829PPV9:A0A1N3YRM8:A0A0S1T1M6:B1MAW4:A0A1T7C8Q6:R4UUB3:A0A0U0YXF3:A0A829HXM8:A0A1N5ZUN4:A0A1T9HZU1:A0A829MF43
MAB19	DSTDDYPVPR	37.75	1163.51	10	0.9	582.761	2	37.67	2190000	3220	16889	A0A1N1LHT7:A0A829QE43:X8DPI9:A0A829PX47:A0A829PPV9:A0A1N3YRM8:A0A0S1T1M6:B1MAW4:A0A1T7C8Q6:R4UUB3:A0A0U0YXF3:A0A829HXM8:A0A1N5ZUN4:A0A1T9HZU1:A0A829MF43
MAB19	ELIDVLTQK	40.15	1057.6	9	1.9	529.808	2	55.83	0	26819	28302
MAB19	TTVTGVEMFR	40.06	1139.56	10	0.6	570.788	2	48.26	0	23401	23560
MAB19	TTVTGVEMFR	39.26	1139.56	10	2.9	570.79	2	47.69	0	23109	23188
MAB19	TTVTGVEMFR	24.94	1139.56	10	1.5	570.789	2	47.73	0	23130	23216
MAB19	AVILTGAGK	40.03	828.507	9	-11.6	415.255	2	24.78	0	15410	9774
MAB19	AVILTGAGK	39.41	828.507	9	0.9	415.26	2	25.29	1080000	1280	10046
MAB19	TESDLLDIR	39.93	1060.54	9	-0.8	531.276	2	49.77	0	24060	24494
MAB19	LGVDNETADK	39.85	1060.5	10	0.8	531.258	2	25.38	0	15567	10098
MAB19	WAIWHAVGSNPK	39.28	1364.7	12	1.4	455.906	3	47.87	0	23200	23305	A0A829QJC2:A0A8B4DQI5:A0A899VEI1:A0A1N0YD70:A0A1U1DGJ3:A0A829PUL6:A0A418LD23:B1MGD1:A0A8B3D4J8:A0A829Q6K9
MAB19	WAIWHAVGSNPK	24.41	1364.7	12	2.2	455.907	3	47.35	0	22941	22962	A0A829QJC2:A0A8B4DQI5:A0A899VEI1:A0A1N0YD70:A0A1U1DGJ3:A0A829PUL6:A0A418LD23:B1MGD1:A0A8B3D4J8:A0A829Q6K9
MAB19	ALEPLHPMYCADR	39.08	1514.7	13	-1.8	758.355	2	32.81	0	17718	14255
MAB19	ALEPLHPMYCADR	31.4	1514.7	13	-1	758.355	2	33.34	0	17866	14543
MAB19	ALEPLHPMYCADR	18.72	1514.7	13	1.6	758.357	2	35.22	0	18334	15548
MAB19	GITINISHVEYQTEK	38.18	1730.88	15	0.2	577.967	3	47.76	0	23144	23235
MAB19	AKEIELEDPYEK	38.14	1462.72	12	2.7	488.58	3	39.82	593000	3641	18509	X8DZT2:A0A1N0Y7W4:A0A829MC21:A0A829PYQ6:A0A829PLE9:A0A829HZT7:A0A1U2MVF0:A0A0U1AZN5:B1MHS6:A0A1N4K8H0:R4U973:A0A829QPA8
MAB19	EQGPQHK	37.9	822.398	7	-9.5	412.202	2	22.69	0	14842	8627
MAB19	HCGAPLR	37.67	752.375	7	8.3	753.387	1	27.86	960000	1784	11536
MAB19	EIVSGLGLK	37.63	914.544	9	1	458.279	2	45.6	0	22062	21802	A0A829PV92
MAB19	RAVIITQGK	37.52	984.608	9	0.5	493.31	2	20.12	898000	503	7372	A0A829PI51:A0A1N3JXI6:A0A1N6AR04:A0A829Q724:A0A899QFR4:B1MMK7:A0A829QM18:A0A0U0XQS6
MAB19	RAVIITQGK	23.17	984.608	9	3.6	493.312	2	19.68	0	14164	7099	A0A829PI51:A0A1N3JXI6:A0A1N6AR04:A0A829Q724:A0A899QFR4:B1MMK7:A0A829QM18:A0A0U0XQS6
MAB19	WTAEENLHAIALR	37.3	1522.79	13	0.8	508.603	3	50.89	0	24590	25218	A0A1N4R5C8:A0A0U0ZPY2:A0A829MBL3:A0A1U2T3U5:A0A829QQI7:A0A829Q459:A0A829PM37:A0A829HY49:A0A1N5SKK0:X8DS79:R4U895:A0A899VDM3:A0A418LB76:B1MKN3
MAB19	LAGGVAVIK	37.14	826.528	9	1.7	414.271	2	35.33	0	18387	15616	X8DZT2:A0A1N0Y7W4:A0A829MC21:A0A829PYQ6:A0A829PLE9:A0A829HZT7:A0A1U2MVF0:A0A0U1AZN5:B1MHS6:A0A1N4K8H0:R4U973:A0A829QPA8
MAB19	LAGGVAVIK	24.11	826.528	9	1.7	414.271	2	35.13	2120000	2774	15319	X8DZT2:A0A1N0Y7W4:A0A829MC21:A0A829PYQ6:A0A829PLE9:A0A829HZT7:A0A1U2MVF0:A0A0U1AZN5:B1MHS6:A0A1N4K8H0:R4U973:A0A829QPA8
MAB19	LAGGVAVLK	37.14	826.528	9	1.7	414.271	2	35.33	0	18387	15616
MAB19	LAGGVAVLK	24.11	826.528	9	1.7	414.271	2	35.13	2120000	2774	15319
MAB19	GLEPGVVAEK	37.02	997.544	10	0	499.778	2	34.2	0	18086	15009	X8DZT2:A0A1N0Y7W4:A0A829MC21:A0A829PYQ6:A0A829PLE9:A0A829HZT7:A0A1U2MVF0:A0A0U1AZN5:B1MHS6:A0A1N4K8H0:R4U973:A0A829QPA8
MAB19	GLEPGVVAEK	33.56	997.544	10	2	499.779	2	33.87	1740000	2635	14723	X8DZT2:A0A1N0Y7W4:A0A829MC21:A0A829PYQ6:A0A829PLE9:A0A829HZT7:A0A1U2MVF0:A0A0U1AZN5:B1MHS6:A0A1N4K8H0:R4U973:A0A829QPA8
MAB19	QEQLLAER	36.87	985.519	8	2	493.767	2	31.9	1400000	2334	13528	A0A1M8U318:A0A829HVU5:A0A1T6ESH1:A0A829QEY4:R4UBC7:A0A0U1BWC7:A0A829PQZ0:A0A1T8WM39:A0A1M8R1S3:A0A1M9E6Z1:A0A829MEU8:B1MBE9
MAB19	QEQLLAER	35.56	985.519	8	2	493.767	2	31.9	1400000	2335	13825	A0A1M8U318:A0A829HVU5:A0A1T6ESH1:A0A829QEY4:R4UBC7:A0A0U1BWC7:A0A829PQZ0:A0A1T8WM39:A0A1M8R1S3:A0A1M9E6Z1:A0A829MEU8:B1MBE9
MAB19	QEQILAER	36.87	985.519	8	2	493.767	2	31.9	1400000	2334	13528
MAB19	QEQILAER	35.56	985.519	8	2	493.767	2	31.9	1400000	2335	13825
MAB19	TPAFGADEDAIR	36.64	1261.59	12	-3.6	631.801	2	44	0	21529	20853
MAB19	TYIVELIK	36.42	977.58	8	11.6	489.802	2	55.71	0	26762	28227
MAB19	TYIVEIIK	36.42	977.58	8	11.6	489.802	2	55.71	0	26762	28227
MAB19	LIYYAGGK	36.17	883.48	8	1.3	442.747	2	57.97	0	27678	29575
MAB19	LIYYAGGK	34.9	883.48	8	1.3	442.747	2	58.48	0	27854	29870
MAB19	VAVEAPLK	36.04	825.496	8	1.2	413.755	2	33.24	2930000	2538	14604	X8DZT2:A0A1N0Y7W4:A0A829MC21:A0A829PYQ6:A0A829PLE9:A0A829HZT7:A0A1U2MVF0:A0A0U1AZN5:B1MHS6:A0A1N4K8H0:R4U973:A0A829QPA8
MAB19	VAVEAPLK	35.25	825.496	8	1.2	413.755	2	33.24	2930000	2537	14327	X8DZT2:A0A1N0Y7W4:A0A829MC21:A0A829PYQ6:A0A829PLE9:A0A829HZT7:A0A1U2MVF0:A0A0U1AZN5:B1MHS6:A0A1N4K8H0:R4U973:A0A829QPA8
MAB19	AQTSGNPLLTSLLN	35.99	1427.76	14	0.4	714.887	2	75.81	2770000	9640	41053	X8E166:A0A829MAS0:A0A0U0ZUE7:A0A1T8IS47:A0A829HZS1:A0A8B4DMA2:A0A1M9C3F2:R4ULI4:A0A829PFJ6:A0A0U1BRP9:A0A1N5HLC3:B1MFV4:A0A829PXK6:A0A829QLS3
MAB19	AQTSGNPLLTSLLN	19.08	1427.76	14	0.4	714.887	2	75.81	2770000	9639	40728	X8E166:A0A829MAS0:A0A0U0ZUE7:A0A1T8IS47:A0A829HZS1:A0A8B4DMA2:A0A1M9C3F2:R4ULI4:A0A829PFJ6:A0A0U1BRP9:A0A1N5HLC3:B1MFV4:A0A829PXK6:A0A829QLS3
MAB19	DISDAEMEQTIDR	35.66	1521.66	13	-3.3	761.834	2	35.82	0	18606	15936
MAB19	IPDEDLAGLR	35.07	1097.57	10	-1.1	549.791	2	48.01	0	23271	23393	A0A0E3XMF2:A0A7U4REW9:A0A1Z4EVY4:A0A809GIF9:A0A0U1BPU5:B1MNR0:X8DS69:A0A1M8SQ16:A0A829PP24:A0A829MGI2:A0A829HXR6:R4U9V2:A0A829PX34:A0A1N2UKD2:A0A1U0QBF8:A0A829QD15:A0A1M9WS38
MAB19	IPDEDLAGLR	31.7	1097.57	10	-3.1	549.79	2	48.54	0	23554	23745	A0A0E3XMF2:A0A7U4REW9:A0A1Z4EVY4:A0A809GIF9:A0A0U1BPU5:B1MNR0:X8DS69:A0A1M8SQ16:A0A829PP24:A0A829MGI2:A0A829HXR6:R4U9V2:A0A829PX34:A0A1N2UKD2:A0A1U0QBF8:A0A829QD15:A0A1M9WS38
MAB19	IPDEDLAGLR	25.52	1097.57	10	-4.6	549.789	2	47.69	6420000	4903	23066	A0A0E3XMF2:A0A7U4REW9:A0A1Z4EVY4:A0A809GIF9:A0A0U1BPU5:B1MNR0:X8DS69:A0A1M8SQ16:A0A829PP24:A0A829MGI2:A0A829HXR6:R4U9V2:A0A829PX34:A0A1N2UKD2:A0A1U0QBF8:A0A829QD15:A0A1M9WS38
MAB19	APEPISPK	34.76	837.46	8	2.1	419.737	2	23.69	0	15139	9198
MAB19	DEETLQGYITR	34.35	1323.63	11	0.7	442.217	3	38.64	0	19775	17718
MAB19	DEETLQGYITR	31.87	1323.63	11	1.6	662.822	2	33.92	61600000	2642	15110
MAB19	DEETLQGYITR	31.42	1323.63	11	1.6	662.822	2	33.92	61600000	2639	14582
MAB19	DEETLQGYITR	29.15	1323.63	11	1.6	662.822	2	33.92	61600000	2644	15370
MAB19	DEETLQGYITR	28.65	1323.63	11	0.6	442.217	3	33.81	345000000	2622	15198
MAB19	DEETLQGYITR	28.15	1323.63	11	1.6	662.822	2	33.92	61600000	2641	14867
MAB19	DEETLQGYITR	27.92	1323.63	11	0.9	662.822	2	32.37	62300000	2402	15110
MAB19	DEETLQGYITR	27.41	1323.63	11	0.9	662.822	2	32.37	62300000	2400	14582
MAB19	DEETLQGYITR	27.24	1323.63	11	1	662.822	2	36.52	59900000	3005	16342
MAB19	DEETLQGYITR	27	1323.63	11	1.6	662.822	2	33.92	61600000	2640	14609
MAB19	DEETLQGYITR	26.63	1323.63	11	0.6	442.217	3	33.81	345000000	2621	14960
MAB19	DEETLQGYITR	26.42	1323.63	11	0.9	662.822	2	32.37	62300000	2399	14303
MAB19	DEETLQGYITR	26.29	1323.63	11	1	442.217	3	32.68	382000000	2456	15198
MAB19	DEETLQGYITR	25.36	1323.63	11	0.9	662.822	2	32.37	62300000	2403	15370
MAB19	DEETLQGYITR	24.54	1323.63	11	1.2	442.217	3	38.13	0	19562	17403
MAB19	DEETLQGYITR	24.46	1323.63	11	0.3	442.217	3	36.54	360000000	3012	17072
MAB19	DEETLQGYITR	24.41	1323.63	11	1	442.217	3	32.68	382000000	2455	14960
MAB19	DEETLQGYITR	24.19	1323.63	11	0.9	662.822	2	32.37	62300000	2401	14867
MAB19	DEETLQGYITR	22.94	1323.63	11	0.7	662.822	2	37.96	0	19481	17289
MAB19	DEETLQGYITR	22.76	1323.63	11	0.6	442.217	3	33.81	345000000	2624	15473
MAB19	DEETLQGYITR	22.34	1323.63	11	1	662.822	2	36.52	59900000	3006	16641
MAB19	DEETLQGYITR	21.28	1323.63	11	1	442.217	3	32.68	382000000	2457	15473
MAB19	DEETLQGYITR	21.2	1323.63	11	1.6	662.822	2	33.92	61600000	2643	15296
MAB19	DEETLQGYITR	20.9	1323.63	11	0.6	662.821	2	35.94	0	18661	16013
MAB19	DEETLQGYITR	20.89	1323.63	11	0.6	442.217	3	33.81	345000000	2619	14687
MAB19	DEETLQGYITR	20.05	1323.63	11	0.9	662.822	2	32.37	62300000	2398	14026
MAB19	DEETLQGYITR	19.65	1323.63	11	0.6	442.217	3	33.81	345000000	2618	14408
MAB19	DEETLQGYITR	17.86	1323.63	11	2	662.822	2	35.42	0	18428	15677
MAB19	DEETLQGYITR	17.84	1323.63	11	0.6	442.217	3	33.81	345000000	2620	14769
MAB19	DEETLQGYITR	16.72	1323.63	11	1	442.217	3	36.11	0	18740	16129
MAB19	DEETLQGYITR	16.7	1323.63	11	1	442.217	3	32.68	382000000	2453	14408
MAB19	DEETLQGYITR	16.17	1323.63	11	1	442.217	3	32.68	382000000	2454	14687
MAB19	DEETLQGYITR	15.5	1323.63	11	-0.1	442.216	3	39.68	0	20225	18405
MAB19	DPSLFTAVNR	33.81	1118.57	10	-4.5	560.289	2	27.78	3070000	1777	11145
MAB19	DPSLFTAVNR	23.34	1118.57	10	-4.5	560.289	2	27.78	3070000	1776	10849
MAB19	DPSLFTAVNR	22.07	1118.57	10	-4.5	560.289	2	27.78	3070000	1775	10552
MAB19	QQLTQLGVR	33.24	1041.59	9	3.6	521.804	2	37.17	0	19144	16782	A0A0E3TTC0:A0A7U4RC28:A0A1S1MCN6:A0A829Q672:A0A829QNH5:A0A899QSW3:A0A899VBX1:A0A829M8R6:A0A829PM50:A0A0U0ZUC8:A0A1N6B7K2:A0A1U0UAS4:A0A809GSN2:A0A4Y6IV05:X8DYU2:A0A1Z4ERN2:B1MFL7:A0A418LHZ8:R4U5V8:A0A829I0F6:A0A1M9PN36
MAB19	IPGGEVVVK	32.82	896.533	9	0.4	449.273	2	34.77	35900000	2709	15269
MAB19	IPGGEVVVK	32.13	896.533	9	0.4	449.273	2	34.77	35900000	2710	15556
MAB19	IPGGEVVVK	29.01	896.533	9	0.4	449.273	2	34.77	35900000	2708	15023
MAB19	IPGGEVVVK	16.63	896.533	9	0.7	449.273	2	35.75	0	18573	15887
MAB19	AGDSDAIAGR	32.79	931.436	10	-0.2	466.724	2	19.67	0	14160	7095	X8DZT2:A0A1N0Y7W4:A0A829MC21:A0A829PYQ6:A0A829PLE9:A0A829HZT7:A0A1U2MVF0:A0A0U1AZN5:B1MHS6:A0A1N4K8H0:R4U973:A0A829QPA8
MAB19	AGDSDAIAGR	24.67	931.436	10	0.8	466.724	2	19.75	0	14181	7134	X8DZT2:A0A1N0Y7W4:A0A829MC21:A0A829PYQ6:A0A829PLE9:A0A829HZT7:A0A1U2MVF0:A0A0U1AZN5:B1MHS6:A0A1N4K8H0:R4U973:A0A829QPA8
MAB19	LPADGPAVK	32.71	866.486	9	1.1	434.25	2	26.67	557000	1547	10686
MAB19	GGWIGEFQK	32.67	1020.5	9	0.7	511.258	2	49.39	366000	5147	24193	A0A829QR25:A0A829MD62:X8DQP7:A0A829Q8B5:A0A829PMQ8:A0A899QJP3:A0A899V8W7:A0A0U0ZND6:A0A1N5SQ66:A0A1T8DNR7:A0A1N1FYW7:A0A1T8L9S0:B1MKH4:A0A418LBW5:A0A829HZ63:R4UAN4:A0A8B3CXD0:A0A1S1KWV8:A0A0E3TPC5:A0A7U4RDL3:A0A4Y6IK63:A0A809GUS4:A0A1Z4EU34
MAB19	AFTDELTDR	32.63	1066.49	9	0.7	534.253	2	44.42	0	21668	21109
MAB19	LRTAAALYADAR	32.09	1290.7	12	11.5	431.246	3	47.32	3150000	4825	22739
MAB19	ENDEVAATVR	31.91	1102.53	10	-8.4	552.264	2	33.26	2170000	2539	14563
MAB19	ENDEVAATVR	28.3	1102.53	10	-8.6	552.264	2	32.87	0	17732	14284
MAB19	ENDEVAATVR	18.18	1102.53	10	-12.7	552.262	2	32.76	0	17707	14230
MAB19	VLALDNVRLIDCGVDEPVYDGHR	31.91	2567.28	23	-8	642.821	4	78.52	13400000	10038	42918
MAB19	VLALDNVRLIDCGVDEPVYDGHR	30.58	2567.28	23	-8	642.821	4	78.52	13400000	10036	42591
MAB19	VLALDNVRLIDCGVDEPVYDGHR	24.81	2567.28	23	-8	642.821	4	78.52	13400000	10037	42917
MAB19	VLALDNVRLIDCGVDEPVYDGHR	21.97	2567.28	23	-10	856.757	3	78.44	38200000	10026	43193
MAB19	VLALDNVRLIDCGVDEPVYDGHR	21.96	2567.28	23	-10	856.757	3	78.44	38200000	10024	42545
MAB19	VLALDNVRLIDCGVDEPVYDGHR	21.68	2567.28	23	-10	856.757	3	78.44	38200000	10025	42865
MAB19	AVQVLTSTGR	31.73	1030.58	10	-13.5	516.288	2	25.78	130000	1372	10348
MAB19	GAGDSDAIAGR	31.44	988.457	11	1.7	495.236	2	21.95	0	14640	8221	X8DZT2:A0A1N0Y7W4:A0A829MC21:A0A829PYQ6:A0A829PLE9:A0A829HZT7:A0A1U2MVF0:A0A0U1AZN5:B1MHS6:A0A1N4K8H0:R4U973:A0A829QPA8
MAB19	GAGDSDAIAGR	29.86	988.457	11	3.6	495.237	2	21.45	0	14541	7975	X8DZT2:A0A1N0Y7W4:A0A829MC21:A0A829PYQ6:A0A829PLE9:A0A829HZT7:A0A1U2MVF0:A0A0U1AZN5:B1MHS6:A0A1N4K8H0:R4U973:A0A829QPA8
MAB19	DAWNIQR	31.32	901.441	7	2	451.727	2	39.67	69400	3619	18392	A0A829PQX7:A0A418L1M3:A0A8B3D1M2:A0A829Q019:A0A829QFT1:A0A1M8U5D7:B1MBM0:A0A0U1BD45:A0A829HUW6:A0A829MCC7:R4USI5:A0A1U1GL82:A0A1U1KLA2:A0A1N0VCW0:A0A1N5ZL29:A0A1U3RWK8:X8DPR5
MAB19	AKDLVDGAPKPLLEK	31.29	1592.91	15	2	531.978	3	38.71	0	19807	17764	A0A829PV92
MAB19	EYLVVTR	31.22	878.486	7	1.3	440.25	2	37.75	0	19378	17149	A0A1N4R5C8:A0A0U0ZPY2:A0A829MBL3:A0A1U2T3U5:A0A829QQI7:A0A829Q459:A0A829PM37:A0A829HY49:A0A1N5SKK0:X8DS79:R4U895:A0A899VDM3:A0A418LB76:B1MKN3
MAB19	GGDVVVTAGGTK	31.11	1059.56	12	1	530.784	2	25.16	0	15514	9981	A0A1N6BGA6:A0A1T8PC95:A0A829QNU5:A0A829Q1I3:X8DK40:A0A829M8V6:A0A899VCB3:A0A899QTR0:A0A829PBV9:B1MEE8:A0A8B3CY67:A0A418LA85:R4UND2:A0A0U0ZTS4:A0A8B4DCZ5:A0A8B4DXZ7:A0A1U0WNA7
MAB19	CDGSAVDAVINCSITK	31.05	1594.73	16	-4.3	798.369	2	56.15	0	26976	28512
MAB19	CDGSAVDAVINCSITK	30.33	1594.73	16	0.8	798.373	2	57.15	0	27362	29093
MAB19	CDGSAVDAVINCSITK	30.07	1594.73	16	0.3	798.372	2	56.64	21100000	6274	28809
MAB19	EPAPTTPK	30.91	839.439	8	0.3	420.726	2	18.16	919000	339	6354
MAB19	EAIDMATVAAGA	30.79	1118.53	12	5.6	560.273	2	35.52	0	18470	15739
MAB19	EAIDMATVAAGA	17.71	1118.53	12	-1.2	560.269	2	37.15	0	19132	16766
MAB19	TPAEGDPPQ	30.58	910.403	9	10.6	456.213	2	20.24	0	14331	7403
MAB19	TEDGANITK	30.16	947.456	9	3.4	474.736	2	38.85	0	19864	17855
MAB19	TEDGANITK	27.21	947.456	9	4.2	474.736	2	44.22	0	21594	20981
MAB19	TEDGANITK	21.74	947.456	9	3.6	474.736	2	23.73	0	15149	9220
MAB19	EFIDVLK	30.14	862.48	7	-0.1	432.246	2	54.43	19400000	5866	27763
MAB19	EFIDVLK	29.27	862.48	7	-0.1	432.246	2	54.43	19400000	5865	27431
MAB19	EFIDVLK	28.86	862.48	7	1.1	432.247	2	53.96	0	25937	27114
MAB19	ETDELQYDK	30.08	1139.5	9	-6.8	570.751	2	19.08	0	14083	6827
MAB19	VAVEAPLKQ	30.03	953.555	9	1.8	477.784	2	33.8	1280000	2616	14754	X8DZT2:A0A1N0Y7W4:A0A829MC21:A0A829PYQ6:A0A829PLE9:A0A829HZT7:A0A1U2MVF0:A0A0U1AZN5:B1MHS6:A0A1N4K8H0:R4U973:A0A829QPA8
MAB19	NRTFYAVADILR	29.77	1437.77	12	1.3	480.264	3	52.28	0	25298	26124
MAB19	NRTFYAVADILR	20.35	1437.77	12	7.1	480.267	3	42.4	0	21153	20018
MAB19	WDEDGEK	29.39	877.345	7	-0.9	439.678	2	21.73	0	14596	8115	A0A5P8ZMQ8:A0A132TCT3:A0A448II23:A0A0Q9JMJ3
MAB19	WDEDGEK	28.14	877.345	7	0.6	439.679	2	21.23	0	14508	7875	A0A5P8ZMQ8:A0A132TCT3:A0A448II23:A0A0Q9JMJ3
MAB19	WDEDGEK	19.58	877.345	7	0.1	439.679	2	20.73	0	14423	7639	A0A5P8ZMQ8:A0A132TCT3:A0A448II23:A0A0Q9JMJ3
MAB19	WDEDGEK	18.67	877.345	7	0.3	439.679	2	20.02	0	14264	7281	A0A5P8ZMQ8:A0A132TCT3:A0A448II23:A0A0Q9JMJ3
MAB19	SVYLLDGLR	29.27	1034.58	9	-0.1	518.294	2	59.33	0	28254	30414	A0A1N4W8J9:A0A829Q626:A0A0U0X8Q1:B1MEL3:A0A829QNZ7:A0A829PI00:A0A1N5TAI0:A0A829I098:A0A1N6BE83:A0A0U0ZTL2:X8DFZ0:R4U5J7:A0A1U1YJD2:A0A829MA98
MAB19	SVYLLDGLR	24.6	1034.58	9	1.5	518.295	2	58.74	0	27960	30026	A0A1N4W8J9:A0A829Q626:A0A0U0X8Q1:B1MEL3:A0A829QNZ7:A0A829PI00:A0A1N5TAI0:A0A829I098:A0A1N6BE83:A0A0U0ZTL2:X8DFZ0:R4U5J7:A0A1U1YJD2:A0A829MA98
MAB19	EGDVVIYSK	29.22	1008.51	9	2	505.264	2	33.23	0	17833	14484	A0A5P8ZMQ8:A0A132TCT3:A0A448II23:A0A0Q9JMJ3
MAB19	CVAVSVEPR	29.16	958.491	9	-0.3	480.251	2	42.58	0	21198	20116
MAB19	GDDTVERLMDSGDLEKEK	29.1	2035.94	18	-1.6	1018.97	2	65.44	0	31681	34533
MAB19	VQFQPGGAK	29.09	930.492	9	1.1	466.253	2	26.94	1340000	1599	11076	A0A0U0ZRZ2:A0A1N4VCK0:A0A829PDF9:A0A1U0TK56:A0A829M647:A0A829I3P9:A0A0U1ASS3:A0A1N3ZIL6:B1MEL2:R4UNI0:A0A829QMP9:A0A829Q155:X8DKT7:A0A809GG02
MAB19	VQFQPGGAK	23.44	930.492	9	1.1	466.253	2	26.94	1340000	1598	10778	A0A0U0ZRZ2:A0A1N4VCK0:A0A829PDF9:A0A1U0TK56:A0A829M647:A0A829I3P9:A0A0U1ASS3:A0A1N3ZIL6:B1MEL2:R4UNI0:A0A829QMP9:A0A829Q155:X8DKT7:A0A809GG02
MAB19	VQFQPGGAK	21.87	930.492	9	1.1	466.253	2	26.94	1340000	1597	10757	A0A0U0ZRZ2:A0A1N4VCK0:A0A829PDF9:A0A1U0TK56:A0A829M647:A0A829I3P9:A0A0U1ASS3:A0A1N3ZIL6:B1MEL2:R4UNI0:A0A829QMP9:A0A829Q155:X8DKT7:A0A809GG02
MAB19	APADEQQIR	29.09	1026.51	9	1.9	514.262	2	21.19	6330000	598	8049	X8E166:A0A829MAS0:A0A0U0ZUE7:A0A1T8IS47:A0A829HZS1:A0A8B4DMA2:A0A1M9C3F2:R4ULI4:A0A829PFJ6:A0A0U1BRP9:A0A1N5HLC3:B1MFV4:A0A829PXK6:A0A829QLS3
MAB19	APADEQQIR	28.07	1026.51	9	1.9	514.262	2	21.19	6330000	597	7811	X8E166:A0A829MAS0:A0A0U0ZUE7:A0A1T8IS47:A0A829HZS1:A0A8B4DMA2:A0A1M9C3F2:R4ULI4:A0A829PFJ6:A0A0U1BRP9:A0A1N5HLC3:B1MFV4:A0A829PXK6:A0A829QLS3
MAB19	APADEQQIR	27.02	1026.51	9	1.4	514.261	2	21.43	5120000	604	7825	X8E166:A0A829MAS0:A0A0U0ZUE7:A0A1T8IS47:A0A829HZS1:A0A8B4DMA2:A0A1M9C3F2:R4ULI4:A0A829PFJ6:A0A0U1BRP9:A0A1N5HLC3:B1MFV4:A0A829PXK6:A0A829QLS3
MAB19	APADEQQIR	22.95	1026.51	9	1.4	514.261	2	21.43	5120000	605	8049	X8E166:A0A829MAS0:A0A0U0ZUE7:A0A1T8IS47:A0A829HZS1:A0A8B4DMA2:A0A1M9C3F2:R4ULI4:A0A829PFJ6:A0A0U1BRP9:A0A1N5HLC3:B1MFV4:A0A829PXK6:A0A829QLS3
MAB19	APADEQQIR	21.96	1026.51	9	1.4	514.261	2	21.43	5120000	603	7811	X8E166:A0A829MAS0:A0A0U0ZUE7:A0A1T8IS47:A0A829HZS1:A0A8B4DMA2:A0A1M9C3F2:R4ULI4:A0A829PFJ6:A0A0U1BRP9:A0A1N5HLC3:B1MFV4:A0A829PXK6:A0A829QLS3
MAB19	APADEQQIR	21.01	1026.51	9	2.5	514.262	2	20.59	0	14398	7573	X8E166:A0A829MAS0:A0A0U0ZUE7:A0A1T8IS47:A0A829HZS1:A0A8B4DMA2:A0A1M9C3F2:R4ULI4:A0A829PFJ6:A0A0U1BRP9:A0A1N5HLC3:B1MFV4:A0A829PXK6:A0A829QLS3
MAB19	GGTLEIPK	28.86	813.46	8	-13.3	407.731	2	41.95	829000	4011	19587
MAB19	GGTLEIPK	23.06	813.46	8	-13.5	407.731	2	41.12	0	20815	19333
MAB19	ADALQSDAER	28.78	1074.49	10	1.9	538.254	2	24.12	391000	1103	9391	B1MP48:A0A1N2X1T6:A0A829PPF4:R4UCU2:A0A1N6A9E7:A0A829QCJ6:X8DPP9:B1MP48:A0A829HW39:A0A0U0ZQE2:A0A829QC11:A0A8B4EPR4:A0A1T7C447:A0A418L2Z4:A0A829MH10
MAB19	ADALQSDAER	20.55	1074.49	10	-0.3	538.253	2	23.53	0	15093	9111	B1MP48:A0A1N2X1T6:A0A829PPF4:R4UCU2:A0A1N6A9E7:A0A829QCJ6:X8DPP9:B1MP48:A0A829HW39:A0A0U0ZQE2:A0A829QC11:A0A8B4EPR4:A0A1T7C447:A0A418L2Z4:A0A829MH10
MAB19	AGLAMDPGSK	28.77	945.459	10	-11.4	473.73	2	33.57	0	17934	14674
MAB19	QKSVAEYVSQTRDGFLNAAK	28.76	2211.13	20	-14.3	738.038	3	58.7	0	27941	30001
MAB19	QKSVAEYVSQTRDGFLNAAK	27.49	2211.13	20	-13.8	1106.55	2	57.48	0	27489	29285
MAB19	QKSVAEYVSQTRDGFLNAAK	23.99	2211.13	20	-11.9	738.04	3	59.21	0	28189	30330
MAB19	DFAAPDVLR	28.74	1002.51	9	5.3	502.265	2	39.3	0	20051	18151
MAB19	EAVVADKPEK	28.71	1084.58	10	1.5	543.295	2	16.65	401000	192	5662	X8DZT2:A0A1N0Y7W4:A0A829MC21:A0A829PYQ6:A0A829PLE9:A0A829HZT7:A0A1U2MVF0:A0A0U1AZN5:B1MHS6:A0A1N4K8H0:R4U973:A0A829QPA8
MAB19	EAVVADKPEK	24.75	1084.58	10	1.5	543.295	2	16.65	401000	193	5874	X8DZT2:A0A1N0Y7W4:A0A829MC21:A0A829PYQ6:A0A829PLE9:A0A829HZT7:A0A1U2MVF0:A0A0U1AZN5:B1MHS6:A0A1N4K8H0:R4U973:A0A829QPA8
MAB19	NIKDAGLPKIVAGK	28.62	1422.86	14	-0.7	712.433	2	41.03	0	20785	19280
MAB19	NLKDAGLPKIVAGK	28.62	1422.86	14	-0.7	712.433	2	41.03	0	20785	19280
MAB19	IGTAGADTSVGAR	28.37	1174.59	13	-4.9	588.3	2	50.09	0	24209	24705
MAB19	DDPDYVIYQRR	28.23	1438.68	11	-13	720.338	2	53.58	0	25790	26887
MAB19	AGLEEFLESK	28	1121.56	10	10.2	561.792	2	36.02	0	18693	16065
MAB19	QEDADALSAIAK	27.98	1230.61	12	-7.3	616.306	2	39.25	0	20028	18118
MAB19	AAPAAAPAQR	27.93	922.498	10	1.2	462.256	2	17.05	384000	227	5956
MAB19	AAPAAAPAQR	21.98	922.498	10	1.2	462.256	2	17.05	384000	226	5749
MAB19	SGEVAVTVNGK	27.85	1059.56	11	0.4	530.784	2	27.57	0	16274	11357	A0A829PQX7:A0A418L1M3:A0A8B3D1M2:A0A829Q019:A0A829QFT1:A0A1M8U5D7:B1MBM0:A0A0U1BD45:A0A829HUW6:A0A829MCC7:R4USI5:A0A1U1GL82
MAB19	INSFVADLLR	27.78	1146.64	10	5.8	574.329	2	42	0	21048	19800
MAB19	VATVSPLR	27.09	841.502	8	0.8	421.758	2	36.34	183000000	2982	16637
MAB19	VATVSPLR	26.92	841.502	8	0.8	421.758	2	36.34	183000000	2981	16341
MAB19	VATVSPLR	26.59	841.502	8	4	421.759	2	37.96	0	19482	17290
MAB19	VATVSPLR	25.27	841.502	8	0.5	421.758	2	35.94	0	18660	16012
MAB19	VATVSPLR	24.74	841.502	8	0.8	421.758	2	36.34	183000000	2983	16955
MAB19	GAIGYLTSDAGK	27	1151.58	12	14.6	576.806	2	22.15	0	14701	8334
MAB19	EAIKTYLDGQPAAK	26.78	1503.79	14	-2.1	502.269	3	36.4	0	18859	16309	A0A829MDT3:A0A0S1T0S2:A0A829QBC8:A0A1N5R943:A0A829Q7I6:A0A829I035:A0A829PP88:A0A1U0Q565:A0A1N5BMR1:X8DUC0:B1MNV7:A0A899QZH7:R4UQX4
MAB19	IENSDSDYDREK	26.58	1469.63	12	-0.4	490.882	3	20.48	2040000	516	7659	X8DZT2:A0A1N0Y7W4:A0A829MC21:A0A829PYQ6:A0A829PLE9:A0A829HZT7:A0A1U2MVF0:A0A0U1AZN5:B1MHS6:A0A1N4K8H0:R4U973:A0A829QPA8
MAB19	IENSDSDYDREK	24.25	1469.63	12	6.1	490.885	3	20.25	372000	509	7412	X8DZT2:A0A1N0Y7W4:A0A829MC21:A0A829PYQ6:A0A829PLE9:A0A829HZT7:A0A1U2MVF0:A0A0U1AZN5:B1MHS6:A0A1N4K8H0:R4U973:A0A829QPA8
MAB19	IENSDSDYDREK	20.19	1469.63	12	-0.9	490.881	3	20.66	1370000	534	7659	X8DZT2:A0A1N0Y7W4:A0A829MC21:A0A829PYQ6:A0A829PLE9:A0A829HZT7:A0A1U2MVF0:A0A0U1AZN5:B1MHS6:A0A1N4K8H0:R4U973:A0A829QPA8
MAB19	IENSDSDYDREK	17.77	1469.63	12	-0.9	490.881	3	20.66	1370000	535	7708	X8DZT2:A0A1N0Y7W4:A0A829MC21:A0A829PYQ6:A0A829PLE9:A0A829HZT7:A0A1U2MVF0:A0A0U1AZN5:B1MHS6:A0A1N4K8H0:R4U973:A0A829QPA8
MAB19	VQDLLTEAFK	26.52	1162.62	10	1.4	582.318	2	57.93	0	27664	29552
MAB19	VQDLLTEAFK	25.99	1162.62	10	1	582.318	2	59.45	0	28313	30491
MAB19	VQDLLTEAFK	25.72	1162.62	10	1	582.318	2	60.48	0	28862	31160
MAB19	VQDLLTEAFK	25.29	1162.62	10	1.2	582.318	2	64.38	17600000	7690	34685
MAB19	VQDLLTEAFK	24.08	1162.62	10	1.8	582.319	2	61.51	0	29437	31833
MAB19	VQDLLTEAFK	23.4	1162.62	10	1.1	582.318	2	58.94	0	28054	30154
MAB19	VQDLLTEAFK	21.02	1162.62	10	1.5	582.318	2	58.44	0	27840	29846
MAB19	VQDLLTEAFK	16.54	1162.62	10	-1.1	582.317	2	48.28	0	23410	23570
MAB19	VQDLLTEAFK	15.33	1162.62	10	1.8	582.319	2	78.71	499000	10055	42880
MAB19	ETAEANAR	26.46	860.399	8	9	431.209	2	33.42	0	17889	14587
MAB19	EGVVLTSGTR	26.24	1017.55	10	1.6	509.78	2	26.12	9830000	1420	10502
MAB19	EGVVLTSGTR	21.21	1017.55	10	1.6	509.78	2	26.12	9830000	1419	10215
MAB19	FVADPYGP	26.09	864.402	8	2.9	433.208	2	22.02	0	14667	8264
MAB19	FVADPYGP	15.3	864.402	8	1	433.208	2	21.36	0	14528	7937
MAB19	ESPEPAGNGR	26.09	1012.46	10	0.2	507.235	2	40.47	0	20549	18920
MAB19	ETVPSNPDNPK	26.07	1196.57	11	1.9	599.291	2	21.71	0	14594	8108
MAB19	SVAVGPDGAVYFSI	25.99	1380.69	14	14.5	461.244	3	42.79	0	21259	20231
MAB19	VVTVLSPR	25.83	869.533	8	1.6	435.774	2	38.3	133000000	3325	17960
MAB19	VVTVLSPR	25.69	869.533	8	1.6	435.774	2	38.3	133000000	3323	17308
MAB19	VVTVLSPR	20.38	869.533	8	1.6	435.774	2	38.3	133000000	3326	18304
MAB19	TDVVLNYPK	25.8	1047.56	9	-3.6	524.784	2	26.87	0	16050	10956
MAB19	TDVVLNYPK	24.77	1047.56	9	-2.8	524.785	2	25.66	0	15662	10256
MAB19	TDVVLNYPK	23.35	1047.56	9	-2	524.785	2	27.44	0	16233	11284
MAB19	TDVVLNYPK	20.24	1047.56	9	-0.7	524.786	2	26.82	0	16032	10928
MAB19	TDVVLNYPK	19.65	1047.56	9	-2	524.785	2	25.74	0	15690	10304
MAB19	TDVVLNYPK	16.99	1047.56	9	-2.4	524.785	2	20.57	12900000	518	7172
MAB19	VVIVEEGR	25.76	899.508	8	0	450.76	2	45.19	57700000	4467	21577
MAB19	VVIVEEGR	25.28	899.508	8	1.3	450.761	2	46.23	0	22388	22222
MAB19	VVIVEEGR	25.02	899.508	8	1.3	450.761	2	44.71	0	21780	21291
MAB19	VVIVEEGR	23.68	899.508	8	0	450.76	2	45.19	57700000	4468	21872
MAB19	VVIVEEGR	23.65	899.508	8	3.5	450.762	2	48.27	0	23408	23567
MAB19	VVIVEEGR	19.89	899.508	8	1.4	450.761	2	47.53	0	23027	23081
MAB19	VVIVEEGR	17.81	899.508	8	4.2	450.762	2	46.81	0	22675	22599
MAB19	AVSSGGGGAAP	25.6	829.393	11	7.2	415.706	2	29.55	192000	2002	12463
MAB19	EAGAAFVAMTGIGP	25.52	1290.63	14	-7	646.315	2	51.13	0	24728	25375
MAB19	ESPTAFDSAVSR	25.44	1265.59	12	-3.4	633.798	2	36.19	0	18772	16182
MAB19	KLVTIDTK	25.41	916.559	8	-0.1	459.286	2	27.25	7340000	1662	11003
MAB19	KLVTIDTK	25.28	916.559	8	-0.1	459.286	2	27.25	7340000	1663	11290
MAB19	EGEGDDVGALLK	25.25	1201.58	12	-9	601.792	2	53.31	0	25671	26716
MAB19	AAGLAALDAVADDPR	25.23	1424.73	15	14.3	713.379	2	69.12	0	33552	36850
MAB19	VIDIDLER	25.23	971.529	8	0.8	486.771	2	48.36	0	23456	23625
MAB19	QVEPIASAPVDELVAR	25.22	1692.9	16	5.1	847.462	2	87.85	771000	11647	48386
MAB19	TASDFDEVK	25.22	1010.46	9	0.6	506.234	2	30.11	0	17034	12780
MAB19	EATGGQVNFHAR	25.15	1285.62	12	-0.8	643.813	2	46.18	0	22369	22194
MAB19	LPEGGVPETER	25.13	1182.59	11	4.2	592.302	2	32.91	0	17743	14304
MAB19	AGVPVALCAPGDVEDAR	25.13	1638.8	17	-0.9	820.406	2	46.38	0	22464	22329
MAB19	EGGIDEFGHEK	25.1	1216.54	11	-14.1	609.265	2	50.54	0	24404	24994
MAB19	EGGIDEFGHEK	21.97	1216.54	11	2.5	406.519	3	52.24	0	25286	26101
MAB19	AEGGGVLVLK	25.03	941.555	10	13.9	471.79	2	30.17	0	17053	12819
MAB19	EALELPESK	24.93	1014.52	9	-6.9	508.264	2	29.03	0	16646	12126
MAB19	EALELPESK	24.65	1014.52	9	-10.1	508.263	2	31.01	0	17222	13255
MAB19	EALELPESK	21.32	1014.52	9	-8.5	508.263	2	29.93	9540000	2062	12426
MAB19	EALELPESK	20.16	1014.52	9	-8.5	508.263	2	29.93	9540000	2063	12757
MAB19	FPGGISGPEAL	24.87	1043.53	11	-13.9	522.763	2	25.98	0	15765	10444
MAB19	TAVNELSPGGSSPHEERMR	24.84	2052.96	19	-14.9	685.317	3	55.16	0	26515	27888
MAB19	EQTWQSMLVPPK	24.69	1442.72	12	-13.3	722.357	2	55.65	0	26733	28190
MAB19	INDGITNAAK	24.67	1015.53	10	1.4	508.772	2	26.51	3020000	1489	10793	A0A829MDT3:A0A0S1T0S2:A0A829QBC8:A0A1N5R943:A0A829Q7I6:A0A829I035:A0A829PP88:A0A1U0Q565:A0A1N5BMR1:X8DUC0:B1MNV7:A0A899QZH7:R4UQX4
MAB19	DSYVNIPGHGKDK	24.57	1428.7	13	-4.6	477.237	3	38.12	0	19556	17393
MAB19	LVDGISAAGGTPLVVGQVVGAK	24.56	2007.14	22	-5.7	1004.57	2	62.59	4200000	7248	32772
MAB19	LVDGISAAGGTPLVVGQVVGAK	16.62	2007.14	22	-9.8	1004.56	2	62.22	2230000	7177	32370
MAB19	ESLAATAGGAQA	24.53	1045.5	12	-9.3	523.753	2	30.69	85700000	2207	13404
MAB19	ESLAATAGGAQA	22.54	1045.5	12	-9	523.753	2	33.66	587000000	2599	14374
MAB19	ESLAATAGGAQA	22.48	1045.5	12	-9	523.753	2	33.66	587000000	2601	14925
MAB19	ESLAATAGGAQA	20.03	1045.5	12	-9	523.753	2	33.66	587000000	2603	15437
MAB19	ESLAATAGGAQA	17.6	1045.5	12	-9	523.753	2	33.66	587000000	2600	14650
MAB19	ESLAATAGGAQA	16.16	1045.5	12	-9	523.753	2	33.66	587000000	2602	15167
MAB19	TSTALIVTPDWLGLPER	24.31	1868	17	-2.9	623.672	3	42.1	1170000	4049	19881
MAB19	EAGVSVHEEIVPGA	24.22	1392.69	14	-4.8	697.347	2	47.31	0	22918	22935
MAB19	LAGWQEK	24.22	830.429	7	-1.9	416.22	2	29.95	902000	2066	12727	A0A1M8U318:A0A829HVU5:A0A1T6ESH1:A0A829QEY4:R4UBC7:A0A0U1BWC7:A0A829PQZ0:A0A1T8WM39:A0A1M8R1S3:A0A1M9E6Z1:A0A829MEU8:B1MBE9
MAB19	LAGWQEK	17.67	830.429	7	0.2	416.221	2	29.6	0	16849	12463	A0A1M8U318:A0A829HVU5:A0A1T6ESH1:A0A829QEY4:R4UBC7:A0A0U1BWC7:A0A829PQZ0:A0A1T8WM39:A0A1M8R1S3:A0A1M9E6Z1:A0A829MEU8:B1MBE9
MAB19	TTLDDAVSHVR	24.2	1212.61	11	-9.2	607.305	2	29.4	0	16768	12338
MAB19	LLPTDESHELIELAR	24.18	1734.92	15	-7.5	434.732	4	52.41	0	25329	26189
MAB19	LLPTDESHELIELAR	15.68	1734.92	15	-8.4	434.731	4	52.91	0	25478	26464
MAB19	LLPTDESHELIELAR	15.61	1734.92	15	-7.1	434.732	4	51.89	0	25123	25880
MAB19	EAWLMVTRTR	24.16	1261.66	10	-3.7	631.834	2	41.13	0	20817	19335
MAB19	EAWLMVTRTR	20.35	1261.66	10	-6.3	631.832	2	41.67	0	20934	19612
MAB19	TVGTSFEPAR	24.14	1063.53	10	-0.1	532.771	2	40.15	0	20431	18720
MAB19	ENEDLTALIEK	24.12	1273.64	11	-10.8	637.819	2	59.61	0	28409	30603
MAB19	TEVSALEH	24.06	884.424	8	2.1	443.219	2	31.73	0	17387	13628
MAB19	TKDGVER	24.04	803.414	7	-8.5	402.71	2	20.61	0	14402	7581
MAB19	IVTDLTK	24.01	788.464	7	0.9	789.471	1	32.14	215000000	2364	14048
MAB19	IVTDLTK	17.59	788.464	7	0.9	789.471	1	32.14	215000000	2365	14055
MAB19	IDDGSVPAR	23.96	928.461	9	-4.6	465.235	2	44.68	0	21768	21273
MAB19	QPDDESADALR	23.89	1215.54	11	-8.9	608.769	2	33.49	6770000	2584	14854
MAB19	QPDDESADALR	23.43	1215.54	11	-8.9	608.769	2	33.49	6770000	2583	14566
MAB19	QPDDESADALR	15.52	1215.54	11	-8.4	608.769	2	30.37	0	17112	12936
MAB19	QFLGTLGINLGGDPAPSAAPPTNPGSK	23.86	2576.32	27	-11	1289.15	2	73.57	0	35913	39678
MAB19	TIHESDLGTY	23.85	1134.52	10	10.4	568.271	2	23.03	0	14938	8815
MAB19	AEGFSLGSSK	23.84	981.477	10	-3.8	491.743	2	38.17	0	19579	17427
MAB19	EPLFTLYTNAPER	23.82	1549.78	13	-2.6	517.597	3	57.79	0	27613	29472
MAB19	EPLFTLYTNAPER	17.57	1549.78	13	-0.6	517.598	3	58.1	668000	6455	29650
MAB19	EPLFTLYTNAPER	16.5	1549.78	13	-0.4	517.598	3	58.96	154000	6614	30192
MAB19	EPLFTLYTNAPER	15.94	1549.78	13	-6.8	517.595	3	58.05	569000	6444	29590
MAB19	LPDINIPPVK	23.8	1104.65	10	1.1	553.334	2	43.35	0	21364	20509
MAB19	LPDINIPPVK	23.56	1104.65	10	1	553.334	2	43.85	0	21479	20770
MAB19	LPDINIPPVK	18.48	1104.65	10	-0.4	553.333	2	45.64	0	22081	21826
MAB19	NLGAPKDPTLKLGGSK	23.63	1594.9	16	8.4	532.645	3	44.84	0	21841	21378
MAB19	EQADPTELGGK	23.62	1143.54	11	3.1	572.778	2	46.6	0	22574	22466
MAB19	KPITAVAAMILVEEGR	23.54	1696.95	16	-9.5	566.652	3	51.01	0	24659	25296
MAB19	HPWGCNK	23.44	840.37	7	-10.5	421.187	2	29.98	0	16990	12703
MAB19	AADSSGQQTDPR	23.4	1231.54	12	-4.3	616.775	2	60.9	0	29092	31436
MAB19	EDPQAKSLGER	23.35	1228.6	11	-7.7	615.303	2	29.76	0	16908	12565
MAB19	EDPQAKSLGER	18.08	1228.6	11	-13.6	615.3	2	52.87	0	25462	26439
MAB19	LGGNPDFLADQK	23.28	1273.63	12	-3.7	637.818	2	60.57	0	28911	31216
MAB19	TGLICVNYAHR	23.25	1245.63	11	2.6	623.822	2	58.34	0	27804	29789
MAB19	QHAGTVRAVLVEVSR	23.22	1620.91	15	12.4	541.315	3	47.87	0	23203	23309
MAB19	QHAGTVRAVLVEVSR	20.37	1620.91	15	11.1	541.314	3	47.26	0	22897	22903
MAB19	AATDAAAAAK	23.14	859.44	10	6.9	430.729	2	21.25	246000	600	7887
MAB19	AATDAAAAAK	18.81	859.44	10	4.4	430.728	2	20.91	1130000	551	7738
MAB19	AATDAAAAAK	18.2	859.44	10	-12.1	430.721	2	28.79	0	16589	12001
MAB19	DAAVYVER	23.12	921.456	8	-8.6	461.73	2	42.69	0	21233	20179
MAB19	IVAEQYDEVAFDR	23.11	1553.74	13	6.9	777.879	2	46.59	0	22572	22463
MAB19	TVAGLAER	23.11	815.45	8	0.4	408.731	2	24.16	0	15263	9454
MAB19	IATDGATMCVEEAKKYPQTR	23.04	2211.07	20	12.3	738.037	3	59.33	0	28253	30412
MAB19	IATDGATMCVEEAKKYPQTR	22.25	2211.07	20	8.8	738.034	3	61.07	994000	6925	31487
MAB19	QEAATSTGGLDVR	23.01	1303.64	13	-2.2	435.551	3	31.63	0	17357	13575
MAB19	ETWEAVTQASR	22.96	1276.6	11	6	639.312	2	54.55	0	26211	27486
MAB19	TIMEIGADSK	22.94	1063.52	10	9.6	532.772	2	20.84	0	14443	7693
MAB19	EALEAAGVK	22.91	886.476	9	3.3	444.246	2	27.29	0	16184	11201
MAB19	EAADDAKAK	22.88	917.445	9	-7	459.726	2	38.43	0	19689	17587	A0A829PV92
MAB19	DRPDEAGYR	22.86	1077.48	9	-7.2	539.744	2	43.72	0	21445	20699
MAB19	DRPDEAGYR	22.46	1077.48	9	-8.8	539.743	2	44.23	0	21596	20987
MAB19	AATPGEAGEVLLR	22.79	1282.69	13	13.5	428.575	3	50.7	14900	5358	25114
MAB19	AATPGEAGEVLLR	17.89	1282.69	13	13.5	428.575	3	50.7	14900	5357	25104
MAB19	LDKNPTINDGITNAAK	22.78	1683.88	16	-0.7	562.299	3	35.52	34200	2827	15725	A0A829MDT3:A0A0S1T0S2:A0A829QBC8:A0A1N5R943:A0A829Q7I6:A0A829I035:A0A829PP88:A0A1U0Q565:A0A1N5BMR1:X8DUC0:B1MNV7:A0A899QZH7:R4UQX4
MAB19	TPESTAITCAGR	22.77	1205.57	12	2.9	402.865	3	32.83	4080000	2504	14218
MAB19	DELKAYAER	22.73	1093.54	9	1.9	547.777	2	31.64	26300000	2291	14721
MAB19	DELKAYAER	20.57	1093.54	9	-0.6	547.776	2	34.66	0	18162	15234
MAB19	DELKAYAER	20.24	1093.54	9	0.9	547.777	2	35.72	34000000	2883	16169
MAB19	DELKAYAER	19.85	1093.54	9	0.9	547.777	2	35.72	34000000	2882	15838
MAB19	DELKAYAER	18.46	1093.54	9	1.9	547.777	2	31.64	26300000	2289	14160
MAB19	DELKAYAER	18.19	1093.54	9	2.2	547.777	2	34.11	1640000	2662	14991
MAB19	DELKAYAER	18.1	1093.54	9	-0.6	547.776	2	34.66	0	18163	15235
MAB19	DELKAYAER	17.82	1093.54	9	1.9	547.777	2	31.64	26300000	2288	13863
MAB19	DELKAYAER	17.7	1093.54	9	1.3	547.777	2	36.68	0	18974	16486
MAB19	DELKAYAER	17.62	1093.54	9	1.3	547.777	2	37.19	0	19150	16791
MAB19	DELKAYAER	16.51	1093.54	9	1.9	547.777	2	31.64	26300000	2292	14991
MAB19	DELKAYAER	15.09	1093.54	9	1.9	547.777	2	31.64	26300000	2287	13568
MAB19	LEQELDGYR	22.67	1121.54	9	-6.4	561.77	2	36.11	0	18737	16125
MAB19	AGEAGAPSVR	22.66	913.462	10	4.1	457.739	2	32.45	0	17617	14053
MAB19	ATAGTVGAAGDGGAGGAAGLGGNGGK	22.6	1970.94	26	-13.6	986.462	2	80.32	0	39103	43847
MAB19	ENTSHSVL	22.52	885.419	8	-11.8	443.711	2	28.99	0	16633	12102
MAB19	ELPGGGEELLK	22.49	1140.6	11	4.6	571.31	2	44.28	0	21610	21016
MAB19	DTDSPATLARK	22.44	1173.6	11	-8.4	587.8	2	24.49	66100000	1149	8687
MAB19	PQLDDYR	22.41	905.424	7	10.2	453.723	2	29.27	0	16714	12256
MAB19	QELGVLTEATYR	22.41	1378.71	12	10	690.367	2	41.58	0	20906	19559
MAB19	LVVVGDGVDRPK	22.4	1252.71	12	12.6	627.371	2	34.87	0	18221	15347
MAB19	LVVVGDGVDRPK	18.6	1252.71	12	12.5	627.37	2	38.56	0	19741	17665
MAB19	DPPAWDYLR	22.38	1131.53	9	9.8	566.779	2	32.59	0	17659	14133
MAB19	DPPAWDYLR	16.84	1131.53	9	12	566.78	2	30.76	0	17194	13144
MAB19	DPPAWDYLR	15.16	1131.53	9	9.7	566.779	2	29.98	5080000	2079	12600
MAB19	AGAGTVLIDP	22.36	912.492	10	-10.2	457.247	2	26.44	0	15909	10708
MAB19	AGAGTVLIDP	19.79	912.492	10	-8.7	457.248	2	25.85	0	15720	10364
MAB19	KPDAQTEPK	22.32	1012.52	9	-3.4	507.264	2	28.01	0	16425	11614
MAB19	LDKQFPK	22.22	874.491	7	2.3	438.253	2	37.64	0	19332	17084
MAB19	TLHLGFEAQVDAAPK	22.2	1595.83	15	9.5	798.928	2	62.88	0	30276	32862
MAB19	LIEENSDLR	22.19	1087.55	9	1	544.782	2	32.88	0	17735	14289	B1MP48:A0A1N2X1T6:A0A829PPF4:R4UCU2:A0A1N6A9E7:A0A829QCJ6:X8DPP9:B1MP48:A0A829HW39:A0A0U0ZQE2:A0A829QC11:A0A8B4EPR4:A0A1T7C447:A0A418L2Z4:A0A829MH10
MAB19	LIEENSDLR	20.53	1087.55	9	0.3	544.782	2	32.59	317000	2435	14127	B1MP48:A0A1N2X1T6:A0A829PPF4:R4UCU2:A0A1N6A9E7:A0A829QCJ6:X8DPP9:B1MP48:A0A829HW39:A0A0U0ZQE2:A0A829QC11:A0A8B4EPR4:A0A1T7C447:A0A418L2Z4:A0A829MH10
MAB19	LIEENSDLR	15.77	1087.55	9	-0.1	544.781	2	32.36	0	17595	14001	B1MP48:A0A1N2X1T6:A0A829PPF4:R4UCU2:A0A1N6A9E7:A0A829QCJ6:X8DPP9:B1MP48:A0A829HW39:A0A0U0ZQE2:A0A829QC11:A0A8B4EPR4:A0A1T7C447:A0A418L2Z4:A0A829MH10
MAB19	DAVPDEADLRHVR	22.17	1491.74	13	3.4	498.255	3	22.65	0	14832	8606
MAB19	LSRSFTPK	22.12	934.524	8	-10.1	468.263	2	26.42	2060000	1469	10680
MAB19	LSRSFTPK	17.44	934.524	8	-10.1	468.263	2	26.42	2060000	1470	10973
MAB19	EVADALPNGR	22.11	1040.53	10	13.7	521.276	2	30.87	0	17206	13192
MAB19	EVADALPNGR	21.64	1040.53	10	13.7	521.276	2	31.52	0	17324	13509
MAB19	RSFAELGPAYVKFGQLIASSPGMFPEDLS	22.09	3113.55	29	12.8	1038.87	3	89.98	733000	11963	50072
MAB19	TVETKQR	22.09	860.472	7	-6.5	431.239	2	30.79	0	17197	13155
MAB19	VEAADLPEK	22.03	970.497	9	1.9	486.256	2	22.06	0	14675	8286
MAB19	IPAACNGLVGLKPSRGR	21.86	1707.96	17	10.4	570.331	3	96.47	2700000	12666	54073
MAB19	LSVVHGRVTLSAGK	21.8	1422.83	14	7.8	475.287	3	15.66	0	13813	5371
MAB19	SLAALGISAR	21.8	957.561	10	13.4	479.793	2	74.53	0	36394	40278
MAB19	QTAVQGDTTPISPK	21.78	1441.74	14	2.3	721.878	2	50.74	0	24505	25120
MAB19	TAEEAGQR	21.71	860.399	8	-1.6	431.205	2	17.85	0	13926	6277
MAB19	DLTALFPTLITTLK	21.68	1545.9	14	-8.5	516.302	3	39.17	59400000	3520	17700
MAB19	DLTALFPTLITTLK	16.99	1545.9	14	-7.8	516.303	3	40.16	0	20437	18730
MAB19	DLTALFPTLITTLK	16.26	1545.9	14	-8.5	516.302	3	39.17	59400000	3521	17715
MAB19	DNDFLSHNDTDFASHNPIASGNQVMSPSGNVDSFNR	21.67	3905.69	36	-7.1	977.421	4	63.39	0	30549	33192	A0A829HSH5:R4UJA4:A0A1N5X736:X8DEJ7:A0A8B4DV33:A0A829MMY7:A0A899QQE2:A0A829Q153:A0A829P9W2:A0A418L1J0:A0A829QJS5:A0A899V6S9:B1MIY6
MAB19	QDTADRLTGTARAESEK	21.65	1847.9	17	-3.3	616.97	3	51.23	0	24784	25439
MAB19	QDTADRLTGTARAESEK	15.28	1847.9	17	-3.1	616.97	3	51.76	0	25061	25792
MAB19	WAQAQGTAVVVAG	21.63	1256.65	13	1.1	419.89	3	40.19	7500000	3738	19079
MAB19	WAQAQGTAVVVAG	18.59	1256.65	13	0	629.332	2	40.28	3080000	3768	18864
MAB19	WAQAQGTAVVVAG	16.6	1256.65	13	1.1	419.89	3	40.19	7500000	3737	18755
MAB19	VVFEPDEHTA	21.63	1142.52	10	-4.9	572.265	2	40.78	0	20673	19122
MAB19	DAAPDDPGPPTRQAR	21.62	1562.74	15	-13.8	782.366	2	43.05	9320000	4167	20582
MAB19	DAAPDDPGPPTRQAR	18.87	1562.74	15	-12.7	782.367	2	47.7	0	23115	23197
MAB19	DAAPDDPGPPTRQAR	15.09	1562.74	15	-14	782.366	2	44.57	3460000	4367	21195
MAB19	PAEIELTDAHR	21.57	1250.63	11	-12.1	626.311	2	33.61	0	17947	14695
MAB19	TIAGIPEAADR	21.56	1112.58	11	-7.4	557.293	2	31.47	0	17309	13480
MAB19	GGDIACRHLVMATGCLSMPK	21.55	2058.98	20	-7.6	687.328	3	57.62	0	27545	29365
MAB19	TLVPLDVGTIVESVR	21.51	1596.91	15	-13.8	533.302	3	45.35	332000	4490	21670
MAB19	TALTAMAEMVGGPA	21.42	1318.63	14	1.3	660.32	2	32.33	0	17582	13984
MAB19	VVDLATTTGMR	21.35	1162.6	11	-11	582.3	2	24.1	62900	1102	9408
MAB19	VVDLATTTGMR	18.55	1162.6	11	-14.1	582.298	2	24.2	117000	1122	9508
MAB19	VVDLATTTGMR	15.83	1162.6	11	-14.1	582.298	2	24.2	117000	1121	9501
MAB19	VVDLATTTGMR	15.24	1162.6	11	-12.4	582.299	2	24.31	232000	1133	9501
MAB19	DVGNPAVTAAR	21.35	1069.55	11	1.5	535.783	2	41.17	0	20830	19362
MAB19	ALSQSPILQR	21.32	1111.63	10	1.5	556.824	2	38.08	1680000	3294	17447	A0A829PWQ4:A0A829QM12:A0A829M7D7:A0A829PH76:A0A0E3TTI1:A0A1M8S4H8:A0A1N0DDI0:A0A418L7M5:A0A1N1CSH6:R4V1D6:A0A0U1AHT5:A0A829HNH3:A0A1U0P4N7:X8DE51:B1MLC5
MAB19	EALPEIESK	21.3	1014.52	9	-7.8	508.264	2	31.51	0	17321	13505
MAB19	EALPEIESK	15.98	1014.52	9	-5	508.265	2	33.54	0	17925	14656
MAB19	DPAYKDQAIK	21.2	1147.59	10	-13.5	574.792	2	30.36	0	17107	12929
MAB19	AGAIAGAAGAK	21.18	856.477	11	2.3	429.245	2	18.21	0	13986	6449	A0A0U1ADD6:A0A1N5B472:X8DTV3:A0A829QE52:R4URU1:A0A1N5ZUW6:A0A1N4MTM1:A0A829Q8M8:A0A0U0YXE4:A0A829PQ75:B1MAX2:A0A829MBJ9:A0A1N2A218:A0A1U0ND48:A0A1T9RXB6:A0A829HY40
MAB19	YPGGVDSPETLWELVAQGRDAVSDFPADRGWDVYGLFDPDPDACGK	21.17	4982.28	46	-0.4	831.385	6	88.83	0	43262	49215
MAB19	DEPHADAEKYRR	21.05	1485.7	12	-6.5	496.235	3	37.05	0	19092	16703
MAB19	DEPHADAEKYRR	17.57	1485.7	12	-7.4	496.235	3	34.91	0	18230	15363
MAB19	GGPDVWPQPR	21	1107.55	10	0.9	554.779	2	33.7	0	17975	14752
MAB19	NHAMMIVR	20.99	970.484	8	5.7	486.251	2	27.4	0	16221	11263	X8DHI2:A0A1Z4ER90:A0A1S1KD83:A0A418LH87:A0A0E3XMH5:A0A1N6AR34:A0A809GGC0:A0A829I0Q4:A0A899QSC2:A0A829M524:A0A7U4TWS7:A0A829PMJ0:A0A829QLY2:B1MEG2:A0A4Y6IGL1:A0A1S1M8L9:A0A1U4H0X7:A0A1N0P6P5:A0A1U0TNL0:A0A1N6BGE9:R4UFP3:A0A0U0YHZ4
MAB19	AIRPELDQPEREAPPK	20.96	1844.97	16	-10	923.483	2	51.68	0	25022	25743
MAB19	DPIDASHLGDPGAK	20.85	1391.67	14	0.7	696.84	2	47.95	0	23240	23356
MAB19	DGAPVVHTK	20.83	922.487	9	-4.5	462.248	2	51.35	33300	5430	25538
MAB19	DGAPVVHTK	18.05	922.487	9	-9.3	462.245	2	48.03	0	23282	23410
MAB19	FDDVAGTTK	20.78	952.45	9	-11.1	477.226	2	35.7	0	18550	15856
MAB19	DELTYRVAQ	20.78	1093.54	9	1.8	547.777	2	31.64	26300000	2290	14437
MAB19	SLLADSQDSFGLADK	20.77	1565.76	15	-9.9	522.92	3	33.63	0	17955	14709
MAB19	ADGGKSGIGR	20.74	916.473	10	7.6	459.246	2	38.81	3310000	3425	17888
MAB19	EVLAGFDTPTLVGPSGR	20.69	1714.89	17	-9.9	572.63	3	47.04	0	22789	22754
MAB19	LDGCRLAVIDVADP	20.67	1455.74	14	8.7	728.881	2	42.75	0	21247	20211
MAB19	DLGYEPLFTT	20.64	1154.55	10	3.6	578.283	2	35.18	0	18316	15522
MAB19	AEGMLVASGDGGNADPYAPSRSR	20.64	2277.04	23	0.4	760.021	3	49.98	0	24162	24637
MAB19	ITNDGVSIAK	20.64	1016.55	10	1.6	509.282	2	29.92	4230000	2053	12768	X8DZT2:A0A1N0Y7W4:A0A829MC21:A0A829PYQ6:A0A829PLE9:A0A829HZT7:A0A1U2MVF0:A0A0U1AZN5:B1MHS6:A0A1N4K8H0:R4U973:A0A829QPA8
MAB19	GEDPLSTLYDLMLEREA	20.56	1950.92	17	4	976.471	2	64.88	0	31378	34164
MAB19	AGATLSDVIR	20.55	1001.55	10	6.8	501.785	2	46.84	0	22695	22623
MAB19	EVALLTFDGDAINR	20.52	1532.78	14	-10.6	767.389	2	47.28	0	22905	22914
MAB19	DAFAGMSDPEGALVGK	20.52	1563.72	16	1.6	522.248	3	40.25	0	20467	18777
MAB19	EHDPICGTQDGTLDFTVPK	20.49	2071.95	19	-3.2	691.654	3	46.92	111000	4727	22682
MAB19	AWNDLAAGR	20.49	972.478	9	-11.2	487.24	2	22.11	0	14686	8310
MAB19	AWNDLAAGR	16.22	972.478	9	-11.2	487.24	2	22.7	0	14846	8634
MAB19	ESRGAPSR	20.44	858.431	8	-6.3	430.219	2	28.81	0	16594	12012
MAB19	TDTIPVAP	20.43	812.428	8	0.7	813.434	1	44.88	2240000	4427	21491
MAB19	TDTIPVAP	19.61	812.428	8	-0.3	813.433	1	48.95	542000000	5091	23892
MAB19	TDTIPVAP	18.6	812.428	8	1.1	407.221	2	48.42	0	23486	23662
MAB19	TDTIPVAP	17.15	812.428	8	0.4	407.221	2	48.89	9180000	5070	23980
MAB19	TDTIPVAP	16.5	812.428	8	1.1	407.221	2	49.14	5000000	5121	24284
MAB19	LLLVVGPCSVHDPVAALDYARR	20.42	2363.28	22	-13.1	788.755	3	78.56	0	38333	42764
MAB19	TVLDTLSK	20.4	875.496	8	-13.2	438.749	2	41.68	0	20936	19615
MAB19	TETVLGNK	20.39	860.46	8	5.9	431.239	2	31.36	0	17283	13426
MAB19	SPGGGSEAPGGNVL	20.35	1197.56	14	-7.3	599.783	2	39.17	60500	3525	18057
MAB19	ANDPDQPQPAIDPR	20.34	1532.72	14	-9.4	511.909	3	62.23	5140000	7181	32264
MAB19	ANDPDQPQPAIDPR	17.07	1532.72	14	-4.3	511.911	3	62	0	29751	32211
MAB19	ANDPDQPQPAIDPR	16.29	1532.72	14	-11	511.908	3	61.79	0	29608	32035
MAB19	WADSKSGAASLKK	20.31	1347.71	13	-6	450.242	3	28.06	0	16440	11638
MAB19	EGGVDAKPAEAAAQ	20.28	1312.63	14	7.8	657.324	2	46.75	0	22647	22562
MAB19	AGDGFICTSGK	20.25	1054.48	11	11.7	528.25	2	51.06	0	24684	25324
MAB19	DVAQDAHGVAAAGVRAK	20.24	1634.85	17	-12.9	818.419	2	48.14	0	23334	23479
MAB19	DGPGSLPGK	20.23	826.418	9	-7.9	414.212	2	32.09	6390000	2348	13599
MAB19	HPDVNTAMSDALK	20.16	1397.66	13	1.9	466.894	3	40.81	0	20679	19136
MAB19	ERPSFTADYWVENLRQTVR	20.14	2366.18	19	-6	789.726	3	66.13	0	32026	34971
MAB19	GGSVVLTSSVAG	20.14	1032.55	12	12.4	517.285	2	25.52	20800000	1323	10094
MAB19	GGSVVLTSSVAG	17.34	1032.55	12	12.4	517.285	2	25.52	20800000	1324	10381
MAB19	GGSVVLTSSVAG	16.33	1032.55	12	12.4	517.285	2	25.52	20800000	1322	9823
MAB19	AVEDRDPDGFAAVR	20.14	1516.73	14	6.8	506.585	3	62.17	42900000	7170	32376
MAB19	PTAGAEDAIYQK	20.13	1262.61	12	-13.5	632.304	2	43.93	0	21505	20814
MAB19	QVFENTNR	20.12	1006.48	8	-3.4	504.246	2	31.79	0	17406	13662
MAB19	QVFENTNR	15.39	1006.48	8	-4.3	504.245	2	29.89	0	16957	12643
MAB19	TLARAGLDVVVLEEGR	20.11	1696.95	16	-6.4	566.651	3	51.52	0	24940	25631
MAB19	LEAAAPPSR	20.1	910.487	9	2.6	456.251	2	30.46	0	17138	12986
MAB19	LPPGPRVPK	20.09	959.592	9	5.9	480.805	2	37.2	0	19152	16797
MAB19	DLVDGVPK	20.06	841.455	8	0.7	421.734	2	26.93	0	16076	10995
MAB19	LEAAGATVTVK	20.06	1058.6	11	1.8	530.306	2	33.13	0	17805	14429	A0A829PV92
MAB19	ALGAALAYAVEEK	20.05	1304.7	13	10.3	653.361	2	40.07	1010000	3709	18811
MAB19	AVVLAATDPANPYGAALPWPASNAE	20.01	2465.22	25	-3.9	822.743	3	88.05	0	42851	48714
MAB19	AVVLAATDPANPYGAALPWPASNAE	19.06	2465.22	25	-2.4	822.744	3	89.1	0	43407	49386
MAB19	AVVLAATDPANPYGAALPWPASNAE	18.76	2465.22	25	9.2	822.754	3	84.18	118000	11024	46387
MAB19	AVVLAATDPANPYGAALPWPASNAE	16.38	2465.22	25	3.4	1233.62	2	85.36	0	41463	47024
MAB19	SVAFDVFR	20	939.481	8	13.2	470.753	2	42.13	0	21095	19883
MAB19	AQKPVPNALTLELTDVVAENIDR	20	2505.34	23	-2.1	836.118	3	74.5	0	36382	40262	A0A1N4R5C8:A0A0U0ZPY2:A0A829MBL3:A0A1U2T3U5:A0A829QQI7:A0A829Q459:A0A829PM37:A0A829HY49:A0A1N5SKK0:X8DS79:R4U895:A0A899VDM3:A0A418LB76:B1MKN3
MAB19	DVEPAGPPT	19.98	881.413	9	1.8	441.714	2	22.06	0	14674	8284
MAB19	NGFENFTGGFLEGMAIGSNKK	19.98	2217.05	21	-1.6	740.022	3	70	0	34006	37404	A0A0U0ZRZ2:A0A1N4VCK0:A0A829PDF9:A0A1U0TK56:A0A829M647:A0A829I3P9:A0A0U1ASS3:A0A1N3ZIL6:B1MEL2:R4UNI0:A0A829QMP9:A0A829Q155:X8DKT7:A0A809GG02:A0A7U4RBZ1:A0A0E3TN56:A0A1S1M8G8:A0A1Z4ERE5
MAB19	GADWQLAADYR	19.97	1264.58	11	-3	422.533	3	22.55	34300	777	8546
MAB19	GADWQLAADYR	18.06	1264.58	11	-2.8	422.533	3	22.42	116000	746	8546
MAB19	SDKAIVSIVA	19.96	1001.58	10	1.1	1002.58	1	50.25	106000000	5270	24748
MAB19	EATRDEGVACYR	19.94	1368.61	12	-3.5	685.308	2	52.65	0	25390	26312
MAB19	DQLAEFTK	19.94	950.471	8	2.3	476.243	2	41.29	0	20857	19422
MAB19	DQLAEFTK	17.76	950.471	8	1.6	476.242	2	40.71	60300000	3843	18801
MAB19	DQLAEFTK	17.16	950.471	8	1.3	476.242	2	52.33	0	25313	26149
MAB19	DQLAEFTK	17.04	950.471	8	-7.1	476.238	2	39.79	77200	3635	18471
MAB19	DQLAEFTK	15.37	950.471	8	1.6	476.242	2	40.71	60300000	3844	19124
MAB19	DQLAEFTK	15.37	950.471	8	-0.2	476.241	2	52.83	0	25447	26414
MAB19	AGTAATITPAG	19.93	929.482	11	1.9	465.748	2	24.53	0	15345	9643
MAB19	FPGAPEIP	19.9	826.423	8	0.6	414.218	2	54.27	0	26078	27307
MAB19	FPGAPEIP	16.41	826.423	8	0.4	414.218	2	54.8	0	26337	27650
MAB19	FPGAPELP	19.9	826.423	8	0.6	414.218	2	54.27	0	26078	27307
MAB19	FPGAPELP	16.41	826.423	8	0.4	414.218	2	54.8	0	26337	27650
MAB19	VVVGTDGSDSSYR	19.89	1340.62	13	8.3	671.322	2	31.67	0	17365	13592	A0A0U1ADD6:A0A1N5B472:X8DTV3:A0A829QE52:R4URU1:A0A1N5ZUW6:A0A1N4MTM1:A0A829Q8M8:A0A0U0YXE4:A0A829PQ75:B1MAX2:A0A829MBJ9:A0A1N2A218:A0A1U0ND48:A0A1T9RXB6:A0A829HY40
MAB19	FGGIYTDHDNR	19.81	1293.57	11	-11.3	647.785	2	42.1	0	21087	19861
MAB19	QYKSSAR	19.8	838.43	7	-4.4	420.219	2	20	0	14259	7273
MAB19	EMADLLESK	19.79	1034.5	9	-8.6	518.249	2	58.83	157000	6590	30071
MAB19	GEGVEGTGGNDRAR	19.77	1373.63	14	-6.6	687.815	2	52.78	0	25425	26382
MAB19	LPGVIAIVVLPFLACAPVAS	19.71	1949.14	20	10.4	975.586	2	99.48	0	49309	56511
MAB19	DLVSGTTSR	19.66	934.472	9	5.4	468.245	2	39.55	0	20169	18319
MAB19	DLVSGTTSR	17.72	934.472	9	6.2	468.245	2	40.06	0	20394	18663
MAB19	SDFEELLAILDLNR	19.66	1646.85	14	-3.4	549.955	3	59.21	59500	6650	30331
MAB19	DTTLGQQGR	19.66	974.478	9	1	488.246	2	19.83	0	14205	7177
MAB19	IVTSEDVR	19.64	917.482	8	13.9	459.753	2	17.15	3190000	236	6019
MAB19	IVTSEDVR	15.3	917.482	8	13.9	459.753	2	17.15	3190000	235	5811
MAB19	IQPGDLVRLGEIEGVFTLPDPLPPK	19.63	2699.49	25	7.9	900.842	3	67.02	0	32490	35535
MAB19	DANHIDGAAGGK	19.62	1124.52	12	4.5	563.269	2	57.54	0	27510	29317
MAB19	EADGAAVPSLPASGK	19.62	1368.69	15	1.7	685.351	2	29.67	0	16875	12508
MAB19	AGALRTSLDILVTLTPK	19.62	1768.05	17	-13.3	885.016	2	65.72	0	31825	34712
MAB19	SARPILVHR	19.61	1047.63	9	9.9	524.826	2	87.16	0	42394	48153
MAB19	SARPLLVHR	19.61	1047.63	9	9.9	524.826	2	87.16	0	42394	48153
MAB19	TAAVYNDRGWRTLGDVGR	19.61	2006.01	18	-10.7	669.668	3	52.15	0	25254	26049
MAB19	TAAVYNDRGWRTLGDVGR	18.84	2006.01	18	-9.2	669.669	3	50.38	0	24324	24885
MAB19	TAAVYNDRGWRTLGDVGR	16.81	2006.01	18	-9.9	669.668	3	49.81	0	24085	24526
MAB19	EGDWLYIPK	19.61	1119.56	9	12.4	560.793	2	52.74	0	25417	26364
MAB19	EKHARPPADDR	19.55	1290.64	11	-5.9	646.323	2	33.26	0	17841	14500
MAB19	TAGKEASGTGNMK	19.54	1250.59	13	3.9	626.304	2	28.09	0	16447	11654
MAB19	AVKITHR	19.54	823.503	7	-13.3	412.752	2	36.82	0	19021	16568
MAB19	EGGPMGSTR	19.53	890.392	9	-14.5	446.196	2	23.34	0	15034	9003
MAB19	EGGPMGSTR	18.36	890.392	9	-10.5	446.197	2	22.21	0	14715	8366
MAB19	ADWVDPIK	19.52	942.481	8	-14.2	472.24	2	17.29	0	13871	6027
MAB19	DAAKAAADQAAANAAAAK	19.49	1598.8	18	-1.3	533.939	3	39.69	0	20233	18415
MAB19	MDQNVEYYKSAVLPDLENLEGFCSASLLINR	19.46	3530.71	31	-8.7	707.141	5	63.86	0	30804	33493
MAB19	QQSIDDATVEQQ	19.43	1360.61	12	-9.9	681.304	2	44.74	0	21795	21313
MAB19	WSVVAASYAALNR	19.38	1406.73	13	-3.5	469.915	3	57.58	0	27526	29339
MAB19	WYLDGADPK	19.36	1063.5	9	4.2	532.757	2	47.51	0	23019	23068
MAB19	EALTAMWQQR	19.35	1232.6	10	-3.7	617.302	2	32.37	0	17600	14010
MAB19	EALTAMWQQR	18.31	1232.6	10	-2.2	617.303	2	31.78	2100000	2300	13429
MAB19	TIAVLGPDDHR	19.34	1192.62	11	13.1	597.324	2	49.29	0	23840	24189
MAB19	TTDVTGVVTLPEGTEMVMPGDNTNISVK	19.34	2904.41	28	-5.7	969.136	3	71.91	0	35027	38613
MAB19	HDAERPSMAGF	19.33	1216.53	11	0.6	609.271	2	32.88	0	17734	14288
MAB19	KVTQRGGASLVELTK	19.31	1585.92	15	-4.1	529.642	3	45.47	0	22011	21722
MAB19	AGTVHFEEFGPK	19.29	1317.64	12	-3	659.821	2	28.12	10700000	1809	11462
MAB19	RWIADDGLIILR	19.27	1439.82	12	-12.9	720.909	2	44.35	0	21639	21067
MAB19	RCGADAVYPGYGFLSENPR	19.27	2070.96	19	-7.1	691.32	3	69.48	0	33749	37080
MAB19	TQRSPFAEAFR	19.26	1308.66	11	8.5	437.229	3	21.23	751000	599	7896
MAB19	TQRSPFAEAFR	15.83	1308.66	11	8.3	437.229	3	20.96	1400000	558	7896
MAB19	EADITHIAYTALHEK	19.25	1710.86	15	2.1	428.722	4	31.97	0	17478	13779
MAB19	TADGELPPP	19.23	895.429	9	-0.5	448.72	2	37.77	0	19387	17161
MAB19	EVVVADDEPAADEK	19.21	1485.68	14	-8.4	743.841	2	45.16	0	21930	21548
MAB19	QALDLLDTALLAEPPVVVATR	19.21	2204.24	21	11.1	735.761	3	61.94	0	29707	32156
MAB19	TVFLLATAK	19.2	962.58	9	-13	482.29	2	40.45	0	20543	18910
MAB19	AGEIASELR	19.18	944.493	9	14.1	473.259	2	25.73	875000	1358	10371
MAB19	GWPEWAEPDVVDAFADR	19.17	1958.88	17	-2.5	980.442	2	61.82	17500000	7083	32126
MAB19	ANTGCDFR	19.16	882.365	8	-10.1	442.184	2	72.09	55200	8908	38743
MAB19	VSANGSVTVGMPVSER	19.13	1588.79	16	14.2	530.61	3	36.99	0	19073	16663
MAB19	MVAEPTR	19.13	802.401	7	8.8	402.21	2	27.35	87500000	1683	10436
MAB19	AMLPTFEEGNALLYYGQ	19.13	1915.9	17	14.1	639.649	3	65	0	31447	34245
MAB19	QTADPVAANK	19.13	1013.51	10	-7.1	507.76	2	58.59	194000	6568	29957
MAB19	VVYSASDL	19.12	852.423	8	1.6	427.218	2	42.3	8660000	4069	20029
MAB19	VVYSASDL	17.99	852.423	8	1.6	427.218	2	42.3	8660000	4070	20302
MAB19	VVYSASDL	17.99	852.423	8	0.9	427.218	2	42.98	799000	4151	20302
MAB19	VVYSASDL	17.9	852.423	8	-0.1	427.218	2	42.73	1800000	4136	20228
MAB19	VVYSASDL	17.89	852.423	8	3.4	427.219	2	42.82	755000	4143	20302
MAB19	DGPGWFYPPTVVTDITK	19.11	1891.94	17	2.1	473.991	4	71.44	0	34764	38309
MAB19	AGVPAAAAADR	19.11	968.504	11	2.8	485.26	2	38.19	0	19590	17443
MAB19	DENGDWRR	19.06	1046.45	8	4.3	524.235	2	29.84	0	16934	12612
MAB19	EQLPEDEK	19.05	986.456	8	5.7	494.237	2	26.26	0	15852	10598
MAB19	TEEELDYR	19.02	1053.46	8	5	527.739	2	40.28	0	20480	18799
MAB19	TEEELDYR	18.09	1053.46	8	14	527.744	2	40.79	0	20674	19125
MAB19	VIEAVDSIR	18.99	1000.56	9	13.6	501.291	2	67.92	94600	8423	36086
MAB19	AETESDADVGDR	18.99	1263.52	12	14.5	632.776	2	33.01	0	17777	14367
MAB19	SFDAVVIGEPAR	18.98	1259.65	12	-9.4	420.886	3	25.52	0	15617	10180
MAB19	QIITGDQIGQK	18.98	1199.65	11	-1.7	400.889	3	38.79	1250000	3423	17909
MAB19	IADDVLPAR	18.97	968.529	9	-11.2	485.265	2	51.1	10200	5401	25385
MAB19	RSGAPVDTGAK	18.95	1057.55	11	-4.4	529.779	2	23.36	32100	972	9001
MAB19	FSKNAAPLIIATLVYG	18.94	1676.95	16	10.5	559.995	3	95.5	0	46867	53482
MAB19	EQAEIDVKLAK	18.91	1242.68	11	-8.8	622.341	2	35.28	0	18367	15590
MAB19	SASDAAAAAK	18.9	861.419	10	-8.7	431.712	2	20.03	0	14270	7291
MAB19	EIDVLTFQGDR	18.85	1291.64	11	-3	646.824	2	49.98	125000	5227	24628
MAB19	EIDVLTFQGDR	16.79	1291.64	11	-4.9	646.823	2	50.19	114000	5261	24780
MAB19	TLPAPEGAEEGTEPT	18.83	1497.68	15	-0.3	500.234	3	35.19	0	18324	15532
MAB19	TLPAPEGAEEGTEPT	16.45	1497.68	15	1.2	500.235	3	35.82	0	18605	15935
MAB19	AVLKTGAAYLPIDPAAPGARIR	18.83	2220.27	22	-8.2	741.091	3	45.24	0	21946	21587
MAB19	DTQGRAR	18.82	802.404	7	2.8	402.21	2	28.9	0	16611	12056
MAB19	DTQGRAR	16.79	802.404	7	4	402.21	2	27.35	87500000	1688	11795
MAB19	GADTAVDISHLR	18.81	1253.64	12	-9.5	627.818	2	74.96	0	36602	40544
MAB19	DHVYALHPNVEVSTVK	18.79	1806.93	16	0.7	603.315	3	40.52	1090000	3805	18929	A0A1M8U318:A0A829HVU5:A0A1T6ESH1:A0A829QEY4:R4UBC7:A0A0U1BWC7:A0A829PQZ0:A0A1T8WM39:A0A1M8R1S3:A0A1M9E6Z1:A0A829MEU8:B1MBE9
MAB19	AGFIVPEP	18.79	828.438	8	1.7	415.226	2	30.49	1560000	2185	13003
MAB19	EASFFVDRLSGEGMPLAGLILNR	18.78	2491.29	23	8.4	831.442	3	49.67	0	24016	24432
MAB19	AGEDDARPK	18.77	957.452	9	-13.5	479.725	2	22.15	0	14700	8333
MAB19	TRMSATMAGAQAPIEPDERAEDEFDPK	18.77	2962.34	27	-5.3	741.587	4	48.07	0	23304	23438
MAB19	DAGIEIPEK	18.77	970.497	9	1.3	486.255	2	22.86	0	14883	8722
MAB19	EAIEHGGLTPK	18.76	1150.6	11	-8.1	576.3	2	22.22	0	14718	8371
MAB19	EVIVGPAQR	18.76	967.545	9	1.5	484.779	2	26.11	0	15801	10512
MAB19	SSTALSDNPFDAK	18.75	1351.63	13	13.6	676.828	2	46.59	0	22569	22460
MAB19	QLAGVMSIVRK	18.74	1200.7	11	13.5	401.245	3	53.07	573000	5662	26546
MAB19	VIDDYPGAV	18.73	947.46	9	-0.5	474.736	2	49.17	0	23792	24114
MAB19	LTSAEVIAELIK	18.61	1285.75	12	-0.6	429.589	3	43.42	0	21370	20539
MAB19	SINYAGGFK	18.56	955.476	9	2.2	478.745	2	47.98	0	23251	23370
MAB19	TIFGGTTEIMK	18.56	1196.61	11	-6.9	399.874	3	27.99	0	16421	11605
MAB19	ADGVCYVDLAPLTDPDVVPIAVAR	18.53	2468.26	24	-10.6	823.751	3	67.53	0	32748	35856
MAB19	PVTVLSPR	18.52	867.518	8	1.1	434.766	2	56.18	0	26992	28532
MAB19	EPIGVAGEVTWR	18.51	1312.68	12	5.5	438.568	3	22.36	0	14763	8454
MAB19	EPLGVAGEVTWR	18.51	1312.68	12	5.5	438.568	3	22.36	0	14763	8454
MAB19	IVVAQSHDR	18.5	1023.55	9	12.7	512.786	2	50.67	0	24466	25076
MAB19	IVVAQSHDR	16.24	1023.55	9	8.5	512.784	2	53.19	0	25611	26641
MAB19	IVVAQSHDR	15.66	1023.55	9	11.6	512.785	2	50.18	29500000	5260	24752
MAB19	QVLPDWGLPVLIGALVAAVAFFVWEKMAR	18.47	3195.77	29	-13.7	1066.25	3	100.35	0	49770	57125
MAB19	ADHVDDARLPNP	18.47	1318.63	12	5.6	440.551	3	24.67	0	15383	9719
MAB19	ADHVDDARLPNP	16.14	1318.63	12	6.2	440.551	3	24.16	0	15264	9456
MAB19	AEAMRADDR	18.46	1033.46	9	1.9	517.737	2	36.16	0	18759	16159
MAB19	GAILNVGSTAAFQ	18.45	1247.65	13	-3	624.829	2	41.19	0	20837	19372
MAB19	DGSGPHSTHALVDR	18.44	1447.68	14	6.1	483.569	3	35.49	22700000	2814	16000
MAB19	EQAVGLSTGAYLAAK	18.43	1477.78	15	5.7	739.899	2	59.99	0	28605	30842
MAB19	QPNATPIAAAKTEVIEK	18.43	1779.97	17	3	890.994	2	72.16	0	35168	38777
MAB19	TLPLSYR	18.43	848.476	7	12	425.249	2	31.98	0	17480	13782
MAB19	TLPLSYR	17.94	848.476	7	10.8	425.249	2	32.56	0	17651	14118
MAB19	AGFTAASDPK	18.4	963.466	10	-8.9	482.735	2	24.56	0	15353	9657
MAB19	DAESFDIFR	18.33	1098.5	9	11.7	550.261	2	27.88	0	16378	11540
MAB19	TVEQDGAEK	18.33	975.451	9	-8.4	488.728	2	28.11	0	16453	11666
MAB19	TVEQDGAEK	16.14	975.451	9	-7.8	488.728	2	27.74	0	16329	11457
MAB19	DPSAEAEK	18.31	845.377	8	6.4	423.697	2	32.57	0	17655	14123
MAB19	AEQLESLR	18.31	944.493	8	14.1	473.259	2	25.73	875000	1357	10157
MAB19	QGDHYVLNGAK	18.26	1200.59	11	-14.2	601.292	2	52.77	3830000	5640	26349
MAB19	QGDHYVLNGAK	16.41	1200.59	11	-14.5	401.197	3	53.04	0	25539	26546
MAB19	SEGVDIDDK	18.24	976.435	9	-0.2	489.224	2	21.75	19800000	652	8889
MAB19	SEGVDLDDK	18.24	976.435	9	-0.2	489.224	2	21.75	19800000	652	8889
MAB19	EVVPAPAPA	18.21	849.46	9	13	425.742	2	44.38	0	21650	21083
MAB19	TGSVDPESK	18.21	918.429	9	11	460.226	2	38.24	0	19611	17474
MAB19	YLADIATRIVTDDVK	18.18	1691.91	15	14.7	846.972	2	71.1	0	34584	38093
MAB19	DAAPESHVDR	18.16	1095.49	10	-9.4	548.748	2	45.55	0	22044	21774
MAB19	EDTLEQALTR	18.16	1174.58	10	10.4	588.303	2	46.3	0	22425	22274
MAB19	EAKDLVDSAPKPLLEK	18.15	1751.97	16	5.5	876.993	2	61.3	0	29313	31691
MAB19	EAKDLVDSAPKPLLEK	15.72	1751.97	16	9.5	876.997	2	61.91	0	29695	32140
MAB19	EAKDLVDSAPKPILEK	18.15	1751.97	16	5.5	876.993	2	61.3	0	29313	31691
MAB19	EAKDLVDSAPKPILEK	15.72	1751.97	16	9.5	876.997	2	61.91	0	29695	32140
MAB19	LGSGGSPGSGSFLR	18.13	1277.64	14	-12.4	639.816	2	54.35	2580000	5846	27601
MAB19	ESDEATRESK	18.1	1150.51	10	0.4	576.261	2	37.98	0	19491	17303
MAB19	RLTEIGEIQGVATGPCLS	18.08	1842.95	18	-1.5	922.479	2	82.68	0	40291	45346
MAB19	GADFYEKQNIR	18.04	1339.65	11	-13.7	670.822	2	51.59	0	24974	25678
MAB19	LHEAGIADPDTVI	18.03	1349.68	13	-4.8	450.898	3	41.57	0	20904	19554
MAB19	KPGGAESAAIAAGKK	17.99	1354.76	15	2.1	452.593	3	39.95	2510000	3672	18678
MAB19	TARWFGGIGLILGAVALVLAVTNK	17.98	2439.44	24	4.9	1220.73	2	99.99	0	49590	56881
MAB19	VADLLLGPAGTHLAAPAHR	17.98	1879.04	19	-6.1	627.35	3	55.86	0	26836	28323
MAB19	VTFVYLVSSMLDVLLDLSRGTSLLSG	17.97	2784.5	26	-10.6	929.161	3	71.17	0	34624	38136
MAB19	EAFAKIMAHFK	17.96	1291.67	11	-5.3	431.562	3	40.31	0	20489	18818
MAB19	PTAALPVMRSETDDSEAATEKLNAR	17.95	2672.31	25	-14	891.762	3	67.45	0	32710	35807
MAB19	TGTMGQSRNGTR	17.95	1264.59	12	11.1	422.542	3	38.68	1700000	3385	17782
MAB19	ARIEQADLPEK	17.94	1268.67	11	12.1	423.902	3	41.29	0	20854	19418
MAB19	EALASLEAGEG	17.93	1045.49	11	1.4	523.753	2	30.69	85700000	2208	13979
MAB19	DPERGWGHR	17.93	1108.52	9	13.3	555.271	2	26.12	0	15804	10518
MAB19	VHGSRAVGGLLVPP	17.88	1357.78	14	6.2	679.901	2	70.06	0	34032	37438
MAB19	GGSGRLDGTVHIAMPDR	17.87	1737.86	17	-0.6	869.934	2	45.01	0	21901	21480
MAB19	DCLEGANGR	17.87	933.397	9	7.3	467.708	2	39.05	0	19939	17983
MAB19	NGHILVVAS	17.86	908.508	9	-1.4	455.26	2	97.93	0	48342	55259
MAB19	DAAHAARTAVDTAPNDPK	17.84	1819.88	18	0.4	607.633	3	48.7	0	23629	23848
MAB19	DGNPHAVNAF	17.82	1040.47	10	2	521.241	2	41.99	0	21045	19793
MAB19	TALADLPDQ	17.81	942.466	9	-0.3	472.239	2	24.21	0	15275	9479
MAB19	ALEWQSVVK	17.8	1058.58	9	11.6	530.3	2	39.87	0	20305	18529
MAB19	ALEWQSVVK	16.43	1058.58	9	12	530.3	2	40.06	880000	3697	18859
MAB19	ALEWQSVVK	16	1058.58	9	11.8	530.3	2	40.5	122000	3793	18900
MAB19	TDDYPVPR	17.78	961.451	8	1.4	481.732	2	32.25	0	17551	13931	A0A1N1LHT7:A0A829QE43:X8DPI9:A0A829PX47:A0A829PPV9:A0A1N3YRM8:A0A0S1T1M6:B1MAW4:A0A1T7C8Q6:R4UUB3:A0A0U0YXF3:A0A829HXM8:A0A1N5ZUN4:A0A1T9HZU1:A0A829MF43
MAB19	GPAMTVDTACSSGLAAVHMACR	17.78	2147.96	22	12.1	717	3	54.41	0	26143	27397
MAB19	GATPLPPAR	17.72	878.497	9	-12.9	440.249	2	28.39	0	16511	11806
MAB19	GATPLPPAR	16.22	878.497	9	-11.4	440.25	2	25.32	0	15555	10071
MAB19	SPASDFTASSLP	17.71	1178.55	12	12.8	590.286	2	68.88	0	33427	36698
MAB19	KQGPGEVTAGDIVPPAG	17.71	1591.82	17	-1.6	796.914	2	61.96	0	29722	32174
MAB19	ILVSLSFARINNHEFDAAVQAANEAVNR	17.7	3068.58	28	-12.4	768.141	4	70.69	1550000	8760	37652
MAB19	EAVDAMLAEVAGR	17.68	1330.65	13	1.4	666.334	2	33.71	0	17978	14756
MAB19	DAVCFTSSSTVR	17.67	1271.58	12	10.6	636.803	2	38.55	661000	3370	17820
MAB19	QTLEELSK	17.66	946.497	8	-0.6	474.254	2	17.03	0	13860	5922
MAB19	RAALRLAWLPMVSR	17.65	1638.95	14	-10.8	547.317	3	54.29	0	26090	27320
MAB19	RAALRLAWLPMVSR	17.57	1638.95	14	-11.1	547.317	3	53.88	1040000	5789	27000
MAB19	RAALRLAWLPMVSR	16.78	1638.95	14	-11.6	547.317	3	52.66	0	25391	26317
MAB19	RAALRLAWLPMVSR	16.36	1638.95	14	-11	547.317	3	49.59	0	23979	24383
MAB19	RAALRLAWLPMVSR	15.61	1638.95	14	-11.3	547.317	3	48.57	0	23569	23763
MAB19	RAALRLAWLPMVSR	15.47	1638.95	14	-11.4	547.317	3	47.56	0	23044	23103
MAB19	RAALRLAWLPMVSR	15.37	1638.95	14	-13.8	547.315	3	60.3	231000	6809	30984
MAB19	RAALRLAWLPMVSR	15.29	1638.95	14	-11.3	547.317	3	59.21	209000	6649	30280
MAB19	RAALRLAWLPMVSR	15.18	1638.95	14	-10.1	547.317	3	56.01	2430000	6168	28351
MAB19	EFVQENGK	17.64	949.451	8	-0.9	475.731	2	21.83	538000	684	8178	X8E166:A0A829MAS0:A0A0U0ZUE7:A0A1T8IS47:A0A829HZS1:A0A8B4DMA2:A0A1M9C3F2:R4ULI4:A0A829PFJ6:A0A0U1BRP9:A0A1N5HLC3:B1MFV4:A0A829PXK6:A0A829QLS3
MAB19	EFVQENGK	16.31	949.451	8	-1.1	475.731	2	21.46	2080000	611	7932	X8E166:A0A829MAS0:A0A0U0ZUE7:A0A1T8IS47:A0A829HZS1:A0A8B4DMA2:A0A1M9C3F2:R4ULI4:A0A829PFJ6:A0A0U1BRP9:A0A1N5HLC3:B1MFV4:A0A829PXK6:A0A829QLS3
MAB19	EFVQENGK	15.02	949.451	8	-1.1	475.731	2	21.46	2080000	612	8178	X8E166:A0A829MAS0:A0A0U0ZUE7:A0A1T8IS47:A0A829HZS1:A0A8B4DMA2:A0A1M9C3F2:R4ULI4:A0A829PFJ6:A0A0U1BRP9:A0A1N5HLC3:B1MFV4:A0A829PXK6:A0A829QLS3
MAB19	DGADYILNGQK	17.63	1192.57	11	0.4	597.292	2	29.54	0	16833	12431
MAB19	TAAVHAIVDDRPDAEAAAAMAK	17.63	2193.08	22	0	732.034	3	57.58	0	27525	29338
MAB19	ASGAAAAALR	17.63	857.472	10	-10.8	429.738	2	29.28	0	16719	12265
MAB19	TAAQWLR	17.62	844.456	7	-13.1	423.228	2	35.88	0	18632	15972
MAB19	EALHLASPGLMR	17.62	1293.69	12	-10.5	647.842	2	55.65	0	26735	28192
MAB19	VLGQAAVLTTSTKAGG	17.62	1472.82	16	-3.5	737.413	2	83.78	309000	10924	46027
MAB19	LACQATPK	17.6	830.432	8	-3.5	416.221	2	29.52	0	16827	12417
MAB19	DLAASDPEAQK	17.58	1143.54	11	3.1	572.778	2	21.34	0	14523	7923
MAB19	KPGAVIMAGERLATAPGA	17.57	1708.93	18	7.1	570.653	3	38.39	0	19673	17563
MAB19	AVDDLMVPPA	17.56	1026.51	10	-12.2	514.253	2	32.23	0	17543	13918
MAB19	ESNPDRR	17.54	872.41	7	5	437.213	2	20.04	375000	496	7275
MAB19	EPTTGAVSDIEK	17.51	1245.61	12	2.9	623.812	2	65.03	0	31465	34265
MAB19	VASTGSSLRK	17.51	1004.56	10	6.2	503.29	2	31.94	0	17463	13756
MAB19	EAGGQIADEGTISGTGASATAK	17.5	1990.94	22	3.7	498.744	4	29.9	0	16961	12648
MAB19	TAAGSQALK	17.5	845.461	9	8.1	423.74	2	38.66	0	19784	17731
MAB19	SYAILEK	17.49	822.449	7	0.3	412.231	2	31.36	0	17282	13424
MAB19	DEQVLAE	17.48	802.371	7	0.5	402.192	2	18.38	0	14010	6524
MAB19	DEQVLAE	17	802.371	7	-6	402.189	2	18.6	1050000	370	6646
MAB19	DEQVLAE	16.5	802.371	7	0.4	402.192	2	17.88	0	13930	6289
MAB19	DEQVLAE	15.51	802.371	7	1	402.192	2	19.46	0	14124	6994
MAB19	YIDFDAMHLK	17.48	1251.6	10	-11.4	626.797	2	30.69	18500000	2204	13317
MAB19	VSGLGDYFAK	17.47	1055.53	10	8	528.775	2	19.88	0	14220	7204
MAB19	AKVGGARALHAIALHRPGIR	17.45	2063.23	20	-4.8	1032.62	2	93.38	0	45706	52104
MAB19	HLAPVITADQLQ	17.44	1304.71	12	-0.7	653.36	2	43.65	0	21425	20662
MAB19	TDVTDLTVVT	17.44	1062.54	10	-0.1	532.278	2	27.2	0	16159	11152
MAB19	EFRGEELGWK	17.42	1249.61	10	6.4	417.545	3	49.33	0	23859	24218
MAB19	AGLVMYPDAKVK	17.41	1290.7	12	14.4	646.365	2	47.32	2820000	4820	23043
MAB19	GPAFDEAHR	17.41	998.457	9	-13.6	500.228	2	25.1	0	15499	9950
MAB19	EALYERELSLTT	17.37	1423.72	12	-11.7	475.574	3	48.58	0	23576	23771
MAB19	EGDDAPNPEAR	17.36	1169.49	11	3.2	585.755	2	26.63	0	15967	10817
MAB19	TYTVPSGATVK	17.36	1122.59	11	10.7	562.308	2	31.88	0	17440	13720
MAB19	AVFGLTATLVATFK	17.32	1437.82	14	1.1	480.281	3	40.24	0	20465	18774
MAB19	EAAAAGDNSQAVTR	17.29	1359.64	14	10.6	680.832	2	48.86	0	23692	23944
MAB19	DPSRTIIADK	17.23	1114.6	10	-3.1	558.303	2	47.64	0	23084	23156
MAB19	GWAVPELLAGSRRGGFK	17.22	1799.98	17	3.3	900.998	2	67.28	0	32615	35697
MAB19	EVPDVVRAMFGT	17.21	1319.65	12	-3	440.89	3	32.51	0	17636	14089
MAB19	FGIASDDSTLR	17.21	1180.57	11	-5.5	591.289	2	25.07	0	15487	9929
MAB19	AGVMTDVR	17.19	847.422	8	3	424.719	2	44.92	0	21871	21428
MAB19	EMTLEQAQ	17.15	948.422	8	-12.7	475.211	2	38.51	0	19722	17638
MAB19	EGLDLPEVSLV	17.15	1169.62	11	2.6	585.816	2	40.32	2870000	3774	18996
MAB19	YLGGAAPLPSTDDGFR	17.13	1635.79	16	-8.9	818.893	2	58.16	0	27747	29687
MAB19	DAAVQAAGEAKSNGTADPLGTFTR	17.13	2347.14	24	9.4	783.393	3	50.94	0	24618	25252
MAB19	AVSDIKGGK	17.13	873.492	9	0	437.752	2	18.35	0	14004	6509
MAB19	HRLLSDVTRALADEK	17.12	1722.94	15	-8.5	575.314	3	43.53	0	21391	20591
MAB19	DVESYGGGFDLTR	17.11	1414.64	13	-3.6	708.321	2	55.28	0	26577	27967
MAB19	EARFQAETRR	17.1	1262.65	10	11.3	632.337	2	41.17	0	20829	19360
MAB19	GVLDGAE	17.09	659.313	7	0.8	660.319	1	29.16	26500000	1969	12237
MAB19	GVLDGAE	16.45	659.313	7	0.8	660.319	1	29.16	26500000	1971	12339
MAB19	GVLDGAE	15.2	659.313	7	0.8	660.319	1	29.16	26500000	1967	11975
MAB19	GPTGVGKTELAK	17.09	1156.65	12	-9.5	579.323	2	28.51	0	16536	11865
MAB19	AEAPGDAWR	17.07	971.446	9	-12.6	486.723	2	39.4	0	20096	18217
MAB19	FVVEAYK	17.07	854.454	7	1.3	428.234	2	40.06	14100000	3699	18595
MAB19	FVVEAYK	16.39	854.454	7	1.3	428.234	2	40.06	14100000	3700	18927
MAB19	AYADAAPDIVQTAEHATR	17.06	1898.91	18	-6.3	633.972	3	49.88	0	24118	24569
MAB19	EAFDNPDFAK	17.05	1152.51	10	8.3	577.265	2	39.61	0	20195	18360
MAB19	LTVNGKPLK	17.05	968.602	9	4.3	485.309	2	55.53	0	26680	28115
MAB19	DAYRAAADGQTVR	17.04	1392.67	13	-12.5	465.225	3	31.44	0	17304	13469
MAB19	SDHNSMAPADK	17.03	1171.49	11	6.3	586.756	2	27.28	0	16179	11195
MAB19	TVAPKKAR	17.02	869.545	8	-11.1	435.774	2	37.47	0	19260	16971
MAB19	TPPATVPPVRV	17.02	1132.66	11	-12.2	567.329	2	74.46	12700000	9379	39753
MAB19	AETIGVSR	17.01	831.445	8	-1.2	416.728	2	45.37	0	21986	21672
MAB19	EAGSTVCEFVWK	17	1354.62	12	-6.9	678.312	2	37.38	0	19226	16914
MAB19	EPTTGAVSDIEQ	17	1245.57	12	6.7	623.796	2	35.74	0	18568	15881
MAB19	FVACPFGAPGQR	16.99	1248.61	12	-14.6	625.3	2	59.67	0	28436	30639
MAB19	VEEIAANTAEAVELLSK	16.99	1785.94	17	-4.3	596.315	3	56.96	19700000	6323	28794
MAB19	LRPLDRETLVESVR	16.98	1681.95	14	-5.2	561.652	3	52.89	0	25467	26447
MAB19	PDGVDELLDPR	16.98	1224.6	11	-9.6	613.299	2	38.83	0	19855	17842
MAB19	AANALDDDDPDK	16.97	1258.53	12	0.3	630.272	2	25.64	16700000	1341	10624
MAB19	RTSGTCTWMTGPK	16.94	1424.65	13	-12.8	713.323	2	66.13	2340000	8027	35361
MAB19	RTSGTCTWMTGPK	15.77	1424.65	13	-4.3	713.33	2	61.33	463000	6972	31815
MAB19	TIFDTQHRIT	16.93	1230.64	10	-12.5	411.213	3	46.75	0	22646	22561
MAB19	LITDMAQNIK	16.93	1145.61	10	-11.2	573.805	2	57.73	0	27585	29432
MAB19	QDDADVVVVGDR	16.91	1286.61	12	-11.1	644.304	2	43.49	0	21383	20571
MAB19	QDDADVVVVGDR	16.65	1286.61	12	-13.4	644.302	2	42.94	0	21295	20311
MAB19	SIPAGSTASYAEIARR	16.91	1648.85	16	8.9	825.439	2	65.95	106000	7973	34883
MAB19	IIDIGSGAGLPGIP	16.88	1278.72	14	1.3	640.366	2	45.07	17100000	4446	21607
MAB19	DAGAGPGGMMR	16.88	1018.43	11	3.4	510.224	2	27.82	0	16355	11501
MAB19	PGPLTPITLDVQLSGLR	16.86	1776.01	17	-12.5	889.001	2	69.02	0	33497	36788
MAB19	VTVSAVGDDTALAG	16.85	1274.64	14	-14.6	638.314	2	40.07	0	20396	18666
MAB19	LPGGVNNPD	16.84	881.424	9	-11	441.714	2	24.66	0	15376	9709
MAB19	EAGAAGAEK	16.83	802.382	9	-14.6	402.192	2	16.48	203000	184	5651
MAB19	GDSDAIAGR	16.81	860.399	9	-1.2	431.205	2	18.41	0	14014	6535	X8DZT2:A0A1N0Y7W4:A0A829MC21:A0A829PYQ6:A0A829PLE9:A0A829HZT7:A0A1U2MVF0:A0A0U1AZN5:B1MHS6:A0A1N4K8H0:R4U973:A0A829QPA8
MAB19	VLTDPVET	16.8	872.449	8	-5.9	437.228	2	31.12	0	17238	13306
MAB19	EAGSPAER	16.79	815.377	8	11.4	408.7	2	24.07	0	15241	9405
MAB19	EAGSPAER	15.22	815.377	8	11.6	408.7	2	24.57	0	15357	9664
MAB19	ELAKEMDITPEK	16.79	1402.7	12	0.7	702.357	2	35.05	0	18271	15444
MAB19	VSACPVGAIAPDNR	16.79	1368.68	14	-11.8	685.339	2	46.8	0	22672	22594
MAB19	ALVEPVAPPK	16.79	1019.6	10	3.2	510.808	2	52.11	0	25229	26021
MAB19	FAGFDDDDR	16.77	1056.41	9	-12.2	529.207	2	32.87	0	17731	14283
MAB19	EHHATSFMVVQT	16.77	1385.64	12	-1.7	462.885	3	35.38	172000	2797	15668
MAB19	EGEGWKLTESGETAIGGK	16.74	1847.89	18	-0.4	616.969	3	50.73	0	24494	25109
MAB19	TPPADVDPR	16.73	966.477	9	-9.4	484.24	2	25.38	0	15568	10099
MAB19	WPELARAACTALVAAAEGNAEDASLGVRLLSDIR	16.73	3508.81	34	-4	1170.6	3	85.41	0	41489	47052
MAB19	VHGPYDPANGQR	16.71	1309.62	12	-10.2	655.807	2	43.62	0	21417	20642
MAB19	GHVQVSLDSPDL	16.71	1265.63	12	-5.9	422.879	3	28.9	0	16612	12057
MAB19	WVVSFFSDR	16.7	1141.56	9	4.8	571.787	2	28.04	0	16435	11630
MAB19	EPSVFLFDEPL	16.69	1291.63	11	-0.8	431.55	3	49.95	52500	5218	24620
MAB19	LLLDPVTDELIVVRPIGFEPLQWVR	16.67	2916.65	25	-6.8	973.214	3	88.32	0	42997	48894
MAB19	LLTELGWTLHAVPLPPK	16.66	1884.09	17	7.9	943.056	2	65.76	0	31847	34741
MAB19	VASFALAPKAELIAKLK	16.66	1769.08	17	10.4	885.555	2	68.84	0	33405	36672
MAB19	DNTYPGAACDIPSR	16.66	1478.65	14	-12.2	493.882	3	47.37	0	22947	22972
MAB19	QIWDDEVPGA	16.65	1128.51	10	13	565.268	2	48.33	0	23438	23604
MAB19	LAVLGLAVYT	16.63	1018.61	10	-2.5	510.308	2	50.24	4120000	5268	24816
MAB19	LAVLGLAVYT	15.96	1018.61	10	-1.8	510.308	2	50.01	6500000	5233	24816
MAB19	TELICHYQPK	16.63	1230.61	10	4.9	411.211	3	24.49	0	15336	9624
MAB19	VSTDQLPYQPK	16.61	1274.65	11	3	638.333	2	40.5	0	20562	18938
MAB19	ESTLDPYDTGAMDQVK	16.61	1768.78	16	-4.5	885.393	2	47.53	0	23032	23087
MAB19	VSGLGLDPNEVGMAAQRLSGAVR	16.6	2296.2	23	9.2	1149.11	2	66.82	0	32393	35409
MAB19	DELGGLPK	16.59	827.439	8	1.1	414.726	2	37.33	0	19202	16878
MAB19	QVAASDATDR	16.57	1032.48	10	-3	517.246	2	29.68	0	16879	12514
MAB19	TGIPVGDFR	16.56	960.503	9	-0.8	481.257	2	32.32	0	17573	13971
MAB19	VDADLHCVR	16.55	1026.49	9	-4	514.25	2	47.92	0	23223	23335
MAB19	TVTWAELR	16.55	974.519	8	-14.3	488.258	2	51.42	0	24893	25568
MAB19	AGDFDTII	16.55	850.407	8	5.6	426.212	2	28.36	0	16506	11792
MAB19	AGDFDTII	15.98	850.407	8	0	426.21	2	27.86	0	16370	11526
MAB19	ATAVDLIAR	16.54	928.534	9	-6.9	465.27	2	45.93	0	22226	22020
MAB19	TKLTMVVAR	16.52	1017.6	9	8	509.81	2	29.88	6920000	2047	12862
MAB19	TLQAAVAAQP	16.52	968.529	10	-9.5	485.266	2	50.89	0	24588	25216
MAB19	LDDFQTSR	16.5	980.456	8	-4.5	491.232	2	51.56	0	24962	25660
MAB19	DALAANRLVTLTGTGGVGKTR	16.49	2070.15	21	4.5	1036.09	2	61.15	0	29228	31597
MAB19	KSDYGNDPPPF	16.49	1235.55	11	-7.4	618.774	2	41.33	0	20863	19439
MAB19	PELLAGSRRGGFK	16.48	1386.77	13	-11.3	463.259	3	58.1	0	27728	29651
MAB19	SLEVFRSPQ	16.47	1061.55	9	-12.6	531.775	2	32.03	0	17495	13810
MAB19	TVTISSAAK	16.46	876.492	9	-7.8	439.249	2	33.99	0	18043	14904
MAB19	GWFGSGGNGGAATTAGGTGGR	16.43	1794.8	21	5.3	898.412	2	58.28	0	27782	29754
MAB19	DGAVIEHR	16.43	895.451	8	6.7	448.735	2	37.78	63600	3230	17161
MAB19	TELTRGFLGK	16.43	1120.62	10	-12.5	561.311	2	59.48	0	28330	30513
MAB19	DPVKTFPK	16.43	930.518	8	1.3	466.265	2	50.7	0	24482	25092
MAB19	DPNVAPLVGCGKPR	16.41	1421.74	14	-3.7	711.875	2	50.35	0	24313	24864
MAB19	ANCDPLTGLLNR	16.41	1285.64	12	-8.1	643.823	2	58.78	0	27981	30052
MAB19	TVGVGYLDLTGCMALGITGPVLR	16.41	2305.22	23	-4.3	769.408	3	49.47	0	23927	24312
MAB19	ELLAVAQR	16.4	898.524	8	9.8	450.272	2	97.22	0	47899	54707
MAB19	LEQHPRATEIFVT	16.39	1539.8	13	9.1	514.279	3	52.24	0	25285	26100
MAB19	TEAVIGQRR	16.39	1028.57	9	-4.8	515.29	2	50.04	0	24183	24669
MAB19	FEDYPVLNYGIQQGNGFK	16.39	2088	18	-3.9	523.003	4	58.3	6170000	6502	29770
MAB19	EAATEAVEHASR	16.39	1269.59	12	3.1	635.805	2	32.54	0	17645	14107
MAB19	TVFVTKTK	16.37	922.549	8	12.1	462.286	2	32.27	0	17557	13944
MAB19	DQISVCR	16.37	819.391	7	11	410.706	2	28	3350000	1794	11463
MAB19	QQWLPLLASGK	16.37	1239.7	11	-12.9	414.233	3	21.58	0	14566	8043
MAB19	ETGVSAYIGDGANR	16.36	1408.66	14	-13.5	705.325	2	51.44	0	24903	25579
MAB19	DTSLDAVVSR	16.36	1061.54	10	7.7	531.778	2	24.24	1120000	1127	9562
MAB19	DTSLDAVVSR	16.01	1061.54	10	6.5	531.777	2	23.51	7160000	997	9562
MAB19	EARHLDDREFEK	16.35	1543.74	12	-11.8	772.865	2	63.57	0	30646	33308
MAB19	TDDVAGDGTTTAT	16.35	1223.52	13	-2.1	612.762	2	27.92	0	16393	11562	X8DZT2:A0A1N0Y7W4:A0A829MC21:A0A829PYQ6:A0A829PLE9:A0A829HZT7:A0A1U2MVF0:A0A0U1AZN5:B1MHS6:A0A1N4K8H0:R4U973:A0A829QPA8
MAB19	EDSATSMPK	16.32	964.417	9	10.2	483.22	2	18.27	3220000	348	6368
MAB19	TLHTDLTVR	16.3	1054.58	9	-11.3	528.289	2	38.88	0	19876	17875
MAB19	AGTGKSTLIR	16.27	1002.58	10	-2.2	502.296	2	57.69	0	27573	29412
MAB19	ETIKDPTYW	16.24	1151.55	9	13.4	576.788	2	30.4	1700000	2169	12502
MAB19	SEAGAVIQDMK	16.24	1147.55	11	-11.1	574.777	2	30.27	0	17080	12873
MAB19	LSDHYDR	16.23	904.404	7	0.6	453.208	2	19.71	0	14175	7118
MAB19	EAGYPASTAPA	16.19	1033.47	11	-8.8	517.737	2	37.94	0	19472	17277
MAB19	LSTLRDKPAVARR	16.19	1481.88	13	-2.8	741.943	2	61.98	0	29735	32190
MAB19	DGPFGDYSQAPPELRPDPK	16.18	2084.98	19	1.7	1043.5	2	72.91	0	35572	39264
MAB19	SVAGRLGVTPPPVYAR	16.18	1638.92	16	7	547.317	3	59.68	408000	6712	30632
MAB19	ATAADEPCLVLFTSGTTSK	16.16	1910.93	19	-0.5	956.469	2	72.68	0	35445	39115
MAB19	QIYDQMAEPK	16.15	1221.57	10	-12.7	611.783	2	47.9	0	23213	23323
MAB19	AAQTKVTFADGK	16.15	1235.65	12	-14.1	412.884	3	21.95	0	14643	8224
MAB19	VLAAYGDEK	16.14	964.486	9	-9.4	483.245	2	44.49	0	21696	21153
MAB19	KDFANEITEHK	16.14	1330.65	11	7.3	666.336	2	49.25	153000	5137	24146
MAB19	EAGMIPKVEACLR	16.13	1415.73	13	-7.6	472.911	3	38.23	0	19607	17468
MAB19	ATRPTKPEQLAWDELK	16.13	1881.99	16	-12.4	941.991	2	61.23	0	29273	31647
MAB19	LAETVDLIVDSA	16.13	1244.65	12	13.5	415.895	3	85.93	1360000	11315	47216
MAB19	KLTRTIASGASGF	16.12	1307.72	13	-0.2	436.913	3	41.86	0	20999	19715
MAB19	EGHTLHR	16.12	848.425	7	-14	425.213	2	17.88	0	13931	6290
MAB19	TEEAKFLAVVDD	16.1	1335.66	12	-9.1	446.221	3	25.2	107000	1260	10031
MAB19	TEEAKFLAVVDD	16.07	1335.66	12	-10.8	446.22	3	24.55	3480000	1176	10031
MAB19	TEEAKFLAVVDD	16.01	1335.66	12	-10.6	446.22	3	25.11	241000	1244	10031
MAB19	EADHEVEK	16.1	955.425	8	13.5	478.725	2	30.56	0	17168	13044
MAB19	RAPAAIDPK	16.1	937.534	9	-12.3	469.768	2	45.25	6730000	4481	21663
MAB19	RSEELFSLLREAGK	16.08	1633.88	14	14.1	545.64	3	46.86	0	22704	22634
MAB19	ETDESETEPS	16.08	1122.42	10	-8.8	562.211	2	29.24	0	16703	12239
MAB19	EVHGLSLNPP	16.07	1061.55	10	-8.1	531.777	2	25.77	358000	1371	10255
MAB19	DDVLPQGNR	16.06	1012.49	9	10.3	507.258	2	40.41	0	20524	18883
MAB19	DANLYAVEK	16.05	1021.51	9	-1.7	511.759	2	49.29	0	23843	24193
MAB19	LCMATGEI	16.01	836.377	8	10.4	419.199	2	48.89	35100000	5072	24222
MAB19	VADAFAELEK	16	1091.55	10	12.5	546.788	2	36.22	0	18785	16199
MAB19	TAAIAADGPAAAADR	16	1340.67	15	-7.9	671.335	2	24.8	0	15416	9786
MAB19	EACDADPGIAK	16	1088.48	11	-12.1	545.24	2	46.09	0	22318	22131
MAB19	DPALVAAMDQVR	15.99	1284.65	12	-5.4	643.327	2	67.34	0	32648	35735
MAB19	TLVTSGASAIAK	15.99	1117.63	12	-4.9	559.82	2	52.57	0	25370	26271
MAB19	DQDDEQSVLQAIT	15.97	1460.66	13	11.8	731.346	2	51.24	0	24793	25448
MAB19	SLAAYDYQDVP	15.96	1240.56	11	-7.5	621.282	2	35.31	0	18381	15608
MAB19	FIACPFGGAESPGQRMYR	15.95	1985.92	18	12.8	993.98	2	72.21	0	35191	38808
MAB19	LDADVQEIEFTVESGK	15.94	1778.86	16	-13.1	593.951	3	40.62	0	20616	19022
MAB19	AHEVALHPAA	15.94	1014.52	10	2.5	508.27	2	27	0	16103	11038
MAB19	ASGDAGGGQRFNIGTGI	15.93	1576.76	17	-5.6	789.381	2	75.04	1780000	9519	40992
MAB19	IPIDEGAQFFADHALCR	15.92	1901.91	17	-6	634.972	3	35.32	0	18382	15610
MAB19	DVANRGVILIPTR	15.91	1422.83	13	-8.4	712.415	2	52.22	0	25275	26084
MAB19	AGYAAATGASVDPQ	15.91	1277.59	14	3.5	639.802	2	46.38	0	22460	22323
MAB19	QNTVFFHNQDEK	15.89	1505.69	12	4.4	753.854	2	55.04	210000	5992	27830
MAB19	DDDDDAVR	15.89	919.352	8	11.5	460.687	2	24.98	0	15459	9881
MAB19	EVALIDGPAGWGEFGA	15.89	1587.76	16	13.2	794.894	2	50.14	0	24231	24734
MAB19	LPTDEELHLIREVIDPK	15.85	2016.09	17	-0.8	1009.05	2	73.48	0	35866	39620
MAB19	GMGTEVFETLFGP	15.85	1383.64	13	1.1	462.219	3	39.21	0	20012	18090
MAB19	ELKGTPTHP	15.83	978.513	9	2.5	490.264	2	36.11	0	18736	16124
MAB19	KDHASAGK	15.83	812.414	8	11	407.218	2	32.07	5320000	2347	13881
MAB19	EPEPSPAPEREPAPQTR	15.82	1886.91	17	1.7	629.977	3	65.52	0	31724	34586
MAB19	GVGSEDNFHK	15.81	1088.49	10	11.1	545.256	2	27.78	0	16341	11480
MAB19	AGGDTSPLGA	15.81	844.393	10	-2.9	423.201	2	31.8	0	17411	13669
MAB19	EVPASLVGRDPK	15.8	1266.69	12	12.3	423.243	3	43.61	0	21414	20638
MAB19	TTDPDNPHK	15.8	1023.46	9	-10	512.732	2	27.56	395000	1749	11306
MAB19	RSPRLINMYGITETTVHASFR	15.8	2448.27	21	-11.6	817.086	3	59.58	0	28389	30578
MAB19	SALVAAVYLR	15.78	1061.62	10	-2.5	531.816	2	82.37	1300000	10580	45270
MAB19	EPVPHGPTQPDYGAPAG	15.78	1688.78	17	12.5	845.406	2	66.97	0	32466	35503
MAB19	LTMHTLLLDLWR	15.77	1510.83	12	4.1	504.619	3	51.32	0	24835	25496
MAB19	SAGLPGTEGQHRT	15.77	1309.64	13	1.5	437.553	3	31.57	0	17336	13532
MAB19	YVVIYDLP	15.76	980.522	8	-2	491.266	2	59.98	0	28600	30837
MAB19	TAAARLEQELQ	15.76	1228.64	11	3.3	410.555	3	16.91	11800	213	5860
MAB19	AMDSAGEQQR	15.7	1091.47	10	2.9	546.741	2	15.35	0	13798	5243	A0A1M8U318:A0A829HVU5:A0A1T6ESH1:A0A829QEY4:R4UBC7:A0A0U1BWC7:A0A829PQZ0:A0A1T8WM39:A0A1M8R1S3:A0A1M9E6Z1:A0A829MEU8:B1MBE9
MAB19	DPDFLAITGGSAGGHLSSLAALTPNDPRFQPGFEDADTR	15.67	4012.92	39	14.2	669.835	6	49.1	1010000	5114	24082
MAB19	FVAEEIDALADKG	15.67	1376.68	13	5.8	689.351	2	34.82	5950000	2730	15537
MAB19	TTYDSFAR	15.65	959.435	8	-6	480.721	2	20.29	0	14341	7424
MAB19	QGAQASAARPQ	15.65	1083.54	11	7.4	542.781	2	38.75	0	19823	17788
MAB19	WAQSYGFPLMPVDGILVGTAAM	15.64	2323.14	22	2.5	775.387	3	50.48	0	24371	24951
MAB19	NYIAPDGQLHTRTDLTAGGRK	15.64	2283.17	21	-5.6	762.058	3	67.58	30100000	8345	36116
MAB19	EIADAKPAFHER	15.64	1382.69	12	-2.2	692.351	2	45.9	0	22208	21999
MAB19	DPEATFLAATAK	15.63	1233.62	12	4.9	412.216	3	26.06	0	15789	10486
MAB19	WAVRWTTTALHAK	15.6	1539.83	13	6.7	514.287	3	39.59	0	20185	18344
MAB19	VGLAMLLAR	15.59	942.568	9	-9.1	472.286	2	83.35	155000	10822	45815
MAB19	TAAETALADANKAAGDAAAAK	15.57	1900.95	21	-4.3	951.476	2	52.19	0	25267	26071
MAB19	ATAETDATANRG	15.55	1176.54	12	-7	589.27	2	27.9	0	16385	11552
MAB19	PMGTDDDPR	15.55	1002.41	9	5.9	502.213	2	24.99	0	15463	9890
MAB19	MVEDFVAAWVK	15.54	1293.64	11	-1.5	432.22	3	22.66	0	14835	8613
MAB19	SIDPGGTPLPP	15.54	1049.54	11	4.1	525.778	2	21.11	0	14489	7820
MAB19	DQNTFAEQ	15.54	951.393	8	-6.3	476.7	2	40.62	0	20615	19021
MAB19	HWDFTDNPADR	15.52	1372.58	11	-3.6	687.293	2	35.06	0	18274	15450
MAB19	PSESVESDQQTPK	15.51	1430.65	13	1.1	716.333	2	53.27	205000	5686	26700
MAB19	RSPPSACSSR	15.5	1046.49	10	3	524.254	2	50.25	42600	5282	24804
MAB19	GLLDEMTMRASLDP	15.5	1547.73	14	10.1	774.879	2	35.61	0	18512	15798
MAB19	FPGCECAADR	15.49	1067.42	10	-6.9	534.711	2	47.15	0	22845	22830
MAB19	QALRACHVASQTLVACGRADPASLGAGDFVLVEQAIVEQR	15.46	4149.12	40	13.3	1384.06	3	101.54	0	50333	57864
MAB19	AHLATYK	15.46	802.434	7	-12.9	402.218	2	35.57	0	18488	15768
MAB19	QPPADPSGGMVR	15.46	1210.58	12	10.5	606.3	2	55.93	0	26867	28368
MAB19	LSTDDLLEAFK	15.45	1250.64	11	-13.1	417.881	3	26.26	0	15856	10603
MAB19	NSSPGDPEFLALVR	15.45	1500.76	14	6.8	751.389	2	62.07	781000	7145	32280
MAB19	SESQLRQAQEK	15.45	1302.65	11	-13.2	652.323	2	31.82	0	17418	13687
MAB19	AGVDMATPPR	15.45	1013.5	10	-9.2	507.75	2	40.6	0	20603	19004
MAB19	AGDEVGCAVLEELT	15.44	1404.64	14	-4.9	703.324	2	22.46	0	14787	8502
MAB19	EVIVKYISDLK	15.44	1305.75	11	6.5	436.26	3	45.79	0	22151	21918
MAB19	TDMGMGAFAER	15.41	1184.5	11	-2.4	593.252	2	29.79	0	16913	12577
MAB19	DLFASYMDEALLNR	15.41	1656.78	14	-12.8	829.386	2	66.94	0	32453	35487
MAB19	LLRDKFDGYCAR	15.4	1455.73	12	-3.6	728.868	2	70.28	68900	8702	37549
MAB19	LVADGMAAVYDFSNNEVPGA	15.4	2038.93	20	5.4	680.653	3	46.7	0	22620	22532
MAB19	KARQPDSAAAPASAAIPIEK	15.39	1991.08	20	9.3	996.554	2	60.19	0	28708	30973
MAB19	QHEPQRAADTGR	15.37	1364.65	12	-11.3	683.325	2	42.36	0	21141	19996
MAB19	GDGGIIERPER	15.36	1197.61	11	-4.9	400.208	3	28.5	0	16534	11861
MAB19	TVGEALDQ	15.35	831.397	8	3.9	416.707	2	22.58	0	14816	8564
MAB19	DAARATYLDAAR	15.34	1292.65	12	-7	431.886	3	23.42	0	15059	9047
MAB19	AGEISAEMAF	15.32	1024.45	10	5.7	513.236	2	36.57	0	18936	16420
MAB19	GAFDLGYFLTQ	15.32	1230.59	11	12.8	411.209	3	30.54	0	17158	13028
MAB19	AATNEYEDLLK	15.31	1265.61	11	14.5	633.822	2	48.32	117000	4992	23585
MAB19	EALIQMSEAF	15.31	1137.54	10	-5.1	569.772	2	39.62	0	20200	18369
MAB19	EMLGNATAEGAVTMR	15.3	1549.72	15	-6.9	775.862	2	35.63	1410000	2856	16162
MAB19	AEPAAEDLDDK	15.3	1172.52	11	-12.7	587.258	2	27.02	776000	1614	10981
MAB19	TVFAGDAR	15.3	835.419	8	10.8	418.72	2	36.18	0	18768	16176
MAB19	RLDDNTLAVFDGDYVR	15.29	1867.91	16	-9	934.95	2	68.87	0	33421	36692
MAB19	GIVAGQFGHYTGNWSR	15.27	1748.84	16	6.2	875.43	2	80.08	0	39000	43699
MAB19	DNDELVGAVL	15.26	1043.51	10	4.7	522.765	2	27.71	0	16320	11439
MAB19	TAAREPNTTP	15.25	1056.52	10	-9.9	529.261	2	26.92	0	16068	10984
MAB19	SIFATLR	15.25	806.465	7	1.3	404.239	2	27.25	0	16170	11177
MAB19	TVIDGTPDLSGHR	15.24	1366.68	13	-3	684.346	2	38.44	0	19692	17590
MAB19	FLPVLGRFPR	15.23	1200.71	10	11.5	401.249	3	44.33	0	21629	21051
MAB19	VAVLHNGLSQYPK	15.23	1424.78	13	5.4	475.935	3	41.97	0	21037	19780
MAB19	EDNQALVTEICK	15.23	1361.65	12	13.3	454.896	3	53.59	0	25796	26896
MAB19	TPAAAAVTFDG	15.21	1019.49	11	-1.5	510.752	2	43.04	0	21319	20364
MAB19	TGVVSAKDADK	15.21	1089.57	11	-0.9	545.789	2	29.36	0	16754	12315
MAB19	ETIKDPT	15.19	802.407	7	0.7	402.21	2	27.35	87500000	1686	11241
MAB19	RPHPPVAENR	15.19	1171.62	10	5.9	586.82	2	40.65	0	20625	19040
MAB19	QGISSEDAKK	15.18	1061.54	10	9	531.778	2	29.61	0	16855	12475
MAB19	TGGSTMPR	15.18	805.375	8	-2.3	403.693	2	35.19	0	18323	15531
MAB19	VILGALAATTMVMK	15.16	1417.8	14	-13.8	709.898	2	67.79	2580000	8395	36332
MAB19	DPVADVGADPQ	15.14	1082.49	11	-3.3	542.248	2	35.83	110000	2892	15962
MAB19	IGDFAITFRHG	15.1	1232.63	11	-4.1	617.318	2	43.65	0	21423	20657
MAB19	HAQHGGIAK	15.09	917.483	9	-6.7	459.745	2	39.51	0	20147	18291
MAB19	HDTLTGPDHEK	15.08	1248.57	11	-12.2	625.285	2	49.8	0	24077	24514
MAB19	VMGQVLALGGVVDDEWGTRA	15.07	2072.04	20	8.2	1037.03	2	86.79	0	42210	47921
MAB19	AYALFNGR	15.06	910.466	8	-9.3	456.235	2	42.98	0	21306	20333
MAB19	FEVAIEQPK	15.05	1059.56	9	2	530.787	2	31.75	0	17392	13638
MAB19	DEPVTDR	15.04	830.377	7	0.5	416.195	2	19.51	0	14131	7018
MAB19	ELTTRWQNEK	15.03	1303.65	10	-12.4	435.551	3	32.15	5430000	2368	13884
MAB19	FPGGAGLGEFWR	15.02	1292.63	12	7.9	431.886	3	49.79	0	24071	24507
MAB19	SLTHGAGSFTR	15.02	1132.56	11	14.7	567.295	2	24.99	14800000	1226	11021
MAB19	ATGCLSMPK	15.02	906.43	9	14.7	454.228	2	33.07	0	17786	14394
MAB16	AWHQSAEDLNQILTQLNAK	110.53	2179.1	19	0.7	1090.56	2	107.94	0	65040	48694	A0A829HRE1:A0A1T8P2W0:A0A829QC35:A0A829MJ83:A0A1N1Z7Y1:A0A829QGW3:B1MG82:X8DEE7:A0A1N0NKG2:A0A0U0WZP7:A0A829PUU1
MAB16	AWHQSAEDLNQILTQLNAK	67.06	2179.1	19	2.8	727.38	3	107.93	14900000	35200	48676	A0A829HRE1:A0A1T8P2W0:A0A829QC35:A0A829MJ83:A0A1N1Z7Y1:A0A829QGW3:B1MG82:X8DEE7:A0A1N0NKG2:A0A0U0WZP7:A0A829PUU1
MAB16	THSTVSSQVASYLDKNPTINDGITNAAK	108.93	2931.46	28	1.8	978.166	3	87.09	19300000	27294	39020	A0A829MDT3:A0A0S1T0S2:A0A829QBC8:A0A1N5R943:A0A829Q7I6:A0A829I035:A0A829PP88:A0A1U0Q565:A0A1N5BMR1:X8DUC0:B1MNV7:A0A899QZH7:R4UQX4
MAB16	THSTVSSQVASYLDKNPTINDGITNAAK	104.71	2931.46	28	1.1	733.876	4	87.12	125000000	27297	38951	A0A829MDT3:A0A0S1T0S2:A0A829QBC8:A0A1N5R943:A0A829Q7I6:A0A829I035:A0A829PP88:A0A1U0Q565:A0A1N5BMR1:X8DUC0:B1MNV7:A0A899QZH7:R4UQX4
MAB16	THSTVSSQVASYLDKNPTINDGITNAAK	84.05	2931.46	28	0	733.875	4	86.79	0	60172	38752	A0A829MDT3:A0A0S1T0S2:A0A829QBC8:A0A1N5R943:A0A829Q7I6:A0A829I035:A0A829PP88:A0A1U0Q565:A0A1N5BMR1:X8DUC0:B1MNV7:A0A899QZH7:R4UQX4
MAB16	THSTVSSQVASYLDKNPTINDGITNAAK	72.11	2931.46	28	1.8	978.166	3	87.09	19300000	27293	38777	A0A829MDT3:A0A0S1T0S2:A0A829QBC8:A0A1N5R943:A0A829Q7I6:A0A829I035:A0A829PP88:A0A1U0Q565:A0A1N5BMR1:X8DUC0:B1MNV7:A0A899QZH7:R4UQX4
MAB16	THSTVSSQVASYLDKNPTINDGITNAAK	56.41	2931.46	28	2.2	733.876	4	87.78	0	60431	39219	A0A829MDT3:A0A0S1T0S2:A0A829QBC8:A0A1N5R943:A0A829Q7I6:A0A829I035:A0A829PP88:A0A1U0Q565:A0A1N5BMR1:X8DUC0:B1MNV7:A0A899QZH7:R4UQX4
MAB16	IAPDAPFVVETTLNDPTQWAYVSASAAAK	104.23	3032.51	29	2.7	1011.85	3	110.48	5350000	36932	50243	A0A829QG88:A0A829PXH8:A0A829PRW7:A0A829MHX0:A0A1T7S9D6:A0A1M8CSJ8:A0A0U1BH07:A0A1M8UYK2:A0A1N0IBT2:A0A0U0YME8:R4UNC6:A0A829HU80:B1MCH9:X8DPH3
MAB16	TVGNVVQNAASYLEQHPDVDAAFTEIK	100.5	2915.43	27	4.6	972.826	3	109.25	1680000	36026	49508	A0A1N0V747:B1MKV2:A0A899V401:A0A8B4E381:A0A1N3KCE5:A0A0U0YIH6
MAB16	NGFENFTGGFLEGMAIGSNK	99.97	2088.96	20	3	1045.49	2	109.99	1280000	36617	49971	A0A1N4W8J9:A0A829Q626:A0A0U0X8Q1:B1MEL3:A0A829QNZ7:A0A829PI00:A0A1N5TAI0:A0A829I098:A0A1N6BE83:A0A0U0ZTL2:X8DFZ0:R4U5J7:A0A1U1YJD2:A0A829MA98:A0A7U4RBZ1:A0A0E3TN56:A0A1S1M8G8:A0A1Z4ERE5:A0A809GG02:A0A0U0ZRZ2:A0A1N4VCK0:A0A829PDF9:A0A1U0TK56:A0A829M647:A0A829I3P9:A0A0U1ASS3:A0A1N3ZIL6:B1MEL2:R4UNI0:A0A829QMP9:A0A829Q155:X8DKT7
MAB16	ILVQANEAETTTASGLVIPDTAK	97.07	2341.24	23	0.9	1171.63	2	100.42	1150000	32382	44958	A0A1Z4F1T9:F8SQ86:A0A809GLK9:A0A7U4RI64:B1MG61:L0IRR1:I4BF48:A0A1A1ZFD5:A0A132TCT3:A0A2S8M245:A0A1S1NDS4:A0A375YH89:E6TDD0:A0A0J6W1N3:A0A0Q9JMJ3:A0A4Q7QG48:A0A1A1WSJ8:A0A3S4VK07:A0A2S7NE62:A0A2S8KWF7:A0A1S1M956
MAB16	ILVQANEAETTTASGLVIPDTAK	68.17	2341.24	23	2.4	781.425	3	100.41	2110000	32362	44938	A0A1Z4F1T9:F8SQ86:A0A809GLK9:A0A7U4RI64:B1MG61:L0IRR1:I4BF48:A0A1A1ZFD5:A0A132TCT3:A0A2S8M245:A0A1S1NDS4:A0A375YH89:E6TDD0:A0A0J6W1N3:A0A0Q9JMJ3:A0A4Q7QG48:A0A1A1WSJ8:A0A3S4VK07:A0A2S7NE62:A0A2S8KWF7:A0A1S1M956
MAB16	DHVINLPGFPALGGATNPDAPFGGAAGTR	94.68	2789.39	29	6.8	930.814	3	109.11	1630000	35949	49448	A0A899VCB3:A0A899QTR0:A0A829PBV9:A0A1N6BGA6:B1MEE8:R4UND2:A0A0U0ZTS4:A0A1T8PC95:A0A8B4DXZ7:A0A1U0WNA7
MAB16	GFGFIAPEDGSADVFVHYTEIQGNGFR	94.25	2929.37	27	0.6	977.468	3	109.4	2100000	36121	49591	A0A829PJD3:A0A899V9V3:A0A829M9W3:A0A7U4RCI5:A0A0E3TNH4:A0A829Q837:X8E1B5:A0A418LPR9:A0A829QMA3:B1MGQ2:A0A899QGW5:A0A829I0C5:R4UGN0:A0A809GGD9:A0A1Z4ES51
MAB16	AQTAQDVANAPAFQPYLGVMEQAYR	91.63	2738.31	25	5.7	913.787	3	109.43	3370000	36155	49595	A0A829PWQ4:A0A829QM12:A0A829M7D7:A0A829PH76:A0A0E3TTI1:A0A1M8S4H8:A0A1N0DDI0:A0A418L7M5:A0A1N1CSH6:R4V1D6:A0A0U1AHT5:A0A829HNH3:A0A1U0P4N7:X8DE51:B1MLC5
MAB16	GQVVVKPGTTTPHTEFEGSVYILSK	89.93	2673.4	25	3.3	669.363	4	83.02	3680000	25719	37066	B1MGH7:A0A1S1K8Y9:X8DDD1:A0A809GPW9:A0A829QJB4:A0A0E3TST2:A0A829MG79:A0A7U4RIC4:A0A1T6N9T2:R4UFA4:A0A829HRC7:A0A0U0WYC7:A0A829PV59:A0A1M8B4U8:A0A829Q3D9:A0A1M8JV35
MAB16	GQVVVKPGTTTPHTEFEGSVYILSK	62.78	2673.4	25	4.7	892.149	3	83.02	1900000	25720	36961	B1MGH7:A0A1S1K8Y9:X8DDD1:A0A809GPW9:A0A829QJB4:A0A0E3TST2:A0A829MG79:A0A7U4RIC4:A0A1T6N9T2:R4UFA4:A0A829HRC7:A0A0U0WYC7:A0A829PV59:A0A1M8B4U8:A0A829Q3D9:A0A1M8JV35
MAB16	GQVVVKPGTTTPHTEFEGSVYILSK	59.04	2673.4	25	3.3	669.363	4	83.02	3680000	25718	36957	B1MGH7:A0A1S1K8Y9:X8DDD1:A0A809GPW9:A0A829QJB4:A0A0E3TST2:A0A829MG79:A0A7U4RIC4:A0A1T6N9T2:R4UFA4:A0A829HRC7:A0A0U0WYC7:A0A829PV59:A0A1M8B4U8:A0A829Q3D9:A0A1M8JV35
MAB16	YVISSDRDFLSQTLVLQNEPPSK	89.61	2635.35	23	1.1	879.462	3	107.46	4120000	34930	48348	A0A829QG88:A0A829PXH8:A0A829PRW7:A0A829MHX0:A0A1T7S9D6:A0A1M8CSJ8:A0A0U1BH07:A0A1M8UYK2:A0A1N0IBT2:A0A0U0YME8:R4UNC6:A0A829HU80:B1MCH9:X8DPH3
MAB16	VIQAGKPLLIIAEDVEGEALSTLVVNK	87.19	2818.61	27	3.4	940.55	3	111.86	976000	38012	51127	A0A1U2MVF0:A0A0U1AZN5:A0A1X1VL92:A0A1A2TDE2:A0A1X0FX52
MAB16	WETFLTQELPAFLANQGLSK	84.86	2292.18	20	3.2	1147.11	2	111.37	1150000	37568	50808	A0A1N4W8J9:A0A829Q626:A0A0U0X8Q1:B1MEL3:A0A829QNZ7:A0A829PI00:A0A1N5TAI0:A0A829I098:A0A1N6BE83:A0A0U0ZTL2:X8DFZ0:R4U5J7:A0A1U1YJD2:A0A829MA98
MAB16	DHVYALHPNVEVSTVK	84.05	1806.93	16	-0.4	603.318	3	56.28	1070000	16852	24622	A0A829HVU5:A0A1T6ESH1:A0A829QEY4:R4UBC7:A0A0U1BWC7:A0A829PQZ0:A0A1T8WM39:A0A1M8R1S3:A0A1M9E6Z1:A0A829MEU8:B1MBE9:A0A829PZ52:A0A1M8U318:X8DTI0
MAB16	DSLQAAGLTPATYIGTGGLYGR	83.07	2181.11	22	3.7	1091.57	2	108.77	2030000	35744	49207	A0A829Q672:A0A829QNH5:A0A899QSW3:A0A899VBX1:A0A829M8R6:A0A829PM50:A0A0U0ZUC8:A0A1N6B7K2:A0A1U0UAS4:X8DYU2:B1MFL7:A0A418LHZ8:R4U5V8:A0A829I0F6:A0A1M9PN36
MAB16	GNQGIEYVIPVFQQMVR	82.89	1977.01	17	2.3	989.521	2	110.25	18100000	36802	50085	A0A1M9BQP5:A0A829PVC9:B1MIG6:A0A829Q2T9:A0A829QIX4:A5A9S9:A0A1N0MDN0:X8DIW3:A0A1Z4F308:A0A809GM67:A0A1N5WTF3:A5A9Q1:A0A1N0PV23:A0A0U0ZJM6:A0A7Z9E6V6:A0A1S1KBS7:A0A1T5ZZJ5:A0A829MKF8:R4UX95:A0A1S1LPB5:A0A829HSK7
MAB16	GNQGIEYVIPVFQQMVR	75.63	1977.01	17	1.4	660.016	3	110.22	5540000	36780	50101	A0A1M9BQP5:A0A829PVC9:B1MIG6:A0A829Q2T9:A0A829QIX4:A5A9S9:A0A1N0MDN0:X8DIW3:A0A1Z4F308:A0A809GM67:A0A1N5WTF3:A5A9Q1:A0A1N0PV23:A0A0U0ZJM6:A0A7Z9E6V6:A0A1S1KBS7:A0A1T5ZZJ5:A0A829MKF8:R4UX95:A0A1S1LPB5:A0A829HSK7
MAB16	LDTGLDKDAYQSTDFLAK	82.75	1999.97	18	2.6	667.67	3	90.16	2470000	28364	40252	A0A829M9G1:A0A829PN84:A0A0S1SZS4:A0A1N4C461:A0A1N1KNZ8:A0A829Q994:X8DVU2:A0A829QB19:A0A829HX46:R4USP3:A0A1U3IZH5:B1MMR6:A0A1N4PAS2
MAB16	YATTNNFTGVQLYPAGAR	82.72	1942.95	18	0.2	972.489	2	92.41	205000	29335	41308	X8DVE5:A0A829QB56:A0A829PNX3:A0A829Q3Y0:A0A0U1BXG6:A0A1U0NEA7:A0A1N2ET82:A0A1M9UR05:A0A0U0YWD3:A0A829HXP1:B1MNM5:A0A829M9X9:R4U9S4:A0A899QTU5:A0A1M8MY75
MAB16	THSTVSSQVASYLDK	82.6	1621.79	15	1.7	811.91	2	61.25	6410000	18007	26801	A0A829MDT3:A0A0S1T0S2:A0A829QBC8:A0A1N5R943:A0A829Q7I6:A0A829I035:A0A829PP88:A0A1U0Q565:A0A1N5BMR1:X8DUC0:B1MNV7:A0A899QZH7:R4UQX4
MAB16	THSTVSSQVASYLDK	57.17	1621.79	15	2.2	541.609	3	61.29	94300000	18026	27019	A0A829MDT3:A0A0S1T0S2:A0A829QBC8:A0A1N5R943:A0A829Q7I6:A0A829I035:A0A829PP88:A0A1U0Q565:A0A1N5BMR1:X8DUC0:B1MNV7:A0A899QZH7:R4UQX4
MAB16	THSTVSSQVASYLDK	55.22	1621.79	15	1.7	811.91	2	61.25	6410000	18008	27057	A0A829MDT3:A0A0S1T0S2:A0A829QBC8:A0A1N5R943:A0A829Q7I6:A0A829I035:A0A829PP88:A0A1U0Q565:A0A1N5BMR1:X8DUC0:B1MNV7:A0A899QZH7:R4UQX4
MAB16	THSTVSSQVASYLDK	44.02	1621.79	15	4.8	541.611	3	62.67	0	55183	27541	A0A829MDT3:A0A0S1T0S2:A0A829QBC8:A0A1N5R943:A0A829Q7I6:A0A829I035:A0A829PP88:A0A1U0Q565:A0A1N5BMR1:X8DUC0:B1MNV7:A0A899QZH7:R4UQX4
MAB16	THSTVSSQVASYLDK	41.37	1621.79	15	2.2	541.609	3	61.29	94300000	18025	26756	A0A829MDT3:A0A0S1T0S2:A0A829QBC8:A0A1N5R943:A0A829Q7I6:A0A829I035:A0A829PP88:A0A1U0Q565:A0A1N5BMR1:X8DUC0:B1MNV7:A0A899QZH7:R4UQX4
MAB16	THSTVSSQVASYLDK	23.34	1621.79	15	2.2	541.609	3	61.29	94300000	18027	27279	A0A829MDT3:A0A0S1T0S2:A0A829QBC8:A0A1N5R943:A0A829Q7I6:A0A829I035:A0A829PP88:A0A1U0Q565:A0A1N5BMR1:X8DUC0:B1MNV7:A0A899QZH7:R4UQX4
MAB16	THSTVSSQVASYLDK	19.55	1621.79	15	2	541.609	3	63.25	0	55275	27815	A0A829MDT3:A0A0S1T0S2:A0A829QBC8:A0A1N5R943:A0A829Q7I6:A0A829I035:A0A829PP88:A0A1U0Q565:A0A1N5BMR1:X8DUC0:B1MNV7:A0A899QZH7:R4UQX4
MAB16	VLYGVASAQGVNPGTLSQGEK	80.87	2074.07	21	3.9	1038.05	2	83.81	1250000	26097	37339	A0A829HYI3:X8DSX0:A0A829PMM5:A0A8B3D5K4:A0A829M874:A0A8B4EEB7:A0A1T6TAM4:A0A8B4DN10:R4UQW7:A0A829Q996:A0A418LRI1:B1MJG0:A0A0U0ZQ06:A0A1M8UCL4:A0A829QQS6:A0A1U5V5Y1
MAB16	VLYGVASAQGVNPGTLSQGEK	65.13	2074.07	21	1.9	692.368	3	83.74	432000	26037	37342	A0A829HYI3:X8DSX0:A0A829PMM5:A0A8B3D5K4:A0A829M874:A0A8B4EEB7:A0A1T6TAM4:A0A8B4DN10:R4UQW7:A0A829Q996:A0A418LRI1:B1MJG0:A0A0U0ZQ06:A0A1M8UCL4:A0A829QQS6:A0A1U5V5Y1
MAB16	LASDMGEFFMPYPGNR	80.52	1830.81	16	-1.4	916.413	2	108.99	739000	35875	49351	A0A829PQB0:A0A829HVJ5:A0A8B3DTZ3:A0A0E3XTN0:A0A829Q5E3:A0A1Z4EXI2:A0A1S1LYW1:A0A8B4D8C6:A0A1S1LVH3:A0A809GM68:A0A7U4RFL1:A0A4Y6IMX2:A0A899QW97:A0A8B4E8Y1:A0A1U0AZ04:A0A1N1MAV4:A0A0U0ZS76:B1MB96:A0A1N5ZZK0:A0A418L4H8:A0A829MFE9:X8DNG2:R4UDT2
MAB16	GPVSQSTSGQSGPSASTPK	78.89	1758.84	19	3.7	880.434	2	22.03	455000	4340	8351	A0A899UZJ8:B1MBY8:A0A829QG20:A0A899QG70:A0A8B4DQG4:A0A8B3CXC1:A0A829Q0I9
MAB16	TQSYLVSRPDVAASLGGIAAPLNELR	78.88	2697.44	26	1.7	900.161	3	108.54	1170000	35560	49075	A0A1N0V747:B1MKV2:A0A899V401:A0A8B4E381:A0A1N3KCE5:A0A0U0YIH6
MAB16	LLDQGQAGDNVGLLVR	78.74	1666.9	16	4.2	834.465	2	93.24	3130000	29634	41717	B1MGH7:A0A1S1K8Y9:X8DDD1:A0A809GPW9:A0A829QJB4:A0A0E3TST2:A0A829MG79:A0A7U4RIC4:A0A1T6N9T2:R4UFA4:A0A829HRC7:A0A0U0WYC7:A0A829PV59:A0A1M8B4U8:A0A829Q3D9:A0A1M8JV35
MAB16	SQPPGLGNIGDAFVSALR	78.07	1797.94	18	3.1	899.983	2	109.7	1080000	36368	49781	A0A1U6N1F0:A0A829PUH8:A0A829QJ16:A0A829ML10:A0A899R291:A0A829HRF4:A0A1T7ADY3:A0A0U0WTF6:A0A1N4MUI9:R4UW74:A0A1N5VTE6:A0A1U0Z8U4:B1MG92:A0A0U0YPT4:A0A829Q2E0
MAB16	PLTPADVHNVAFSKPPIGK	77.83	1987.09	19	0.9	497.782	4	74.83	7740000	22953	33330	B1MP48:A0A1N2X1T6:A0A829PPF4:R4UCU2:A0A1N6A9E7:A0A829QCJ6:X8DPP9:B1MP48:A0A0E3XNU0:A0A829HW39:A0A0U0ZQE2:A0A829QC11:A0A1T7C447:A0A418L2Z4:A0A829MH10:A0A8B4EPR4:A0A1S1LMZ1:A0A7U4TYE3:A0A1Z4EWE5:A0A809GUA2
MAB16	RIPLDVSEGDVVIYSK	77.37	1788.96	16	1.1	597.331	3	90.63	13800000	28502	40428	A0A1Z4F1T9:F8SQ86:A0A809GLK9:A0A7U4RI64:B1MG61:L0IRR1:I4BF48:A0A1A1ZFD5:A0A132TCT3:A0A2S8M245:A0A1S1NDS4:A0A375YH89:E6TDD0:A0A0J6W1N3:A0A0Q9JMJ3:A0A4Q7QG48:A0A1A1WSJ8:A0A3S4VK07:A0A2S7NE62:A0A2S8KWF7:A0A1S1M956
MAB16	RIPLDVSEGDVVIYSK	65.42	1788.96	16	1.1	895.493	2	90.59	270000	28492	40481	A0A1Z4F1T9:F8SQ86:A0A809GLK9:A0A7U4RI64:B1MG61:L0IRR1:I4BF48:A0A1A1ZFD5:A0A132TCT3:A0A2S8M245:A0A1S1NDS4:A0A375YH89:E6TDD0:A0A0J6W1N3:A0A0Q9JMJ3:A0A4Q7QG48:A0A1A1WSJ8:A0A3S4VK07:A0A2S7NE62:A0A2S8KWF7:A0A1S1M956
MAB16	HVAGTATLANGQLTLTGFSSDK	77.32	2188.11	22	-2.4	730.38	3	87.65	634000	27448	39091	B1MNR5:A0A829Q6K4:A0A1N2JQA0:A0A8B3DTA2:A0A829QDW8:A0A829PNZ9:A0A1T5Y7G0:A0A899QTZ8:A0A1N5RDI3
MAB16	AQVPLSEMFGYVGDLR	76.85	1780.88	16	0.8	891.453	2	110.09	402000	36683	50028	A0A0J6ZIR5:A0A132SJ22:A0A375YGT0:A0A2S7NIP6:A0A1R0V9B8
MAB16	GTIFSSPSTGAHLVQGEILK	76.84	2041.08	20	2.1	681.373	3	94.86	5010000	30311	42341	A0A829QR25:A0A829MD62:X8DQP7:A0A829Q8B5:A0A829PMQ8:A0A899QJP3:A0A899V8W7:A0A0U0ZND6:A0A1N5SQ66:A0A1T8DNR7:A0A1N1FYW7:A0A1T8L9S0:B1MKH4:A0A418LBW5:A0A829HZ63:R4UAN4:A0A8B3CXD0:A0A1S1KWV8:A0A0E3TPC5:A0A7U4RDL3:A0A4Y6IK63:A0A809GUS4:A0A1Z4EU34
MAB16	GPLLDLSFGDLQFGNR	76.11	1747.89	16	1.2	874.957	2	110.63	3250000	37039	50342	A0A829HSH5:A0A829Q153:A0A829P9W2:R4UJA4:A0A1N5X736:A0A418L1J0:X8DEJ7:A0A8B4DV33:A0A829QJS5:A0A899V6S9:B1MIY6:A0A829MMY7:A0A899QQE2:A0A7U5C0C5:A0A1S1LQ45:A0A809H1M9:A0A1Z4F3E1
MAB16	VYYDGDKGDTETFLIATR	76.01	2062.98	18	0.8	688.672	3	87.79	842000	27507	39213	B1MKJ7:A0A829I0M1:A0A1T5YAE1:A0A829PKV6:A0A1N1CK82:A0A829QQZ5:A0A1N4ACA9:X8DN86:A0A2T7GL82:A0A829MBU5:R4URE5:A0A829Q723
MAB16	LSNSGIFVHAAPWSVGAQGK	75.5	2025.04	20	3.2	676.027	3	91.84	1110000	29071	41005	A0A1N5XH21:A0A829QKM6:A0A8B3CWN7:A0A829Q2E3:A0A829HQR3:X8DHD8:A0A829MC47:A0A829PJZ3:A0A1M9AL32:A0A1T9KWE3:A0A0U0ZM23:R4V0Z3:A0A0U1BS82:B1MKW1:A0A1N4URC4:A0A1N0QLK0
MAB16	THSTVSSQVASYLDKNPTINDGITN	75.24	2661.29	25	4.6	888.111	3	93.31	4410000	29689	41685	A0A829MDT3:A0A0S1T0S2:A0A829QBC8:A0A1N5R943:A0A829Q7I6:A0A829I035:A0A829PP88:A0A1U0Q565:A0A1N5BMR1:X8DUC0:B1MNV7:A0A899QZH7:R4UQX4
MAB16	AVAVQLGYDFLPGTTVNR	74.73	1920.01	18	0.7	961.018	2	108.65	371000	35655	49131	B1MKI8:A0A1Z4EU45:A0A1S1LTP1:A0A809GL55:A0A4Y6IK28:A0A7U4RDM3:A0A0E3XNG5:A0A1A0UXL2:A0A117JL05:A0A117K3U0:A0A1A2DAV9:A0A1E3RCN5:A0A653FET9:A0A2U9PWH6:A0R2Y1:I7FRX4:A0A1A3T7T1:A0A1Q4TEU3:A0A124EUP5:A0A1A2LXJ1:A0A1A0RT77:A0A2M9FD63:A0A7I7UN46
MAB16	VPAASTTEHGSISAQGIVR	74.61	1879.98	19	3.2	627.67	3	48.5	1140000	13532	20976	A0A899UZJ8:B1MBY8:A0A829QG20:A0A899QG70:A0A8B4DQG4:A0A8B3CXC1:A0A829Q0I9
MAB16	GPDLHIYLTK	73.72	1155.63	10	-1.9	386.218	3	64.89	0	55574	28591	B1MNR5:A0A829Q6K4:A0A1N2JQA0:A0A8B3DTA2:A0A829QDW8:A0A829PNZ9:A0A1T5Y7G0:A0A899QTZ8:A0A1N5RDI3
MAB16	GPDLHIYLTK	51.4	1155.63	10	2.1	578.825	2	65.06	0	55620	28665	B1MNR5:A0A829Q6K4:A0A1N2JQA0:A0A8B3DTA2:A0A829QDW8:A0A829PNZ9:A0A1T5Y7G0:A0A899QTZ8:A0A1N5RDI3
MAB16	TQAYTTNINFVDQDGWK	73.34	1999.93	17	0.3	1000.98	2	102.35	278000	33076	45908	A0A829PZT9:A0A829PPU7:A0A829QD20:B1MAH1:A0A899VLQ5:A0A418L9L7:A0A1N0H7M1:A0A1M9NXR5
MAB16	LTTALGELTASPIDLPHVIGGAR	72.69	2301.27	23	2.7	768.102	3	108.96	746000	35870	49343	A0A899QVZ0:B1MLJ1:A0A418LC14:A0A899VFG1:A0A829PL29:A0A829M8S6:A0A8B3DZ78:A0A829QPQ5:A0A829Q1Y7:X8DT89:R4U8H4:A0A829HWM6:A0A1N5SDR4:A0A1T7U5R7:A0A8B4DXN9:A0A1U4KGM7
MAB16	ANVSKPVVGYVAGFTAPEGK	72.38	1990.05	20	3.3	664.363	3	79.89	586000	24839	35607	A0A1Z4ETU4:A0A7U4RD90:A0A829Q7M9:B1MJJ1:A0A0E3TP69:A0A7I7V1M5:A0A100XDV7:G8RPV7:G7CJ59:A0A1A2M9E1:A0A1A3SYY1:A0A124ELM9:A0A100ZQC0:A0A1A0S1X3:A0A1A1Y8R2:L0J1P9
MAB16	THSTVSSQVASYLDKNPTINDGITNA	72.05	2732.33	26	0.5	911.787	3	96.75	15600000	31035	43256	A0A829MDT3:A0A0S1T0S2:A0A829QBC8:A0A1N5R943:A0A829Q7I6:A0A829I035:A0A829PP88:A0A1U0Q565:A0A1N5BMR1:X8DUC0:B1MNV7:A0A899QZH7:R4UQX4
MAB16	APAVAIATPPAPPVLAPLAPVVPPTPPVVTVK	70.54	3046.82	32	2.1	1016.62	3	110.42	1780000	36910	50212	A0A899VCB3:A0A899QTR0:A0A829PBV9:A0A1N6BGA6:B1MEE8:R4UND2:A0A0U0ZTS4:A0A1T8PC95:A0A8B4DXZ7:A0A1U0WNA7
MAB16	SAGLGSLNGQSLAFSEGTPGASAK	70.52	2206.09	24	2.5	1104.06	2	94.32	147000	30084	42170	A0A0U0ZPJ1
MAB16	NNKPQQVQDATIDR	65.76	1625.81	14	1.2	542.948	3	22.09	1540000	4374	8357	A0A1M8T875:A0A1N1LHT7:A0A829QE43:X8DPI9:A0A829PX47:A0A829PPV9:A0A1N3YRM8:A0A0S1T1M6:B1MAW4:A0A1T7C8Q6:R4UUB3:A0A0U0YXF3:A0A829HXM8:A0A1N5ZUN4:A0A1T9HZU1:A0A829MF43
MAB16	VGEAPTQSGVALPGSVVK	65.26	1694.92	18	1.2	848.472	2	73.74	1900000	22474	32650	B1MKJ7:A0A829I0M1:A0A1T5YAE1:A0A829PKV6:A0A1N1CK82:A0A829QQZ5:A0A1N4ACA9:X8DN86:A0A2T7GL82:A0A829MBU5:R4URE5:A0A829Q723
MAB16	APAAAPAPAAPAASAPAAVAPSLAHLR	64.39	2387.31	27	1.9	796.781	3	85.37	268000	26757	38068	A0A829QC98:A0A1N5R7I7:A0A829HXX6:A0A418L305:A0A8B4E5H3:A0A829MAQ0:A0A8B4DIM1:A0A899VGQ5:B1MNX6:A0A1U3U5Z3:A0A1U0YQ29:R4UQZ3
MAB16	LKPAFEGLAALGGFDDVAR	64.28	1946.03	19	1.7	649.687	3	108.47	740000	35499	49019	A0A829PE11:A0A1M9TYA1:B1MIC2:A0A0U1BIQ2:A0A829I1U3:R4U9T7:A0A829MAP9:A0A1N5TTW2:X8E176:A0A1T7QXV5:A0A829PYM2:A0A829QQ41:A0A809GKK5:A0A0E3XN39:A0A7U4RD35:A0A1Z4ET45:A0A1N1APC7:A0A1S1L3D7
MAB16	AGEGHAFISAGVETVSR	64.2	1686.83	17	4.3	563.29	3	62.13	836000	18397	27268	B1MKI8:A0A1Z4EU45:A0A1S1LTP1:A0A809GL55:A0A4Y6IK28:A0A7U4RDM3:A0A0E3XNG5:A0A1A0UXL2:A0A117JL05:A0A117K3U0:A0A1A2DAV9:A0A1E3RCN5:A0A653FET9:A0A2U9PWH6:A0R2Y1:I7FRX4:A0A1A3T7T1:A0A1Q4TEU3:A0A124EUP5:A0A1A2LXJ1:A0A1A0RT77:A0A2M9FD63:A0A7I7UN46
MAB16	EKPQEGTVVAVGPGR	63.84	1522.81	15	1.5	762.417	2	30.77	346000	7499	12404	A0A1Z4F1T9:F8SQ86:A0A809GLK9:A0A7U4RI64:B1MG61:L0IRR1:I4BF48:A0A1A1ZFD5:A0A132TCT3:A0A2S8M245:A0A1S1NDS4:A0A375YH89:E6TDD0:A0A0J6W1N3:A0A0Q9JMJ3:A0A4Q7QG48:A0A1A1WSJ8:A0A3S4VK07:A0A2S7NE62:A0A2S8KWF7:A0A1S1M956
MAB16	EKPQEGTVVAVGPGR	42.5	1522.81	15	2.6	508.614	3	30.74	15500000	7482	12308	A0A1Z4F1T9:F8SQ86:A0A809GLK9:A0A7U4RI64:B1MG61:L0IRR1:I4BF48:A0A1A1ZFD5:A0A132TCT3:A0A2S8M245:A0A1S1NDS4:A0A375YH89:E6TDD0:A0A0J6W1N3:A0A0Q9JMJ3:A0A4Q7QG48:A0A1A1WSJ8:A0A3S4VK07:A0A2S7NE62:A0A2S8KWF7:A0A1S1M956
MAB16	TVANFVGLADGSK	63.82	1277.66	13	4	639.843	2	78.32	6150000	24147	35014	A0A418KZK9:B1ME63:A0A899VEF9:A0A829PWC0:A0A829QM14:A0A1N3SR52:A0A1N1DAG6:A0A829PKH9
MAB16	TVANFVGLADGSK	47.94	1277.66	13	4	639.843	2	78.32	6150000	24148	35274	A0A418KZK9:B1ME63:A0A899VEF9:A0A829PWC0:A0A829QM14:A0A1N3SR52:A0A1N1DAG6:A0A829PKH9
MAB16	TVANFVGLADGSK	47.9	1277.66	13	4	639.843	2	78.32	6150000	24146	34770	A0A418KZK9:B1ME63:A0A899VEF9:A0A829PWC0:A0A829QM14:A0A1N3SR52:A0A1N1DAG6:A0A829PKH9
MAB16	WETFTTQELPAYLAANK	63.74	1981.98	17	7.2	992.008	2	108.62	0	65154	49114	A0A7U4RBZ1:A0A0E3TN56:A0A1S1M8G8:A0A1Z4ERE5:A0A809GG02:A0A0U0ZRZ2:A0A1N4VCK0:A0A829PDF9:A0A1U0TK56:A0A829M647:A0A829I3P9:A0A0U1ASS3:A0A1N3ZIL6:B1MEL2:R4UNI0:A0A829QMP9:A0A829Q155:X8DKT7
MAB16	IQNPAPAATFPQGPGPAPGPAQPVQPAAPAGPVGTGPAPGPR	63.66	3858	42	1.7	965.512	4	100.38	756000	32358	44959	A0A1N0V747:B1MKV2:A0A899V401:A0A8B4E381:A0A1N3KCE5:A0A0U0YIH6
MAB16	IQNPAPAATFPQGPGPAPGPAQPVQPAAPAGPVGTGPAPGPR	61.23	3858	42	5.8	1287.02	3	100.32	0	63170	44961	A0A1N0V747:B1MKV2:A0A899V401:A0A8B4E381:A0A1N3KCE5:A0A0U0YIH6
MAB16	QATAAVEHVVDTIVR	63.56	1607.86	15	0.7	536.964	3	90.17	637000	28365	40308	A0A0E3XP74:A0A1S1M9H9:A0A1Z4F059:A0A7U4TZE0:A0A809H3X7:X8DW32:A0A0U0ZEQ2:A0A418L646:A0A1U1VJD1:A0A899V814:A0A1M9KCD1:A0A1N0URQ6:R4UPK3:A0A829HUZ0:A0A829PYN0:A0A8B3DEJ8:B1MDP9:A0A829MEM8:A0A829QHE0:A0A1T8UHK0:A0A1U1E4N4:A0A448I8M4:A0A1P8X441:A0A1A1XFE7:A0A1A3JF56:A0A7I7SC61
MAB16	SYLDKNPTINDGITNAAK	63.12	1933.97	18	3.2	645.67	3	63.26	871000	18874	27811	A0A829MDT3:A0A0S1T0S2:A0A829QBC8:A0A1N5R943:A0A829Q7I6:A0A829I035:A0A829PP88:A0A1U0Q565:A0A1N5BMR1:X8DUC0:B1MNV7:A0A899QZH7:R4UQX4
MAB16	LLGSFELTGIPPAPR	63.09	1566.88	15	7	784.455	2	108.29	1390000	35386	48960	X8DIK6:B1MIX5:A0A829QJG6:A0A8B3DCU0:R4UGJ7:A0A0E3XRP8:A0A1Z4F3D9:A0A809GMH0:A0A7U4XXZ2:A0A1Q4T6W7:A0A2M9F6H6:A0A502DXH9:A0A0T1WGJ3:A0A1V4PLP9:A0A544W1T9:A0A1A3E423:A0A7Z0V0P6:A0A0G3IKF8:A0QQC8:A0A8B4QJE1:A0A2U9PJ55:A0A1V3WSX4:A0A1A2L4C9:A0A1V3WQP8:U5WSE9:X7Z9J1:X7Y9X4:A0A1X1UTJ1:A0A163XNJ0
MAB16	LLGSFELTGLPPAPR	63.09	1566.88	15	7	784.455	2	108.29	1390000	35386	48960	A0A7W8CCG9
MAB16	ISIPIPNNWANVPDPNVPNAYQVIVSK	62.73	2958.56	27	1.8	987.2	3	110.16	2850000	36710	50050	B1MMK7
MAB16	IPALQPDIAVLDIR	62.56	1532.89	14	5.2	767.461	2	109.22	956000	36008	49495	A0A829PVD1:A0A899V2Y6:A0A829QIQ3:A0A829QBX5:R4UWJ8:A0A7U4RIG0:A0A0E3TU07:B1MH84:X8DGI4:A0A829MLK7:A0A809GQC7:A0A899QJ66:A0A418LEE0:A0A1N1TXR5:A0A1N5VI50:A0A829HSA3:A0A1U2V208:A0A1T5STQ5:A0A0U0ZI58:A0A1Z4F2B5
MAB16	VIDGFMIQGGDPTGTGR	62.24	1719.83	17	3.5	860.927	2	91.41	688000	28860	40813	A0A418KZK9:B1ME63:A0A899VEF9:A0A829PWC0:A0A829QM14:A0A1N3SR52:A0A1N1DAG6:A0A829PKH9
MAB16	ESGAVFQQFQGGAIIAK	62.23	1749.9	17	1.6	875.965	2	98.29	1390000	31506	44000	A0A1U1KLA2:A0A829PQX7:A0A1N0VCW0:A0A0U1BD45:A0A829HUW6:A0A418L1M3:A0A8B3D1M2:A0A829MCC7:R4USI5:A0A829Q019:A0A829QFT1:A0A1M8U5D7:A0A1U1GL82:A0A1N5ZL29:A0A1U3RWK8:B1MBM0:X8DPR5:A0A1U1KLA7
MAB16	GEAAGPFYDGAIFHR	61.89	1606.75	15	2	536.595	3	87.28	10200000	27322	38862	A0A418KZK9:B1ME63:A0A899VEF9:A0A829PWC0:A0A829QM14:A0A1N3SR52:A0A1N1DAG6:A0A829PKH9
MAB16	GEAAGPFYDGAIFHR	60.27	1606.75	15	2	536.595	3	87.28	10200000	27323	39116	A0A418KZK9:B1ME63:A0A899VEF9:A0A829PWC0:A0A829QM14:A0A1N3SR52:A0A1N1DAG6:A0A829PKH9
MAB16	WGPPPQAFDYWGHR	61.73	1712.78	14	1.9	571.939	3	103.15	2550000	33394	46165	A0A1T7Q8V1:A0A8B4DPW5:A0A8B4DAG9:A0A1N5S560:A0A829QCH1:B1MLU8:A0A1U0CZU6:A0A0U0ZNJ6:R4UBA7:A0A829Q6T1:A0A8B3D2Z2:A0A829PL80:A0A1M9AT17:A0A418LCY0:A0A1M9H022:A0A829HYV6:A0A1Z4EUV5
MAB16	TPGGNPSIHTGPVAPPTVPTPK	61.45	2121.12	22	0	708.051	3	64.62	288000	19374	28415	A0A899VCB3:A0A899QTR0:A0A829PBV9:A0A1N6BGA6:B1MEE8:R4UND2:A0A0U0ZTS4:A0A1T8PC95:A0A8B4DXZ7:A0A1U0WNA7
MAB16	LSDLTGDLTTKPAVAAK	61.42	1699.94	17	3.6	567.657	3	63.89	1330000	19103	28079	A0A1N5Z723:R4UN59:A0A829HVL1:A0A1M9U3F8:A0A0U0Y7Z5:A0A1U0RM90:B1MCB4:A0A829Q945:A0A829QGC5:A0A829M6X1:A0A899QFZ8:A0A899V2T2:X8DTI3:A0A418LB24:A0A829PRG5:A0A1U1B284
MAB16	DKGPDLHIYLTK	61.29	1398.75	12	2	467.26	3	61.99	6450000	18313	27170	B1MNR5:A0A829Q6K4:A0A1N2JQA0:A0A8B3DTA2:A0A829QDW8:A0A829PNZ9:A0A1T5Y7G0:A0A899QTZ8:A0A1N5RDI3
MAB16	IGTSGAEIGGAFGGEK	59.86	1449.71	16	3.1	725.868	2	64.03	772000	19156	28121	A0A0U1B9I3:B1MFB7:R4UHH4:A0A829QIW2:A0A829MKT3:A0A829HQ73:A0A899V634:A0A418L4G2:A0A1T5Z358:X8DGJ7:A0A1N5W1A5:A0A1U1LUL2:A0A1M9P2V0:A0A829Q1C7:A0A8B4F348:A0A829PUC1:A0A8B3D366:A0A899QIJ8:A0A4Y6IRH8:A0A0E3XPN6:A0A1S1MBL5:A0A7U4RI01:A0A1S1LLT4:A0A7I7V9S7:A0A1Z4F1P5:A0A7I7PFQ8:A0A544VYK0:A0A7W8CKT8:A0A895GNL3:A0A1A1Y9D6:E6TBQ8:A0A2S8L4Z6:G8RL40:A0A2I3EMJ2:A0A0Q9KAK6:A0A0J6WQ38:A0A132SJ87:L0ISI1:A0A1J…
MAB16	FAPVQSLAGAYGDR	59.82	1450.72	14	4.4	726.374	2	85.18	1220000	26674	37964	A0A1U6N1F0:A0A829PUH8:A0A829QJ16:A0A829ML10:A0A899R291:A0A829HRF4:A0A1T7ADY3:A0A0U0WTF6:A0A1N4MUI9:R4UW74:A0A1N5VTE6:A0A1U0Z8U4:B1MG92:A0A0U0YPT4:A0A829Q2E0
MAB16	FAPVQSLAGAYGDR	54.88	1450.72	14	4.4	726.374	2	85.18	1220000	26673	37954	A0A1U6N1F0:A0A829PUH8:A0A829QJ16:A0A829ML10:A0A899R291:A0A829HRF4:A0A1T7ADY3:A0A0U0WTF6:A0A1N4MUI9:R4UW74:A0A1N5VTE6:A0A1U0Z8U4:B1MG92:A0A0U0YPT4:A0A829Q2E0
MAB16	VLIGIHDTMESNK	59.57	1455.74	13	1.8	486.257	3	53.44	4080000	15785	23174	A0A829PUG7:A0A829Q0G5:B1MG83:A0A829HRE4:X8DIE5:A0A829QJ04:A0A0U0YS08:A0A1N0TNZ4:A0A829MKZ8:A0A1T6I9J9:A0A1U0W8U7:A0A1N3W156:A0A7U4RI75:A0A1S1KTV2:A0A809GLL9
MAB16	GLSQGDVVESGANADIKPGNNLPLR	59.51	2520.29	25	2.1	841.111	3	82.42	1240000	25482	36706	B1MGE7:A0A829PV18:A0A0U1C0B9:A0A829Q2Y3:R4UYX9:A0A829QJ82:A0A1U3C3F2:A0A1N2RKF2:A0A1M8NMZ3:A0A829HRL4:A0A829MG02:A0A1X1ZN31:A0A0I9TPL3:A0A1A3PM12:A0A0K2HTQ5:A0A1X0KI60:A0A7I9YJC9:A0A1Q4HCN4:A0A8E0E160:A0A1X1U7L6:A0A0I9U755:A0A120IZY4:A0A1A2J584:A0A1E3SHZ4:A0A1A2GLG8:R4MFC5:A0A328GVQ0:A0A1A2P7A3:A0A045H5T7:A0A2U3NN28:A0A7I7P640:A0A1A0U8J8:A0A1B4Y7G6:A0A0E4GVV7
MAB16	GLSQGDVVESGANADIKPGNNLPLR	54.26	2520.29	25	2.1	841.111	3	82.42	1240000	25483	36783	B1MGE7:A0A829PV18:A0A0U1C0B9:A0A829Q2Y3:R4UYX9:A0A829QJ82:A0A1U3C3F2:A0A1N2RKF2:A0A1M8NMZ3:A0A829HRL4:A0A829MG02:A0A1X1ZN31:A0A0I9TPL3:A0A1A3PM12:A0A0K2HTQ5:A0A1X0KI60:A0A7I9YJC9:A0A1Q4HCN4:A0A8E0E160:A0A1X1U7L6:A0A0I9U755:A0A120IZY4:A0A1A2J584:A0A1E3SHZ4:A0A1A2GLG8:R4MFC5:A0A328GVQ0:A0A1A2P7A3:A0A045H5T7:A0A2U3NN28:A0A7I7P640:A0A1A0U8J8:A0A1B4Y7G6:A0A0E4GVV7
MAB16	QIAFNSGLEPGVVAEK	59.19	1657.87	16	-1.7	829.943	2	88.61	553000	27732	39583	A0A1U2MVF0:A0A0U1AZN5:A0A1X1VL92:A0A1A2TDE2:A0A1X0FX52
MAB16	FGIPQISTGDLFR	59.13	1449.76	13	2.2	725.893	2	109.38	1560000	36107	49573	A0A7U4RIB0:A0A0E3XQY5:A0A809GYZ0:A0A1Z4F1Z9:A0A829QJ91:A0A829PYP0:A0A829PUK2:A0A829M9Z7:A0A1Q4U5Y0:A0A1N3MB39:B1MGB3:A0A1N2YVZ9:A0A829HRI0:A0A1H4GNG4:A0A0U0YL96:R4UYT9:A0A5C7N352:A0A1T9J2E9
MAB16	YNGEEYLILSAR	58.97	1426.71	12	1.1	714.366	2	93.81	1850000	29893	41910	A0A1Z4F1T9:F8SQ86:A0A809GLK9:A0A7U4RI64:B1MG61:L0IRR1:I4BF48:A0A1A1ZFD5:A0A132TCT3:A0A2S8M245:A0A1S1NDS4:A0A375YH89:E6TDD0:A0A0J6W1N3:A0A0Q9JMJ3:A0A4Q7QG48:A0A1A1WSJ8:A0A3S4VK07:A0A2S7NE62:A0A2S8KWF7:A0A1S1M956
MAB16	YNGEEYLILSAR	38.23	1426.71	12	1.1	714.366	2	93.81	1850000	29892	41893	A0A1Z4F1T9:F8SQ86:A0A809GLK9:A0A7U4RI64:B1MG61:L0IRR1:I4BF48:A0A1A1ZFD5:A0A132TCT3:A0A2S8M245:A0A1S1NDS4:A0A375YH89:E6TDD0:A0A0J6W1N3:A0A0Q9JMJ3:A0A4Q7QG48:A0A1A1WSJ8:A0A3S4VK07:A0A2S7NE62:A0A2S8KWF7:A0A1S1M956
MAB16	QYVDAYTAAGGK	58.81	1242.59	12	1.3	622.305	2	43	722000	11496	18263	A0A1N4W8J9:A0A829Q626:A0A0U0X8Q1:B1MEL3:A0A829QNZ7:A0A829PI00:A0A1N5TAI0:A0A829I098:A0A1N6BE83:A0A0U0ZTL2:X8DFZ0:R4U5J7:A0A1U1YJD2:A0A829MA98
MAB16	NPTINDGITNAAK	58.5	1327.67	13	1.3	664.848	2	43.48	7430000	11738	18426	A0A829MDT3:A0A0S1T0S2:A0A829QBC8:A0A1N5R943:A0A829Q7I6:A0A829I035:A0A829PP88:A0A1U0Q565:A0A1N5BMR1:X8DUC0:B1MNV7:A0A899QZH7:R4UQX4
MAB16	RGVINVNEDVEIVGIK	58.49	1752.97	16	1.7	585.335	3	89.56	1330000	28175	40003	B1MGH7:A0A1S1K8Y9:X8DDD1:A0A809GPW9:A0A829QJB4:A0A0E3TST2:A0A829MG79:A0A7U4RIC4:A0A1T6N9T2:R4UFA4:A0A829HRC7:A0A0U0WYC7:A0A829PV59:A0A1M8B4U8:A0A829Q3D9:A0A1M8JV35
MAB16	DGFLPLAFTVSNVK	58.47	1506.81	14	2.6	754.417	2	110.48	2150000	36930	50242	A0A829PZT9:A0A829PPU7:A0A829QD20:B1MAH1:A0A899VLQ5:A0A418L9L7:A0A1N0H7M1:A0A1M9NXR5
MAB16	KTDDVAGDGTTTATVLAQALVK	57.93	2174.14	22	0.5	725.725	3	104.33	0	64133	46823	A0A1U2MVF0:A0A0U1AZN5:A0A1X1VL92:A0A1A2TDE2:A0A1X0FX52
MAB16	GALGSVAGALAPK	57.21	1110.64	13	1.6	556.33	2	71.95	4080000	21849	31823	A0A899VCB3:A0A899QTR0:A0A829PBV9:A0A1N6BGA6:B1MEE8:R4UND2:A0A0U0ZTS4:A0A1T8PC95:A0A8B4DXZ7:A0A1U0WNA7
MAB16	GALGSVAGALAPK	37.61	1110.64	13	1.6	556.33	2	71.95	4080000	21848	31736	A0A899VCB3:A0A899QTR0:A0A829PBV9:A0A1N6BGA6:B1MEE8:R4UND2:A0A0U0ZTS4:A0A1T8PC95:A0A8B4DXZ7:A0A1U0WNA7
MAB16	APAVTAMFGK	56.81	991.516	10	1.4	496.768	2	65.69	0	55741	28955	A0A0S1T3I1:A0A1M9QT90:A0A7U4TZ59:A0A1M9C326:A0A0U1AVZ4:X8DTA2:A0A1U2JYG8:A0A829ME25:A0A829QAZ0:B1MD37:A0A0E3TS28:A0A1N5Y4S4:R4UD16:A0A809GL13:A0A1N0CIS8:A0A829HTU2:A0A1Z4EZH0:A0A829PSU1:A0A1N1A6W6:A0A1N1AA89:A0A829QEQ0:A0A4Y6IPK4
MAB16	GYISGYFVTDAER	56.7	1476.69	13	1.6	739.356	2	90.82	2080000	28600	40558	A0A1U2MVF0:A0A0U1AZN5:A0A1X1VL92:A0A1A2TDE2:A0A1X0FX52
MAB16	PAPGYFYWYTDQQLR	56.59	1903.89	15	3.7	952.96	2	108.6	1070000	35614	49128	A0A1N5XH21:A0A829QKM6:A0A8B3CWN7:A0A829Q2E3:A0A829HQR3:X8DHD8:A0A829MC47:A0A829PJZ3:A0A1M9AL32:A0A1T9KWE3:A0A0U0ZM23:R4V0Z3:A0A0U1BS82:B1MKW1:A0A1N4URC4:A0A1N0QLK0
MAB16	VANFATGGVTLYSTEEINR	56.14	2041.01	19	2	1021.52	2	99.45	670000	32006	44518	B1MJ37:A0A899V742:A0A829QQM7
MAB16	IPVDSIYSPVLK	55.86	1329.75	12	3.4	665.89	2	94.35	1110000	30093	42119	B1MG99:R4UF22:X8DHM4:A0A829HR58:A0A829QIV7:A0A829MG03:A0A1T6LVL7:A0A0U0ZJX1:A0A1M9AB89:A0A829Q3M6:A0A1M8YS04:A0A829PUD3:A0A1M9RB35:G7CKF6:A0A117ILD7:A0A6H3MBN0:A0A328G972:A0A7U8UM21:A0A8E0A7G4:A0A1A3SR62:A0A0Q9J7B7:A0A1J0UFS0:A0A124EKM6:A0A101BPS9:A0A1A0TEG7:A0A5P8ZKX4:A0A132SBX1:A0A1E3RLD1:A0A1A2W532:A0A1A3TEF8:A0A2M9FFI3:A0A1Y0C9T9:A0A1R0V978:A0A0K0XE41:A0A0U0WGE3:A0A0F4EPC2:A0A7I9XST7:A0A7I9Z9…
MAB16	GITINISHVEYQTEK	55.8	1730.88	15	5.1	577.974	3	72.65	1240000	22077	32136	B1MGH7:A0A1S1K8Y9:X8DDD1:A0A809GPW9:A0A829QJB4:A0A0E3TST2:A0A829MG79:A0A7U4RIC4:A0A1T6N9T2:R4UFA4:A0A829HRC7:A0A0U0WYC7:A0A829PV59:A0A1M8B4U8:A0A829Q3D9:A0A1M8JV35
MAB16	GDVVIALFGNHAPK	55.65	1436.78	14	0	479.935	3	90.69	1650000	28508	40464	A0A418KZK9:B1ME63:A0A899VEF9:A0A829PWC0:A0A829QM14:A0A1N3SR52:A0A1N1DAG6:A0A829PKH9
MAB16	GDVVIALFGNHAPK	52.67	1436.78	14	0.8	719.4	2	90.62	4260000	28496	40430	A0A418KZK9:B1ME63:A0A899VEF9:A0A829PWC0:A0A829QM14:A0A1N3SR52:A0A1N1DAG6:A0A829PKH9
MAB16	IPLDVSEGDVVIYSK	55.46	1632.86	15	0.1	817.442	2	101.05	756000	32590	45256	A0A1Z4F1T9:F8SQ86:A0A809GLK9:A0A7U4RI64:B1MG61:L0IRR1:I4BF48:A0A1A1ZFD5:A0A132TCT3:A0A2S8M245:A0A1S1NDS4:A0A375YH89:E6TDD0:A0A0J6W1N3:A0A0Q9JMJ3:A0A4Q7QG48:A0A1A1WSJ8:A0A3S4VK07:A0A2S7NE62:A0A2S8KWF7:A0A1S1M956
MAB16	VGDGTVQAFAK	55.39	1091.56	11	2.4	546.792	2	44.51	1120000	12084	18976	A0A829QR25:A0A829MD62:X8DQP7:A0A829Q8B5:A0A829PMQ8:A0A899QJP3:A0A899V8W7:A0A0U0ZND6:A0A1N5SQ66:A0A1T8DNR7:A0A1N1FYW7:A0A1T8L9S0:B1MKH4:A0A418LBW5:A0A829HZ63:R4UAN4:A0A8B3CXD0:A0A1S1KWV8:A0A0E3TPC5:A0A7U4RDL3:A0A4Y6IK63:A0A809GUS4:A0A1Z4EU34
MAB16	YLDKNPTINDGITNAAK	55.23	1846.94	17	2.2	616.659	3	54.51	1010000	16214	23717	A0A829MDT3:A0A0S1T0S2:A0A829QBC8:A0A1N5R943:A0A829Q7I6:A0A829I035:A0A829PP88:A0A1U0Q565:A0A1N5BMR1:X8DUC0:B1MNV7:A0A899QZH7:R4UQX4
MAB16	VAAATLTGSEPAGR	54.97	1299.68	14	-0.1	650.849	2	36.84	0	49662	15371	A0A5N0IAW1:A0A1A3U049:A0A1A2E3Y5:X8DF42:A0A8B4EGK1:R4UH04:B1MEU1:A0A7I9XW06:A0A2X1TGZ2:I0RNN6:X8BII5:A0A7I7SF88:A0A544VYW3:A0A2G8BC92:A0A1A3JK51:X7Z9M5:A0A1X0B4V3:A0A1A2Y916:F5YY16:A0A7I7JMQ4:A0A1X1Z8R9:A0A1R0U8K0:A0A1A2W3Y9:A0A7R7U022:A0A2S8BVL8:A0A1A3FXF8:A0A8G1AJL5:A0A0I9TF70:A0A1A3TI12
MAB16	QLTVPPAQAYGEAGAGHQLSGK	54.66	2179.1	22	3.2	727.38	3	64.34	974000	19264	28229	A0A829PJ99:A0A8B4DW25:A0A1T7BF70:A0A829MCH9:A0A829HY81:A0A0U0XMS3:X8E264:B1MJ90:A0A899QJ58:R4UN49:A0A829Q5C7:A0A829QPV1:A0A1M8HDE8:A0A1N5TKI3
MAB16	EPGQIWAAAVGK	54.39	1225.65	12	4.4	613.835	2	79.18	1590000	24559	35227	A0A829PQB0:A0A829HVJ5:A0A8B3DTZ3:A0A0E3XTN0:A0A829Q5E3:A0A1Z4EXI2:A0A1S1LYW1:A0A8B4D8C6:A0A1S1LVH3:A0A809GM68:A0A7U4RFL1:A0A4Y6IMX2:A0A899QW97:A0A8B4E8Y1:A0A1U0AZ04:A0A1N1MAV4:A0A0U0ZS76:B1MB96:A0A1N5ZZK0:A0A418L4H8:A0A829MFE9:X8DNG2:R4UDT2
MAB16	GPGASVPKPGSAGSTGK	54.25	1453.75	17	1.5	485.594	3	18.41	2450000	2585	6508	A0A899VCB3:A0A899QTR0:A0A829PBV9:A0A1N6BGA6:B1MEE8:R4UND2:A0A0U0ZTS4:A0A1T8PC95:A0A8B4DXZ7:A0A1U0WNA7
MAB16	KPSTDEPFSALAFK	54.03	1536.78	14	4.4	513.273	3	82.66	577000	25586	36821	A0A0J6ZIR5:A0A132SJ22:A0A375YGT0:A0A2S7NIP6:A0A1R0V9B8
MAB16	WGAPTITNDGVSIAK	53.89	1528.79	15	1.7	765.406	2	89.8	4890000	28227	40060	A0A1U2MVF0:A0A0U1AZN5:A0A1X1VL92:A0A1A2TDE2:A0A1X0FX52
MAB16	TLLELIGEGLTNR	53.63	1427.8	13	3.8	714.912	2	110.15	1140000	36705	50051	A0A829PVD1:A0A899V2Y6:A0A829QIQ3:A0A829QBX5:R4UWJ8:A0A7U4RIG0:A0A0E3TU07:B1MH84:X8DGI4:A0A829MLK7:A0A809GQC7:A0A899QJ66:A0A418LEE0:A0A1N1TXR5:A0A1N5VI50:A0A829HSA3:A0A1U2V208:A0A1T5STQ5:A0A0U0ZI58:A0A1Z4F2B5
MAB16	DETTIVEGAGDSDAIAGR	53.55	1775.82	18	2.7	888.922	2	73.46	158000	22400	32570	A0A1U2MVF0:A0A0U1AZN5:A0A1X1VL92:A0A1A2TDE2:A0A1X0FX52
MAB16	DETTLVEGAGDSDAIAGR	53.55	1775.82	18	2.7	888.922	2	73.46	158000	22400	32570
MAB16	GNQGIEYVIPVFQQM	53.51	1721.84	15	3.9	861.937	2	111.66	7500000	37835	50971	A0A1M9BQP5:A0A829PVC9:B1MIG6:A0A829Q2T9:A0A829QIX4:A5A9S9:A0A1N0MDN0:X8DIW3:A0A1Z4F308:A0A809GM67:A0A1N5WTF3:A5A9Q1:A0A1N0PV23:A0A0U0ZJM6:A0A7Z9E6V6:A0A1S1KBS7:A0A1T5ZZJ5:A0A829MKF8:R4UX95:A0A1S1LPB5:A0A829HSK7
MAB16	HSEIMGTINQQR	53.09	1412.68	12	0.8	471.904	3	31.11	393000	7618	12568	B1MP48:A0A1N2X1T6:A0A829PPF4:R4UCU2:A0A1N6A9E7:A0A829QCJ6:X8DPP9:B1MP48:A0A0E3XNU0:A0A829HW39:A0A0U0ZQE2:A0A829QC11:A0A1T7C447:A0A418L2Z4:A0A829MH10:A0A8B4EPR4:A0A1S1LMZ1:A0A7U4TYE3:A0A1Z4EWE5:A0A809GUA2
MAB16	GESIEFPLSALIK	52.83	1402.77	13	2.3	702.397	2	110.01	3370000	36622	49969	A0A829PJ99:A0A8B4DW25:A0A1T7BF70:A0A829MCH9:A0A829HY81:A0A0U0XMS3:X8E264:B1MJ90:A0A899QJ58:R4UN49:A0A829Q5C7:A0A829QPV1:A0A1M8HDE8:A0A1N5TKI3
MAB16	SDLAGLNLAQHPK	52.57	1362.73	13	1.9	682.374	2	53.47	538000	15804	23182	A0A829Q672:A0A829QNH5:A0A899QSW3:A0A899VBX1:A0A829M8R6:A0A829PM50:A0A0U0ZUC8:A0A1N6B7K2:A0A1U0UAS4:X8DYU2:B1MFL7:A0A418LHZ8:R4U5V8:A0A829I0F6:A0A1M9PN36
MAB16	SDLAGLNLAQHPK	42.69	1362.73	13	1.4	455.252	3	53.44	5300000	15783	23150	A0A829Q672:A0A829QNH5:A0A899QSW3:A0A899VBX1:A0A829M8R6:A0A829PM50:A0A0U0ZUC8:A0A1N6B7K2:A0A1U0UAS4:X8DYU2:B1MFL7:A0A418LHZ8:R4U5V8:A0A829I0F6:A0A1M9PN36
MAB16	NPVWYYNVK	52.49	1181.59	9	2.8	591.805	2	77.43	1440000	23783	34504	A0A1Z4EYA6:A0A1A2GCE2:A0A809GXX2:B1MC01:A0A1S1JZF6:A0A0E3XQ28:A0A7U4RG42:A0A1E3RQ30:A0A448I6V9:A0A2A7MZT4:A0A1R0V1G0:A0A2S8LFP9:A0A1V3XDX8:A0A2V0MY18:X7YX81:A0A101A2X7:X7XV55:A0A7D6I8H6:A0A1X1RWF3:A0A1Y0C4U8:A0A1X1XD65:A0A1E3TDV4:U5WXK6:A0A7I7WBQ6:A0A1X0B952:A0A1A2KNW7:A0A1A2ZN86:A0A1A3SM34:A0A7I9VUM6:A0A498Q3I2
MAB16	NPVWYYNVK	31.81	1181.59	9	2.8	591.805	2	77.43	1440000	23782	34261	A0A1Z4EYA6:A0A1A2GCE2:A0A809GXX2:B1MC01:A0A1S1JZF6:A0A0E3XQ28:A0A7U4RG42:A0A1E3RQ30:A0A448I6V9:A0A2A7MZT4:A0A1R0V1G0:A0A2S8LFP9:A0A1V3XDX8:A0A2V0MY18:X7YX81:A0A101A2X7:X7XV55:A0A7D6I8H6:A0A1X1RWF3:A0A1Y0C4U8:A0A1X1XD65:A0A1E3TDV4:U5WXK6:A0A7I7WBQ6:A0A1X0B952:A0A1A2KNW7:A0A1A2ZN86:A0A1A3SM34:A0A7I9VUM6:A0A498Q3I2
MAB16	TVAPSLDTFLNVVR	52.49	1530.84	14	1.6	766.432	2	109.58	1480000	36287	49717	A0A1N2U1V6:A0A829PKI2:A0A1N4GB07:A0A829QM11:A0A829M9W2:A0A1U4DFN1:X8DEZ3:B1MMI2:A0A0U0ZJX4:R4UI75:A0A829HMH7:A0A829PXT3:A0A1Y5PFP7
MAB16	WAIWHAVGSNPK	52.22	1364.7	12	2.9	455.91	3	69.02	7350000	20623	30411	A0A829QJC2:A0A8B4DQI5:A0A899VEI1:A0A1N0YD70:A0A1U1DGJ3:A0A829PUL6:A0A418LD23:B1MGD1:A0A8B3D4J8:A0A829Q6K9
MAB16	WAIWHAVGSNPK	46.19	1364.7	12	1.8	683.361	2	69.06	504000	20656	30437	A0A829QJC2:A0A8B4DQI5:A0A899VEI1:A0A1N0YD70:A0A1U1DGJ3:A0A829PUL6:A0A418LD23:B1MGD1:A0A8B3D4J8:A0A829Q6K9
MAB16	WAIWHAVGSNPK	40.87	1364.7	12	2.9	455.91	3	69.02	7350000	20624	30653	A0A829QJC2:A0A8B4DQI5:A0A899VEI1:A0A1N0YD70:A0A1U1DGJ3:A0A829PUL6:A0A418LD23:B1MGD1:A0A8B3D4J8:A0A829Q6K9
MAB16	AGDTLVFAIK	51.83	1033.58	10	1.5	517.801	2	84.83	1640000	26550	37787	A0A1N1E6P7:A0A1N0KMN4:A0A829Q506:A0A1N0N372:A0A829PQK4:A0A829MC07:A0A829QDV1:X8DUJ7:A0A899QTH8:A0A1N3PR80:A0A829HTV9:A0A418L1U7:A0A1N5ZKK9:B1MBL9:A0A1U4R5Y0:R4UMG6:A0A0U0ZHI1:A0A8B4DIR1:A0A1U0T2D5
MAB16	ASAISLIQAASGK	51.8	1215.68	13	0.2	608.851	2	85.72	5190000	26925	38168	A0A829PZT9:A0A829PPU7:A0A829QD20:B1MAH1:A0A899VLQ5:A0A418L9L7:A0A1N0H7M1:A0A1M9NXR5
MAB16	IDGVLHEFTTVPGVK	51.72	1610.87	15	3.9	537.967	3	94.68	405000	30229	42376	B1MG99:R4UF22:X8DHM4:A0A829HR58:A0A829QIV7:A0A829MG03:A0A1T6LVL7:A0A0U0ZJX1:A0A1M9AB89:A0A829Q3M6:A0A1M8YS04:A0A829PUD3:A0A1M9RB35:G7CKF6:A0A117ILD7:A0A6H3MBN0:A0A328G972:A0A7U8UM21:A0A8E0A7G4:A0A1A3SR62:A0A0Q9J7B7:A0A1J0UFS0:A0A124EKM6:A0A101BPS9:A0A1A0TEG7:A0A5P8ZKX4:A0A132SBX1:A0A1E3RLD1:A0A1A2W532:A0A1A3TEF8:A0A2M9FFI3:A0A1Y0C9T9:A0A1R0V978:A0A0K0XE41:A0A0U0WGE3:A0A0F4EPC2:A0A7I9XST7:A0A7I9Z9…
MAB16	DYDPIYYTR	51.64	1204.54	9	2.6	603.282	2	73.57	1460000	22433	32516	A0A1M8T875:A0A1N1LHT7:A0A829QE43:X8DPI9:A0A829PX47:A0A829PPV9:A0A1N3YRM8:A0A0S1T1M6:B1MAW4:A0A1T7C8Q6:R4UUB3:A0A0U0YXF3:A0A829HXM8:A0A1N5ZUN4:A0A1T9HZU1:A0A829MF43
MAB16	SSTPQPEGATTTVTVR	51.47	1630.82	16	2.4	816.421	2	42.48	610000	11243	18080	A0A829QJC2:A0A8B4DQI5:A0A899VEI1:A0A1N0YD70:A0A1U1DGJ3:A0A829PUL6:A0A418LD23:B1MGD1:A0A8B3D4J8:A0A829Q6K9
MAB16	ADTEQGTVFYVIK	51.05	1469.74	13	-4.1	735.878	2	88.71	0	60629	39638	A0A829QJC2:A0A8B4DQI5:A0A899VEI1:A0A1N0YD70:A0A1U1DGJ3:A0A829PUL6:A0A418LD23:B1MGD1:A0A8B3D4J8:A0A829Q6K9
MAB16	WLDSILDAVAGK	50.96	1286.69	12	5.2	644.357	2	110.49	0	65385	50265	A0A829QAX9:A0A1N2X715:A0A829PFP6:A0A829QBA7:B1MLX4:A0A8B3DBP8:A0A418LD61:A0A8B4DG22:A0A1U5GXB2:A0A829MCB8:A0A0U0YU77:A0A1N5S3J7:A0A1U1AI89:A0A7U4RE19:A0A1Z4EUZ0:R4UJI2:A0A829HVQ7:X8DKX6:A0A899QSK3:A0A809GLH3:A0A1S1M394:A0A1S1LWK1:A0A0E3TQR4:A0A4Y6ILJ6
MAB16	WIDSLLDAVAGK	50.96	1286.69	12	5.2	644.357	2	110.49	0	65385	50265	A0A2S9F5K4:A0A375YQ44
MAB16	VLALLGDSVTTDHISPAGSIK	50.76	2093.14	21	3.3	698.725	3	100.02	377000	32227	44839	A0A2S7NJB2:A0A1A1WXP2:A0A4R6I6A4:A0A0N9XJ92:A0A1X0B8C3:A0A1A2KPA3:A0A1A3AKC5:A0A7Y4PN84:A0A1R0V1B4:A0A1Y0C577:A0A7Z0WCQ6:A0A5P8ZRM9:A0A7U4RG76:A0A2S8KK88:A0A5Q5BJW1:A0A1A0TLG5:A0A0Q9K3I8:K5BG91:A0A3P3ZYH6:A0A1A2WRF5:A0A1A2GY22:A0A378UB05:A0A1A2V3D7:A0A100ZLW2
MAB16	KGGGAAPVYEAPKPEK	50.48	1597.85	16	1.8	533.626	3	19.27	5180000	3007	6916	B1MP48:A0A1N2X1T6:A0A829PPF4:R4UCU2:A0A1N6A9E7:A0A829QCJ6:X8DPP9:B1MP48:A0A0E3XNU0:A0A829HW39:A0A0U0ZQE2:A0A829QC11:A0A1T7C447:A0A418L2Z4:A0A829MH10:A0A8B4EPR4:A0A1S1LMZ1:A0A7U4TYE3:A0A1Z4EWE5:A0A809GUA2
MAB16	KGGGAAPVYEAPKPEK	40.3	1597.85	16	1.8	533.626	3	19.27	5180000	3008	7136	B1MP48:A0A1N2X1T6:A0A829PPF4:R4UCU2:A0A1N6A9E7:A0A829QCJ6:X8DPP9:B1MP48:A0A0E3XNU0:A0A829HW39:A0A0U0ZQE2:A0A829QC11:A0A1T7C447:A0A418L2Z4:A0A829MH10:A0A8B4EPR4:A0A1S1LMZ1:A0A7U4TYE3:A0A1Z4EWE5:A0A809GUA2
MAB16	AQTSGNPLLTSLLN	50.1	1427.76	14	3.9	714.894	2	110.28	10600000	36812	50118	A0A1T8IS47:A0A1M9C3F2:A0A829PFJ6:A0A0U1BRP9:A0A1N5HLC3:B1MFV4:A0A829PXK6:A0A829QLS3:X8E166:A0A829MAS0:A0A0U0ZUE7:A0A829HZS1:A0A8B4DMA2:R4ULI4:A0A1M9X7L7
MAB16	LDKNPTINDGITNAAK	49.75	1683.88	16	-1.1	562.302	3	44.01	823000	11896	18755	A0A829MDT3:A0A0S1T0S2:A0A829QBC8:A0A1N5R943:A0A829Q7I6:A0A829I035:A0A829PP88:A0A1U0Q565:A0A1N5BMR1:X8DUC0:B1MNV7:A0A899QZH7:R4UQX4
MAB16	EHNNAQLIGIGGR	49.73	1377.71	13	1.6	460.247	3	41.93	644000	10984	17770	A0A220Y9I4
MAB16	EHNNAQLIGIGGR	41.12	1377.71	13	1.6	460.247	3	41.93	644000	10985	17780	A0A220Y9I4
MAB16	VINPLGQPIDGR	49.62	1277.71	12	4.5	639.867	2	73.78	419000	22505	32676	A0A1X1RTK8:A0A1N3TGI0:A0A418LCT5:A0A1N0Z6U7:B1MLW0:A0A829QC66:A0A829Q9R9:X8DRW0:A0A829MEJ0:A0A829HW62:R4UPL6:A0A1T6N302:A0A0U0ZMV7:A0A8B3D4F9:A0A829PMW3:A0A1S1KGP5:A0A0E3XNR1:A0A809GHW2:A0A7U4RE09:A0A1Z4EUZ9:A0A1X2BIV8:A0A7Z7NB75:A0A7I9XZ82:X8F3U5:A0PUK2:B2HQK4:A0A1B4Y6M2:A0A124BUW3:L7VEK1
MAB16	VAVGTSTWQGQAR	49.6	1359.69	13	2.4	680.857	2	45.72	9250000	12493	19528	A0A829PUG7:A0A829Q0G5:B1MG83:A0A829HRE4:X8DIE5:A0A829QJ04:A0A0U0YS08:A0A1N0TNZ4:A0A829MKZ8:A0A1T6I9J9:A0A1U0W8U7:A0A1N3W156:A0A7U4RI75:A0A1S1KTV2:A0A809GLL9
MAB16	GLNALADAVK	49.13	970.545	10	1.7	486.283	2	64.88	2340000	19501	28574	A0A1U2MVF0:A0A0U1AZN5:A0A1X1VL92:A0A1A2TDE2:A0A1X0FX52
MAB16	FYGDGNQYQK	49.11	1218.53	10	-0.7	610.275	2	32.04	5250000	8014	13209	X8DX26:A0A7U4RFR7:A0A809GJT7:A0A1Z4EXC4:A0A1S1LEQ5:A0A0E3XP61:A0A1S1JRU1:R4ULX2:A0A899R0G3:A0A8B4DUW7:A0A829HWB8:A0A1U1ABQ1:A0A829MI46:A0A8B4DHE6:A0A8B3D5M5:A0A1T7XQE7:A0A829QDB3:A0A829Q8A7:B1MB33:A0A1N0C0T3:A0A829PQL5:A0A1N4A9R0
MAB16	FYGDGNQYQK	43.71	1218.53	10	-0.7	610.275	2	32.04	5250000	8013	12967	X8DX26:A0A7U4RFR7:A0A809GJT7:A0A1Z4EXC4:A0A1S1LEQ5:A0A0E3XP61:A0A1S1JRU1:R4ULX2:A0A899R0G3:A0A8B4DUW7:A0A829HWB8:A0A1U1ABQ1:A0A829MI46:A0A8B4DHE6:A0A8B3D5M5:A0A1T7XQE7:A0A829QDB3:A0A829Q8A7:B1MB33:A0A1N0C0T3:A0A829PQL5:A0A1N4A9R0
MAB16	GHAGAIVSGSSGTAQAK	48.92	1497.75	17	0.9	500.261	3	14.49	73800	1044	4776	A0A1Z4ETU4:A0A7U4RD90:A0A829Q7M9:B1MJJ1:A0A0E3TP69:A0A7I7V1M5:A0A100XDV7:G8RPV7:G7CJ59:A0A1A2M9E1:A0A1A3SYY1:A0A124ELM9:A0A100ZQC0:A0A1A0S1X3:A0A1A1Y8R2:L0J1P9
MAB16	KLAAENNVDLSALSGSGVGGR	48.75	2014.04	21	3.4	672.361	3	76.19	1890000	23288	33844	A0A829QC98:A0A1N5R7I7:A0A829HXX6:A0A418L305:A0A8B4E5H3:A0A829MAQ0:A0A8B4DIM1:A0A899VGQ5:B1MNX6:A0A1U3U5Z3:A0A1U0YQ29:R4UQZ3
MAB16	TYLDGQPAAK	48.41	1062.53	10	2.7	532.278	2	29.94	19800000	7225	12242	A0A829MDT3:A0A0S1T0S2:A0A829QBC8:A0A1N5R943:A0A829Q7I6:A0A829I035:A0A829PP88:A0A1U0Q565:A0A1N5BMR1:X8DUC0:B1MNV7:A0A899QZH7:R4UQX4
MAB16	TYLDGQPAAK	46.97	1062.53	10	2.7	532.278	2	29.94	19800000	7224	11986	A0A829MDT3:A0A0S1T0S2:A0A829QBC8:A0A1N5R943:A0A829Q7I6:A0A829I035:A0A829PP88:A0A1U0Q565:A0A1N5BMR1:X8DUC0:B1MNV7:A0A899QZH7:R4UQX4
MAB16	TYLDGQPAAK	36.96	1062.53	10	2.7	532.278	2	29.94	19800000	7226	12499	A0A829MDT3:A0A0S1T0S2:A0A829QBC8:A0A1N5R943:A0A829Q7I6:A0A829I035:A0A829PP88:A0A1U0Q565:A0A1N5BMR1:X8DUC0:B1MNV7:A0A899QZH7:R4UQX4
MAB16	TYLDGQPAAK	29.06	1062.53	10	2.7	532.278	2	29.94	19800000	7223	11739	A0A829MDT3:A0A0S1T0S2:A0A829QBC8:A0A1N5R943:A0A829Q7I6:A0A829I035:A0A829PP88:A0A1U0Q565:A0A1N5BMR1:X8DUC0:B1MNV7:A0A899QZH7:R4UQX4
MAB16	GAADQVTAAGWK	48.37	1173.58	12	2.7	587.8	2	50.56	646000	14342	21857	A0A1M8BBS3:A0A1U3LBB4:A0A829QKF4:A0A1N4UXP8:A0A4Y6ITW9:A0A829MH25:A0A7U5C089:A0A0U1BFD7:A0A809H1W5:A0A829PZK6:R4UZX4:X8DFA3:A0A829HQT4:B1MIN7:A0A829PVP3:A0A0E3XRK6
MAB16	KWGAPTITNDGVSIAK	48.31	1656.88	16	0.2	553.304	3	73.37	617000	22375	32441	A0A1U2MVF0:A0A0U1AZN5:A0A1X1VL92:A0A1A2TDE2:A0A1X0FX52
MAB16	IVVLDPGHNGANDSSINNQVPDGR	48.19	2487.21	24	2.9	830.083	3	70.23	518000	21063	31063	A0A829Q672:A0A829QNH5:A0A899QSW3:A0A899VBX1:A0A829M8R6:A0A829PM50:A0A0U0ZUC8:A0A1N6B7K2:A0A1U0UAS4:X8DYU2:B1MFL7:A0A418LHZ8:R4U5V8:A0A829I0F6:A0A1M9PN36
MAB16	VSSQVASYLDKNPTINDGITNAAK	47.53	2505.27	24	5.2	836.106	3	85.37	182000	26758	38081	A0A829MDT3:A0A0S1T0S2:A0A829QBC8:A0A1N5R943:A0A829Q7I6:A0A829I035:A0A829PP88:A0A1U0Q565:A0A1N5BMR1:X8DUC0:B1MNV7:A0A899QZH7:R4UQX4
MAB16	ATFPQGPGPAPGPAQPVQPAAPAGPVGTGPAPGPR	47.5	3166.63	35	1.7	1056.56	3	90.87	0	61087	40623	A0A1N0V747:B1MKV2:A0A899V401:A0A8B4E381:A0A1N3KCE5:A0A0U0YIH6
MAB16	ELGDGSFYVTPAVVR	47.22	1608.81	15	2.8	805.42	2	102.69	1160000	33197	45975	A0A0U1B9I3:B1MFB7:R4UHH4:A0A829QIW2:A0A829MKT3:A0A829HQ73:A0A899V634:A0A418L4G2:A0A1T5Z358:X8DGJ7:A0A1N5W1A5:A0A1U1LUL2:A0A1M9P2V0
MAB16	ETGNQQQSATDGKPSPSSAPADKPDKPVKPK	47.19	3189.59	31	1.9	638.929	5	15.58	778000	1525	5229	A0A899UZJ8:B1MBY8:A0A829QG20:A0A899QG70
MAB16	STPHDLAVIFR	47.16	1254.67	11	2.9	419.234	3	79.11	246000	24526	35218
MAB16	STPHDLAVLFR	47.16	1254.67	11	2.9	419.234	3	79.11	246000	24526	35218
MAB16	EKGDHAAIFLNEK	46.98	1470.75	13	0.4	491.259	3	32.62	0	48643	13325
MAB16	AVIDAASNQSRPEASANIR	46.72	1969	19	-4.9	657.34	3	43.71	224000	11818	18650
MAB16	TNVHEYNVAEGWVR	46.6	1672.8	14	0	558.608	3	68.68	629000	20482	30337
MAB16	GQIGMAMGDAGGFNPQDMWGPDSDPAWVR	46.43	3062.31	29	1.8	1021.78	3	110.3	0	65365	50154	A0A1N4W8J9:A0A829Q626:A0A0U0X8Q1:B1MEL3:A0A829QNZ7:A0A829PI00:A0A1N5TAI0
MAB16	EAGFGQFNR	46.3	1024.47	9	-0.7	513.245	2	48.06	1850000	13398	20687	B1MP48:A0A1N2X1T6:A0A829PPF4:R4UCU2:A0A1N6A9E7:A0A829QCJ6:X8DPP9:B1MP48:A0A0E3XNU0:A0A829HW39:A0A0U0ZQE2:A0A829QC11:A0A1T7C447:A0A418L2Z4:A0A829MH10:A0A8B4EPR4:A0A1S1LMZ1:A0A7U4TYE3:A0A1Z4EWE5:A0A809GUA2
MAB16	VLPANNYIELGSTR	46.16	1545.82	14	1.9	773.92	2	84.59	513000	26459	37702
MAB16	KNPTINDGITNAAK	46.1	1455.77	14	3.9	486.267	3	30.17	1040000	7292	12117	A0A829MDT3:A0A0S1T0S2:A0A829QBC8:A0A1N5R943:A0A829Q7I6:A0A829I035:A0A829PP88:A0A1U0Q565:A0A1N5BMR1:X8DUC0:B1MNV7:A0A899QZH7:R4UQX4
MAB16	LAATIAGNNQPAVR	45.88	1394.76	14	2.1	698.393	2	45.55	231000	12461	19461
MAB16	GTITWLNQGDGTFK	45.85	1536.76	14	2.3	769.391	2	95.53	1620000	30599	42663	A0A829QR25:A0A829MD62:X8DQP7:A0A829Q8B5:A0A829PMQ8:A0A899QJP3:A0A899V8W7:A0A0U0ZND6:A0A1N5SQ66:A0A1T8DNR7:A0A1N1FYW7:A0A1T8L9S0:B1MKH4:A0A418LBW5:A0A829HZ63:R4UAN4:A0A8B3CXD0:A0A1S1KWV8:A0A0E3TPC5:A0A7U4RDL3:A0A4Y6IK63:A0A809GUS4:A0A1Z4EU34
MAB16	PTVVAFLYPQPDKR	45.78	1629.89	14	2.6	544.307	3	88.82	846000	27816	39633	A0A0S1T3I1:A0A1M9QT90:A0A7U4TZ59:A0A1M9C326:A0A0U1AVZ4:X8DTA2:A0A1U2JYG8:A0A829ME25:A0A829QAZ0:B1MD37:A0A0E3TS28:A0A1N5Y4S4:R4UD16:A0A809GL13:A0A1N0CIS8:A0A829HTU2:A0A1Z4EZH0:A0A829PSU1
MAB16	AEIENSYNPDAVVSIHADGGPAGGHGFHVNYSNPPVNAVQGEPTLR	45.75	4753.25	46	3.9	951.666	5	102.53	0	63725	45981	A0A829Q672:A0A829QNH5:A0A899QSW3:A0A899VBX1:A0A829M8R6:A0A829PM50:A0A0U0ZUC8:A0A1N6B7K2:A0A1U0UAS4:X8DYU2:B1MFL7:A0A418LHZ8:R4U5V8:A0A829I0F6:A0A1M9PN36
MAB16	AFQQAYTAAGGR	45.69	1239.6	12	-1.7	620.809	2	38.37	834000	9818	16069
MAB16	VVQTISEPFK	45.68	1146.63	10	-0.1	574.324	2	60.92	6670000	17865	26733	A0A829QJC2:A0A8B4DQI5:A0A899VEI1:A0A1N0YD70:A0A1U1DGJ3:A0A829PUL6:A0A418LD23:B1MGD1:A0A8B3D4J8:A0A829Q6K9
MAB16	GSGEALQVSFQGR	45.4	1334.66	13	7.8	668.344	2	62.24	126000	18443	27325
MAB16	SLKPGQDAPYYMVATLSFDSAEALK	45.38	2701.33	25	5.6	901.46	3	109.46	1310000	36198	49639	B1MJ37:A0A899V742:A0A829QQM7
MAB16	VIVQGITGGEGTK	44.95	1257.69	13	2.1	629.858	2	46.1	786000	12653	19757	A0A1Z4ETU4:A0A7U4RD90:A0A829Q7M9:B1MJJ1:A0A0E3TP69:A0A7I7V1M5:A0A100XDV7:G8RPV7:G7CJ59:A0A1A2M9E1:A0A1A3SYY1:A0A124ELM9:A0A100ZQC0:A0A1A0S1X3
MAB16	WTAEENLHAIALR	44.9	1522.79	13	0.6	508.606	3	80.52	1290000	25050	35835
MAB16	WTAEENLHAIAIR	44.9	1522.79	13	0.6	508.606	3	80.52	1290000	25050	35835
MAB16	LTGNFWLPEK	44.44	1203.63	10	1.1	602.825	2	95.22	108000	30458	42575
MAB16	VPGVTVNMGGR	44.38	1085.57	11	0.9	543.793	2	51.45	0	52947	22313	A0A899VCB3:A0A899QTR0:A0A829PBV9:A0A1N6BGA6:B1MEE8:R4UND2:A0A0U0ZTS4:A0A1T8PC95:A0A8B4DXZ7:A0A1U0WNA7
MAB16	GGPGYQFADEFHPELQFDKPYLLAM	44.29	2869.34	25	0.6	957.459	3	110.15	799000	36703	50068	A0A418KZK9:B1ME63:A0A899VEF9:A0A829PWC0:A0A829QM14:A0A1N3SR52:A0A1N1DAG6:A0A829PKH9
MAB16	SYFTAHPTEYHELR	44.26	1749.81	14	3.7	438.464	4	50.1	456000	14144	21682
MAB16	LTGGLLGGGGGGNGGPGSGGAR	44.19	1724.86	22	1.5	863.44	2	52.49	152000	15245	22820	A0A899VCB3:A0A899QTR0:A0A829PBV9:A0A1N6BGA6:B1MEE8:R4UND2:A0A0U0ZTS4:A0A1T8PC95:A0A8B4DXZ7:A0A1U0WNA7
MAB16	NTTNINDSFNTDR	44.02	1510.66	13	3.3	756.346	2	43.97	0	51302	18776	A0A829HSH5:A0A829Q153:A0A829P9W2:R4UJA4:A0A1N5X736:A0A418L1J0:X8DEJ7:A0A8B4DV33:A0A829QJS5:A0A899V6S9:B1MIY6:A0A829MMY7:A0A899QQE2:A0A7U5C0C5:A0A1S1LQ45:A0A809H1M9:A0A1Z4F3E1
MAB16	THAIGQIVPGK	43.82	1119.64	11	3.6	560.832	2	29.82	0	48020	11977
MAB16	THAIGQIVPGK	34.6	1119.64	11	2.9	374.223	3	29.94	1150000	7218	11957
MAB16	AKLEAAGATVTVK	43.46	1257.73	13	2.1	629.876	2	32.96	2120000	8180	13389
MAB16	VAYFGGTVEAYLHK	43.39	1553.79	14	2.4	518.94	3	93.24	779000	29637	41680
MAB16	AGAATEVELK	43.32	987.524	10	3.4	494.773	2	29.51	284000	7049	11853	A0A1U2MVF0:A0A0U1AZN5:A0A1X1VL92:A0A1A2TDE2:A0A1X0FX52
MAB16	AGAATEVELK	18.59	987.524	10	3.4	494.773	2	29.51	284000	7050	11909	A0A1U2MVF0:A0A0U1AZN5:A0A1X1VL92:A0A1A2TDE2:A0A1X0FX52
MAB16	AAPAAAPAQR	43.28	922.498	10	-2.4	462.257	2	12.13	831000	738	3841	A0A829HYI3:X8DSX0:A0A829PMM5:A0A8B3D5K4:A0A829M874:A0A8B4EEB7:A0A1T6TAM4:A0A8B4DN10:R4UQW7:A0A829Q996:A0A418LRI1:B1MJG0:A0A0U0ZQ06:A0A1M8UCL4:A0A829QQS6:A0A1U5V5Y1
MAB16	QLQELLNNAK	43.2	1169.64	10	-0.7	585.83	2	56.72	950000	16989	24786	B1MKJ7:A0A829I0M1:A0A1T5YAE1:A0A829PKV6:A0A1N1CK82:A0A829QQZ5:A0A1N4ACA9:X8DN86:A0A2T7GL82:A0A829MBU5:R4URE5:A0A829Q723
MAB16	SAGSGIQLLGK	43.07	1029.58	11	1.6	515.801	2	56.39	0	53887	24644	B1MGE7:A0A829PV18:A0A0U1C0B9:A0A829Q2Y3:R4UYX9:A0A829QJ82:A0A1U3C3F2:A0A1N2RKF2:A0A1M8NMZ3:A0A829HRL4:A0A829MG02
MAB16	LSDTVGSTTIAAR	43.07	1290.68	13	1.5	646.35	2	47.04	164000	12952	20249
MAB16	HNVPTTPGR	42.54	977.504	9	-0.6	489.761	2	12.07	1090000	710	3809
MAB16	LAADVANTPTVVIAR	42.48	1509.85	15	3.8	755.939	2	78.27	0	58369	34878
MAB16	LTVSVGTGLGGGEK	42.27	1273.69	14	2.1	637.855	2	62.94	62400	18697	27675
MAB16	HVWEWSPR	42.16	1095.53	8	0.5	548.773	2	56.18	0	53842	24543
MAB16	YQEFTAMQSQLR	41.91	1500.7	12	2.6	751.364	2	75.88	440000	23208	33747	A0A829PUG7:A0A829Q0G5:B1MG83:A0A829HRE4:X8DIE5:A0A829QJ04:A0A0U0YS08:A0A1N0TNZ4:A0A829MKZ8:A0A1T6I9J9:A0A1U0W8U7:A0A1N3W156
MAB16	EITPVTLADGTVVAK	41.69	1512.84	15	5.1	757.434	2	91.43	0	61189	40879	B1MKI8
MAB16	QHAGTLRAVLVEVSR	41.49	1634.92	15	-2.3	545.982	3	69.05	0	56451	30536
MAB16	QHAGTLRAVLVEVSR	23.29	1634.92	15	-8.2	545.979	3	76.21	0	57968	33920
MAB16	QHAGTLRAVLVEVSR	23	1634.92	15	-7.9	545.979	3	70.72	0	56782	31305
MAB16	QHAGTLRAVLVEVSR	22.43	1634.92	15	-5.7	545.981	3	64.04	0	55408	28180
MAB16	QHAGTLRAVLVEVSR	21.98	1634.92	15	-9.9	545.978	3	64.68	661000	19392	28474
MAB16	QHAGTLRAVLVEVSR	19.64	1634.92	15	-9.6	545.978	3	67.25	0	56083	29685
MAB16	QHAGTLRAVLVEVSR	19.29	1634.92	15	-3.8	545.981	3	67.76	0	56218	29933
MAB16	QHAGTLRAVLVEVSR	19.03	1634.92	15	-9.7	818.464	2	65.22	0	55647	28741
MAB16	QHAGTLRAVLVEVSR	15.6	1634.92	15	-7.6	545.979	3	72.15	0	57048	31963
MAB16	QHAGTIRAVLVEVSR	41.49	1634.92	15	-2.3	545.982	3	69.05	0	56451	30536
MAB16	QHAGTIRAVLVEVSR	23.29	1634.92	15	-8.2	545.979	3	76.21	0	57968	33920
MAB16	QHAGTIRAVLVEVSR	23	1634.92	15	-7.9	545.979	3	70.72	0	56782	31305
MAB16	QHAGTIRAVLVEVSR	22.43	1634.92	15	-5.7	545.981	3	64.04	0	55408	28180
MAB16	QHAGTIRAVLVEVSR	21.98	1634.92	15	-9.9	545.978	3	64.68	661000	19392	28474
MAB16	QHAGTIRAVLVEVSR	19.64	1634.92	15	-9.6	545.978	3	67.25	0	56083	29685
MAB16	QHAGTIRAVLVEVSR	19.29	1634.92	15	-3.8	545.981	3	67.76	0	56218	29933
MAB16	QHAGTIRAVLVEVSR	19.03	1634.92	15	-9.7	818.464	2	65.22	0	55647	28741
MAB16	QHAGTIRAVLVEVSR	15.6	1634.92	15	-7.6	545.979	3	72.15	0	57048	31963
MAB16	ALADFSAGK	41.34	878.45	9	-5.3	440.232	2	41.93	218000	10982	17792
MAB16	VIAPGGSATGGLR	41.01	1154.64	13	0.4	578.33	2	41.14	525000	10723	17402
MAB16	EFLAAGPEK	41	960.492	9	4.2	481.257	2	42.38	410000	11197	17961	A0A829PWQ4:A0A829QM12:A0A829M7D7:A0A829PH76:A0A0E3TTI1:A0A1M8S4H8:A0A1N0DDI0:A0A418L7M5:A0A1N1CSH6:R4V1D6:A0A0U1AHT5:A0A829HNH3:A0A1U0P4N7:X8DE51:B1MLC5
MAB16	VYNTTSVPDLAR	40.9	1334.68	12	2.3	668.353	2	63.79	624000	19064	28021	A0A1M8BBS3:A0A1U3LBB4:A0A829QKF4:A0A1N4UXP8:A0A4Y6ITW9:A0A829MH25:A0A7U5C089:A0A0U1BFD7:A0A809H1W5:A0A829PZK6:R4UZX4:X8DFA3:A0A829HQT4:B1MIN7:A0A829PVP3:A0A0E3XRK6
MAB16	VAEFLVAQK	40.87	1003.57	9	0.8	502.795	2	56.8	1140000	17025	24839
MAB16	VDLVFGANSELR	40.72	1318.69	12	3.4	660.356	2	93.2	229000	29616	41712
MAB16	VEFEVGQSPK	40.71	1118.56	10	5.9	560.293	2	48.6	2260000	13575	20941	A0A829PJD3:A0A899V9V3:A0A829M9W3:A0A7U4RCI5:A0A0E3TNH4:A0A829Q837:X8E1B5:A0A418LPR9:A0A829QMA3:B1MGQ2:A0A899QGW5:A0A829I0C5:R4UGN0:A0A809GGD9:A0A1Z4ES51
MAB16	SQVASYLDKNPTINDGITNAAK	40.63	2319.17	22	4.3	774.071	3	77.23	290000	23731	34395	A0A829MDT3:A0A0S1T0S2:A0A829QBC8:A0A1N5R943:A0A829Q7I6:A0A829I035:A0A829PP88:A0A1U0Q565:A0A1N5BMR1:X8DUC0:B1MNV7:A0A899QZH7:R4UQX4
MAB16	DAEAHFAEALGLTKPDPK	40.4	1908.96	18	-0.2	637.329	3	85.4	70800	26778	38130	A0A899UZJ8:B1MBY8:A0A829QG20:A0A899QG70:A0A8B4DQG4:A0A8B3CXC1:A0A829Q0I9
MAB16	EIVSGLGLK	40.39	914.544	9	0.8	458.281	2	65.29	7740000	19762	28682
MAB16	FDPIYGQITK	40.25	1180.61	10	1	591.317	2	77.88	369000	24000	34688
MAB16	VGGDYTNVSGHGSADIDK	40.19	1790.81	18	3.6	597.948	3	39.09	137000	10007	16428	A0A829HSH5:A0A829Q153:A0A829P9W2:R4UJA4:A0A1N5X736:A0A418L1J0:X8DEJ7:A0A8B4DV33:A0A829QJS5:A0A899V6S9:B1MIY6:A0A829MMY7:A0A899QQE2
MAB16	WEVSSIVDIAPK	40.14	1342.71	12	0.2	672.367	2	108.03	0	65058	48751
MAB16	WKPTQFWPANTDVNVNAGGTK	40.13	2330.14	21	1.9	777.727	3	97.7	324000	31266	43720	A0A1N5XH21:A0A829QKM6:A0A8B3CWN7:A0A829Q2E3:A0A829HQR3:X8DHD8:A0A829MC47:A0A829PJZ3:A0A1M9AL32:A0A1T9KWE3:A0A0U0ZM23:R4V0Z3:A0A0U1BS82:B1MKW1:A0A1N4URC4:A0A1N0QLK0
MAB16	AGSPLNLQR	40.06	954.525	9	-1.9	478.271	2	39.64	1460000	10101	16706	A0A899QVZ0:B1MLJ1:A0A418LC14:A0A899VFG1:A0A829PL29:A0A829M8S6:A0A8B3DZ78:A0A829QPQ5:A0A829Q1Y7:X8DT89:R4U8H4:A0A829HWM6:A0A1N5SDR4:A0A1T7U5R7:A0A8B4DXN9:A0A1U4KGM7
MAB16	AGSPLNLQR	35.78	954.525	9	-1.9	478.271	2	39.64	1460000	10100	16684	A0A899QVZ0:B1MLJ1:A0A418LC14:A0A899VFG1:A0A829PL29:A0A829M8S6:A0A8B3DZ78:A0A829QPQ5:A0A829Q1Y7:X8DT89:R4U8H4:A0A829HWM6:A0A1N5SDR4:A0A1T7U5R7:A0A8B4DXN9:A0A1U4KGM7
MAB16	VEQPQNQPVLLLR	39.94	1532.87	13	-2.7	767.442	2	80.45	0	58779	35872
MAB16	TTVTGVEMFR	39.82	1139.56	10	2.1	570.793	2	69.24	1790000	20700	30516	B1MGH7:A0A1S1K8Y9:X8DDD1:A0A809GPW9:A0A829QJB4:A0A0E3TST2:A0A829MG79:A0A7U4RIC4:A0A1T6N9T2:R4UFA4:A0A829HRC7:A0A0U0WYC7:A0A829PV59:A0A1M8B4U8:A0A829Q3D9:A0A1M8JV35
MAB16	TTVTGVEMFR	15.96	1139.56	10	2.1	570.793	2	69.24	1790000	20701	30819	B1MGH7:A0A1S1K8Y9:X8DDD1:A0A809GPW9:A0A829QJB4:A0A0E3TST2:A0A829MG79:A0A7U4RIC4:A0A1T6N9T2:R4UFA4:A0A829HRC7:A0A0U0WYC7:A0A829PV59:A0A1M8B4U8:A0A829Q3D9:A0A1M8JV35
MAB16	APTITNDGVSIAK	39.75	1285.69	13	1.2	643.855	2	54.82	231000	16338	23928	A0A1U2MVF0:A0A0U1AZN5:A0A1X1VL92:A0A1A2TDE2:A0A1X0FX52
MAB16	VLEIQQYAR	39.74	1118.61	9	1.8	560.315	2	62.86	510000	18661	27588
MAB16	ALSQSPILQR	38.89	1111.63	10	1.5	556.828	2	48.06	17100000	13392	20640	A0A829PWQ4:A0A829QM12:A0A829M7D7:A0A829PH76:A0A0E3TTI1:A0A1M8S4H8:A0A1N0DDI0:A0A418L7M5:A0A1N1CSH6:R4V1D6:A0A0U1AHT5:A0A829HNH3:A0A1U0P4N7:X8DE51:B1MLC5
MAB16	STAPGVAAAAVTITGPK	38.63	1510.84	17	4.1	504.623	3	83.27	211000	25798	37091
MAB16	KLTVEGGVVK	38.63	1028.62	10	3.6	515.323	2	25.39	362000	5846	9974
MAB16	TKPEIDFQPGPPPTELVIK	38.22	2105.14	19	2.3	702.726	3	100.52	2360000	32437	45134	A0A829PJ99:A0A8B4DW25:A0A1T7BF70:A0A829MCH9:A0A829HY81:A0A0U0XMS3:X8E264:B1MJ90:A0A899QJ58:R4UN49:A0A829Q5C7:A0A829QPV1:A0A1M8HDE8:A0A1N5TKI3
MAB16	TKPEIDFQPGPPPTELVIK	19.68	2105.14	19	2.3	702.726	3	100.52	2360000	32436	44905	A0A829PJ99:A0A8B4DW25:A0A1T7BF70:A0A829MCH9:A0A829HY81:A0A0U0XMS3:X8E264:B1MJ90:A0A899QJ58:R4UN49:A0A829Q5C7:A0A829QPV1:A0A1M8HDE8:A0A1N5TKI3
MAB16	APAGPVGTGPAPGPR	38.19	1300.69	15	3.7	651.357	2	34.8	0	49112	14343	A0A1N0V747:B1MKV2:A0A899V401:A0A8B4E381:A0A1N3KCE5:A0A0U0YIH6
MAB16	QQLTQLGVR	37.83	1041.59	9	1.8	521.807	2	45.18	4010000	12353	19295	A0A829Q672:A0A829QNH5:A0A899QSW3:A0A899VBX1:A0A829M8R6:A0A829PM50:A0A0U0ZUC8:A0A1N6B7K2:A0A1U0UAS4:X8DYU2:B1MFL7:A0A418LHZ8:R4U5V8:A0A829I0F6:A0A1M9PN36
MAB16	TGYTDYLR	37.73	987.466	8	2.6	494.744	2	62.58	825000	18566	27430	A0A899VCB3:A0A899QTR0:A0A829PBV9:A0A1N6BGA6:B1MEE8:R4UND2:A0A0U0ZTS4:A0A1T8PC95:A0A8B4DXZ7:A0A1U0WNA7
MAB16	GEGYTVVVAGR	37.69	1106.57	11	0.3	554.296	2	48.36	137000	13487	20877
MAB16	ISGQINELHHSK	37.39	1361.71	12	0.1	454.911	3	16.25	1420000	1744	5530
MAB16	ISGQINEIHHSK	37.39	1361.71	12	0.1	454.911	3	16.25	1420000	1744	5530
MAB16	AAYIEAYAQR	37.25	1154.57	10	3.5	578.298	2	50.74	602000	14396	21927
MAB16	APVYDILR	37.24	945.528	8	-1.7	473.773	2	75.64	0	57854	33653
MAB16	INDGITNAAK	36.74	1015.53	10	3.3	508.776	2	23.95	630000	5219	9215	A0A829MDT3:A0A0S1T0S2:A0A829QBC8:A0A1N5R943:A0A829Q7I6:A0A829I035:A0A829PP88:A0A1U0Q565:A0A1N5BMR1:X8DUC0:B1MNV7:A0A899QZH7:R4UQX4
MAB16	NDPFLNIDR	36.66	1102.54	9	1.7	552.281	2	76.13	435000	23276	33823	A0A1N4W8J9:A0A829Q626:A0A0U0X8Q1:B1MEL3:A0A829QNZ7:A0A829PI00:A0A1N5TAI0:A0A829I098:A0A1N6BE83:A0A0U0ZTL2:X8DFZ0:R4U5J7:A0A1U1YJD2:A0A829MA98
MAB16	FAAVLSNAK	36.6	919.513	9	2.6	460.767	2	41.5	123000	10800	17597
MAB16	HAFDEAMAR	36.57	1046.46	9	-1.2	524.239	2	25.53	286000	5951	10022	A0A829PUG7:A0A829Q0G5:B1MG83:A0A829HRE4:X8DIE5:A0A829QJ04:A0A0U0YS08:A0A1N0TNZ4:A0A829MKZ8:A0A1T6I9J9:A0A1U0W8U7:A0A1N3W156:A0A7U4RI75:A0A1S1KTV2:A0A809GLL9
MAB16	SFTFALK	36.57	812.443	7	0.7	407.231	2	76.66	331000	23434	34045
MAB16	IGEVIGPK	36.48	811.48	8	-0.5	406.749	2	32.85	389000	8166	13409
MAB16	IGEVIGPK	33.2	811.48	8	-0.5	406.749	2	32.85	389000	8165	13386
MAB16	IGEVLGPK	36.48	811.48	8	-0.5	406.749	2	32.85	389000	8166	13409
MAB16	IGEVLGPK	33.2	811.48	8	-0.5	406.749	2	32.85	389000	8165	13386
MAB16	NNQAGTPAFIVVGK	36.36	1414.76	14	0.6	708.389	2	72.78	3560000	22131	32146	A0A1U1KLA2:A0A829PQX7:A0A1N0VCW0:A0A0U1BD45:A0A829HUW6:A0A418L1M3:A0A8B3D1M2:A0A829MCC7:R4USI5:A0A829Q019:A0A829QFT1:A0A1M8U5D7:A0A1U1GL82:A0A1N5ZL29:A0A1U3RWK8:B1MBM0
MAB16	TKAEALLSDAQTR	36.2	1402.74	13	1.9	468.591	3	40.52	336000	10396	17127	B1MP48:A0A1N2X1T6:A0A829PPF4:R4UCU2:A0A1N6A9E7:A0A829QCJ6:X8DPP9:B1MP48:A0A0E3XNU0:A0A829HW39:A0A0U0ZQE2:A0A829QC11:A0A1T7C447:A0A418L2Z4:A0A829MH10:A0A8B4EPR4
MAB16	ALSIAYTPGVAQVSR	35.84	1531.84	15	1	766.929	2	83.78	353000	26068	37381
MAB16	VPITPLTDR	35.79	1010.58	9	3.4	506.299	2	55.29	4200000	16521	23982
MAB16	VPITPLTDR	35.72	1010.58	9	3.4	506.299	2	55.29	4200000	16522	24235
MAB16	VPITPLTDR	34.64	1010.58	9	3.4	506.299	2	55.29	4200000	16520	23726
MAB16	TVTPLYLGESGR	35.6	1291.68	12	3.2	646.851	2	68.09	1670000	20266	30016
MAB16	TVTPLYLGESGR	29.29	1291.68	12	3.2	646.851	2	68.09	1670000	20265	29998
MAB16	AAPWSVGAQGK	35.47	1070.55	11	1.3	536.286	2	46.05	1460000	12608	19726	A0A1N5XH21:A0A829QKM6:A0A8B3CWN7:A0A829Q2E3:A0A829HQR3:X8DHD8:A0A829MC47:A0A829PJZ3:A0A1M9AL32:A0A1T9KWE3:A0A0U0ZM23:R4V0Z3:A0A0U1BS82:B1MKW1:A0A1N4URC4:A0A1N0QLK0
MAB16	GILAPIGDAQR	35.41	1109.62	11	2	555.82	2	64.58	460000	19357	28362
MAB16	GILAPLGDAQR	35.41	1109.62	11	2	555.82	2	64.58	460000	19357	28362
MAB16	AVLQPVGETGVR	35.39	1224.68	12	2.5	613.353	2	50.32	723000	14233	21764
MAB16	DKGPGASVPKPGSAGSTGK	35.38	1696.87	19	2.3	566.636	3	17.97	383000	2434	6443	A0A899VCB3:A0A899QTR0:A0A829PBV9:A0A1N6BGA6:B1MEE8:R4UND2:A0A0U0ZTS4:A0A1T8PC95:A0A8B4DXZ7:A0A1U0WNA7
MAB16	DLVDGAPKPLLEK	35.38	1393.78	13	3.8	697.904	2	71.14	489000	21400	31459
MAB16	INAIANPQLPK	35.33	1177.68	11	4.4	589.853	2	60.49	0	54758	26520
MAB16	VPAGTTAGTAVR	35.27	1099.6	12	0.9	550.809	2	20.4	210000	3568	7555
MAB16	GIVFSAAGTAGQR	35.21	1233.65	13	-0.2	617.833	2	54.99	310000	16407	23984	A0A0U1B9I3:B1MFB7:R4UHH4:A0A829QIW2:A0A829MKT3:A0A829HQ73:A0A899V634:A0A418L4G2:A0A1T5Z358:X8DGJ7:A0A1N5W1A5:A0A1U1LUL2:A0A1M9P2V0:A0A829Q1C7:A0A8B4F348:A0A829PUC1:A0A8B3D366:A0A899QIJ8:A0A4Y6IRH8:A0A0E3XPN6:A0A1S1MBL5:A0A7U4RI01:A0A1S1LLT4:A0A7I7V9S7:A0A1Z4F1P5:A0A544VYK0:A0A7W8CKT8:A0A895GNL3:A0A1A1Y9D6:E6TBQ8:A0A2S8L4Z6:G8RL40:A0A0Q9KAK6:A0A0J6WQ38:A0A132SJ87:L0ISI1:A0A1J0U8Z0:A0A2S9F7J5:A0A7I…
MAB16	NKAELIDVLTQK	35.11	1370.78	12	2.3	686.4	2	72.5	545000	22040	32034	A0A0E3XP74:A0A1S1M9H9:A0A1Z4F059:A0A7U4TZE0:A0A809H3X7:X8DW32:A0A0U0ZEQ2:A0A418L646:A0A1U1VJD1:A0A899V814:A0A1M9KCD1:A0A1N0URQ6:R4UPK3:A0A829HUZ0:A0A829PYN0:A0A8B3DEJ8:B1MDP9:A0A829MEM8:A0A829QHE0:A0A1T8UHK0:A0A1U1E4N4
MAB16	NKAELIDVLTQK	20.04	1370.78	12	1.7	457.936	3	72.54	323000	22044	32038	A0A0E3XP74:A0A1S1M9H9:A0A1Z4F059:A0A7U4TZE0:A0A809H3X7:X8DW32:A0A0U0ZEQ2:A0A418L646:A0A1U1VJD1:A0A899V814:A0A1M9KCD1:A0A1N0URQ6:R4UPK3:A0A829HUZ0:A0A829PYN0:A0A8B3DEJ8:B1MDP9:A0A829MEM8:A0A829QHE0:A0A1T8UHK0:A0A1U1E4N4
MAB16	FLTTEAVVADKPEK	35	1546.82	14	1.2	516.618	3	53.07	350000	15576	23045	A0A1U2MVF0:A0A0U1AZN5:A0A1X1VL92:A0A1A2TDE2:A0A1X0FX52
MAB16	AIVTFGNIVNR	34.88	1202.68	11	0.7	602.349	2	88.43	708000	27669	39455	A0A1U6N1F0:A0A829PUH8:A0A829QJ16:A0A829ML10:A0A899R291:A0A829HRF4:A0A1T7ADY3:A0A0U0WTF6:A0A1N4MUI9:R4UW74:A0A1N5VTE6:A0A1U0Z8U4:B1MG92:A0A0U0YPT4:A0A829Q2E0
MAB16	AADLLSGPWR	34.81	1084.57	10	1.4	543.294	2	90.62	0	61035	40501	A0A899QVZ0:B1MLJ1:A0A418LC14:A0A899VFG1:A0A829PL29:A0A829M8S6:A0A8B3DZ78:A0A829QPQ5:A0A829Q1Y7:X8DT89:R4U8H4:A0A829HWM6:A0A1N5SDR4:A0A1T7U5R7:A0A8B4DXN9:A0A1U4KGM7
MAB16	LVPFGAFVR	34.73	1004.58	9	0.3	503.3	2	101.57	946000	32813	45536
MAB16	AAALNIVPTSTGAAK	34.68	1383.77	15	3.2	692.899	2	62.92	499000	18691	27622
MAB16	IRQPLTSLK	34.67	1054.65	9	1	528.335	2	31.2	2410000	7707	12612	A0A829MDT3:A0A0S1T0S2:A0A829QBC8:A0A1N5R943:A0A829Q7I6:A0A829I035:A0A829PP88:A0A1U0Q565:A0A1N5BMR1:X8DUC0:B1MNV7:A0A899QZH7:R4UQX4
MAB16	IRQPLTSLK	30.98	1054.65	9	0.8	352.559	3	31.2	5080000	7686	12599	A0A829MDT3:A0A0S1T0S2:A0A829QBC8:A0A1N5R943:A0A829Q7I6:A0A829I035:A0A829PP88:A0A1U0Q565:A0A1N5BMR1:X8DUC0:B1MNV7:A0A899QZH7:R4UQX4
MAB16	NQLSTWVEHAR	34.49	1339.66	11	4.2	447.566	3	60.79	519000	17847	26603
MAB16	GGPSTGLPTK	34.27	913.487	10	0.6	457.753	2	23.04	0	46740	8823
MAB16	EYLVVTR	34.26	878.486	7	2.2	440.253	2	46.7	1080000	12853	20061
MAB16	AEFVELSK	34.06	921.481	8	1.3	461.75	2	39.19	3100000000	10038	16569
MAB16	AEFVELSK	33.58	921.481	8	2.3	461.751	2	42.41	0	50963	18050
MAB16	AEFVELSK	32.97	921.481	8	2.3	461.751	2	41.9	0	50856	17810
MAB16	AEFVELSK	32.01	921.481	8	1.6	461.75	2	41.4	0	50747	17570
MAB16	AEFVELSK	31.75	921.481	8	1.3	461.75	2	39.19	3100000000	10040	17070
MAB16	AEFVELSK	31.2	921.481	8	1.3	461.75	2	39.19	3100000000	10039	16814
MAB16	AEFVELSK	30.82	921.481	8	2.1	461.751	2	42.94	0	51072	18290
MAB16	AEFVELSK	30.51	921.481	8	2.1	461.751	2	45.02	0	51547	19292
MAB16	AEFVELSK	28.68	921.481	8	1.2	461.75	2	40.89	0	50640	17325
MAB16	AEFVELSK	28.43	921.481	8	1.9	461.75	2	45.58	0	51680	19561
MAB16	AEFVELSK	27.89	921.481	8	1	461.75	2	43.46	0	51193	18540
MAB16	AEFVELSK	27.69	921.481	8	1.1	461.75	2	44.49	0	51436	19036
MAB16	AEFVELSK	24.73	921.481	8	1.7	461.75	2	43.98	0	51304	18783
MAB16	AEFVELSK	23.83	921.481	8	0.7	461.75	2	46.1	0	51810	19814
MAB16	AEFVELSK	19.35	921.481	8	2.5	461.751	2	38.8	0	50142	16328
MAB16	AEFVELSK	18.84	921.481	8	1.1	461.75	2	49.43	0	52597	21388
MAB16	AEFVELSK	17.62	921.481	8	1.1	461.75	2	47.7	0	52190	20575
MAB16	ELGLTPLAR	34.04	968.565	9	1	485.293	2	69.85	825000	20951	30848	B1MKI8:A0A1Z4EU45:A0A1S1LTP1:A0A809GL55:A0A4Y6IK28:A0A7U4RDM3:A0A0E3XNG5:A0A1A0UXL2:A0A117JL05:A0A117K3U0:A0A1A2DAV9:A0A1E3RCN5:A0A653FET9:A0A2U9PWH6:A0R2Y1:I7FRX4:A0A1A3T7T1:A0A1Q4TEU3:A0A124EUP5:A0A1A2LXJ1:A0A1A0RT77:A0A2M9FD63
MAB16	GPHTSAEVIAALR	34.03	1320.71	13	1.5	441.248	3	55.67	623000	16639	24255
MAB16	TVGELIQNQIR	34.02	1269.7	11	4.3	635.865	2	72.3	176000	21984	32098
MAB16	VTGDKPTLK	34	957.549	9	-2.7	320.191	3	12.13	164000	733	3857	A0A1N5Z723:R4UN59:A0A829HVL1:A0A1M9U3F8:A0A0U0Y7Z5:A0A1U0RM90:B1MCB4:A0A829Q945:A0A829QGC5:A0A829M6X1:A0A899QFZ8:A0A899V2T2:X8DTI3:A0A418LB24:A0A829PRG5:A0A1U1B284
MAB16	SQVGATITHR	33.96	1068.57	10	2.3	535.295	2	15.05	131000	1338	5010
MAB16	EALLPQHPCR	33.85	1162.59	10	-1.3	582.305	2	20.84	9320000	3776	7820
MAB16	EALLPQHPCR	29.28	1162.59	10	-1.3	582.305	2	20.84	9320000	3778	8319
MAB16	EALLPQHPCR	27.83	1162.59	10	-1.3	582.305	2	20.84	9320000	3775	7566
MAB16	EALLPQHPCR	26.36	1162.59	10	-0.4	388.539	3	21.15	1750000	3899	7907
MAB16	EALLPQHPCR	25.48	1162.59	10	-1.3	582.305	2	20.84	9320000	3777	8061
MAB16	EALLPQHPCR	24.33	1162.59	10	-1.3	582.305	2	20.84	9320000	3774	7308
MAB16	EALLPQHPCR	23.48	1162.59	10	-0.4	388.539	3	21.15	1750000	3900	8165
MAB16	EALLPQHPCR	21.91	1162.59	10	-1.3	582.305	2	20.84	9320000	3779	8576
MAB16	EALLPQHPCR	21.78	1162.59	10	-0.4	388.539	3	21.15	1750000	3898	7654
MAB16	EALLPQHPCR	21.52	1162.59	10	-0.4	388.539	3	21.15	1750000	3901	8455
MAB16	EALLPQHPCR	19.32	1162.59	10	-1.1	582.305	2	22.87	620000	4652	8813
MAB16	AELIDVLTQK	33.78	1128.64	10	2.2	565.331	2	95.04	1280000	30389	42411	A0A0E3XP74:A0A1S1M9H9:A0A1Z4F059:A0A7U4TZE0:A0A809H3X7:X8DW32:A0A0U0ZEQ2:A0A418L646:A0A1U1VJD1:A0A899V814:A0A1M9KCD1:A0A1N0URQ6:R4UPK3:A0A829HUZ0:A0A829PYN0:A0A8B3DEJ8:B1MDP9:A0A829MEM8:A0A829QHE0:A0A1T8UHK0:A0A1U1E4N4
MAB16	SSMIEALDLLLK	33.66	1331.74	12	13.8	444.928	3	66.95	3540000	20039	29463
MAB16	SSMIEALDLLLK	20.86	1331.74	12	14	666.888	2	92.69	76800000	29407	41247
MAB16	SSMIEALDLLLK	18.26	1331.74	12	14	666.888	2	92.69	76800000	29408	41479
MAB16	VTYNVEATR	33.61	1051.53	9	1.6	526.775	2	31.17	207000	7672	12642	B1MG99:R4UF22:X8DHM4:A0A829HR58:A0A829QIV7:A0A829MG03:A0A1T6LVL7:A0A0U0ZJX1:A0A1M9AB89:A0A829Q3M6:A0A1M8YS04:A0A829PUD3:A0A1M9RB35:G7CKF6:A0A117ILD7
MAB16	LIPAGTGINR	33.59	1010.59	10	-0.2	506.303	2	43.24	405000	11614	18368
MAB16	AGTQVVGGVNAR	33.52	1127.6	12	2.2	564.813	2	24.65	611000	5534	9545	A0A1Z4ETU4:A0A7U4RD90:A0A829Q7M9:B1MJJ1:A0A0E3TP69
MAB16	PRAEFVELSK	33.5	1174.63	10	12.4	588.334	2	89.86	0	60892	40164
MAB16	ALEGDAEWGK	33.35	1074.5	10	-1.2	538.258	2	45.15	190000	12346	19343	B1MGH7:A0A1S1K8Y9:X8DDD1:A0A809GPW9:A0A829QJB4:A0A0E3TST2:A0A829MG79:A0A7U4RIC4:A0A1T6N9T2:R4UFA4:A0A829HRC7:A0A0U0WYC7:A0A829PV59:A0A1M8B4U8:A0A829Q3D9:A0A1M8JV35
MAB16	ALASQVGVK	33.27	871.513	9	2.9	436.767	2	25.39	1090000	5844	9908
MAB16	AQGGTVVGGER	33.15	1029.52	11	1.6	515.77	2	14.7	245000	1158	4863	A0A0U1B9I3:B1MFB7:R4UHH4:A0A829QIW2:A0A829MKT3:A0A829HQ73:A0A899V634:A0A418L4G2:A0A1T5Z358:X8DGJ7:A0A1N5W1A5:A0A1U1LUL2:A0A1M9P2V0:A0A829Q1C7:A0A8B4F348:A0A829PUC1:A0A8B3D366:A0A899QIJ8
MAB16	GHSPVVVVR	33.04	948.551	9	3.1	475.286	2	19.43	312000	3087	7094	A0A829HVU5:A0A1T6ESH1:A0A829QEY4:R4UBC7:A0A0U1BWC7:A0A829PQZ0:A0A1T8WM39:A0A1M8R1S3:A0A1M9E6Z1:A0A829MEU8:B1MBE9:A0A829PZ52
MAB16	GHSPVVVVR	21.78	948.551	9	1.6	317.193	3	19.46	200000	3138	7125	A0A829HVU5:A0A1T6ESH1:A0A829QEY4:R4UBC7:A0A0U1BWC7:A0A829PQZ0:A0A1T8WM39:A0A1M8R1S3:A0A1M9E6Z1:A0A829MEU8:B1MBE9:A0A829PZ52
MAB16	GHSPVVVVR	17.61	948.551	9	7.1	475.288	2	19.34	0	46151	7048	A0A829HVU5:A0A1T6ESH1:A0A829QEY4:R4UBC7:A0A0U1BWC7:A0A829PQZ0:A0A1T8WM39:A0A1M8R1S3:A0A1M9E6Z1:A0A829MEU8:B1MBE9:A0A829PZ52
MAB16	LAQGGGLGR	33.01	827.461	9	0.7	414.74	2	17.64	2150000	2322	6240
MAB16	AQPAKPESAGPVK	32.99	1278.69	13	-0.6	427.24	3	12.18	0	44964	3878
MAB16	PQSLSELLADPAIVEVSR	32.77	1923.03	18	10.7	642.027	3	67.17	1660000	20062	29532
MAB16	PQSLSELLADPAIVEVSR	25.77	1923.03	18	12.6	642.029	3	66.14	427000	19922	29155
MAB16	PQSLSELLADPAIVEVSR	19.14	1923.03	18	14.3	642.03	3	67.41	1770000	20127	29777
MAB16	AVILTGAGK	32.69	828.507	9	0.3	415.263	2	22.79	4070000	4633	8659
MAB16	LDFEGFR	32.54	882.423	7	0.1	442.221	2	80.96	0	58883	36084
MAB16	IAWLPSEVGK	32.44	1098.61	10	2.6	550.315	2	89.63	462000	28191	40015
MAB16	VQFQNGGAK	32.41	947.482	9	-0.5	474.75	2	16.17	0	45607	5554	A0A1N4W8J9:A0A829Q626:A0A0U0X8Q1:B1MEL3:A0A829QNZ7:A0A829PI00:A0A1N5TAI0:A0A829I098:A0A1N6BE83:A0A0U0ZTL2:X8DFZ0:R4U5J7:A0A1U1YJD2:A0A829MA98
MAB16	LAGGVAVIK	32.24	826.528	9	2.7	414.274	2	41.76	10600000	10895	17858	A0A1U2MVF0:A0A0U1AZN5:A0A1X1VL92:A0A1A2TDE2:A0A1X0FX52
MAB16	LAGGVAVIK	23.14	826.528	9	2.7	414.274	2	41.76	10600000	10894	17608	A0A1U2MVF0:A0A0U1AZN5:A0A1X1VL92:A0A1A2TDE2:A0A1X0FX52
MAB16	LAGGVAVLK	32.24	826.528	9	2.7	414.274	2	41.76	10600000	10895	17858
MAB16	LAGGVAVLK	23.14	826.528	9	2.7	414.274	2	41.76	10600000	10894	17608
MAB16	IIGEPGTGFK	32.14	1017.55	10	2.4	509.785	2	52.42	410000	15185	22721
MAB16	AGAIAGAAGAK	32.14	856.477	11	1.6	429.248	2	14.6	135000	1083	4814
MAB16	LEAAGATVTVK	32.14	1058.6	11	1.3	530.309	2	37.32	1800000	9459	15524
MAB16	LNYPVEGGNANR	32.12	1302.63	12	2	652.327	2	38.38	0	50030	16122
MAB16	ALTAFVK	32.02	748.448	7	2.5	375.234	2	48.09	346000	13419	20756
MAB16	IMLAIVELLIK	31.55	1254.8	11	-6.6	419.272	3	103.24	0	63861	46318
MAB16	IMLAIVELLIK	27.99	1254.8	11	-3.9	628.407	2	103.26	0	63863	46324
MAB16	TYIVEIIK	31.53	977.58	8	9.2	489.804	2	86.04	0	59950	38392
MAB16	TYIVEIIK	28.49	977.58	8	7.9	489.803	2	87.13	0	60265	38914
MAB16	TYIVEIIK	25.68	977.58	8	14.6	489.806	2	86.54	0	60103	38635
MAB16	TYIVELIK	31.53	977.58	8	9.2	489.804	2	86.04	0	59950	38392
MAB16	TYIVELIK	28.49	977.58	8	7.9	489.803	2	87.13	0	60265	38914
MAB16	TYIVELIK	25.68	977.58	8	14.6	489.806	2	86.54	0	60103	38635
MAB16	IALVSATGSVR	31.5	1072.62	11	4.2	537.324	2	54.92	1080000	16376	23902	A0A0U1B9I3:B1MFB7:R4UHH4:A0A829QIW2:A0A829MKT3:A0A829HQ73:A0A899V634:A0A418L4G2:A0A1T5Z358:X8DGJ7:A0A1N5W1A5:A0A1U1LUL2:A0A829Q1C7:A0A8B4F348:A0A829PUC1:A0A8B3D366:A0A899QIJ8:A0A7I7PFQ8:A0A7I9Z9H7
MAB16	AKDLVDGAPKPLLEK	31.49	1592.91	15	2.3	531.982	3	51.36	158000	14647	22276
MAB16	NTPGVTGFVGATSR	31.46	1362.69	14	2.1	682.356	2	61.13	1840000	17973	26751
MAB16	AIADGFFER	31.45	1024.5	9	4.6	513.261	2	80.65	1530000	25095	35925	B1MKI8:A0A1Z4EU45:A0A1S1LTP1:A0A809GL55:A0A4Y6IK28:A0A7U4RDM3:A0A0E3XNG5
MAB16	GLEPGVVAEK	31.45	997.544	10	0.1	499.782	2	39.26	0	50249	16550	A0A1U2MVF0:A0A0U1AZN5:A0A1X1VL92:A0A1A2TDE2:A0A1X0FX52
MAB16	ATLAHLAAK	31.2	894.529	9	2.2	448.275	2	18.85	46200	2757	6799
MAB16	LYYELANR	31.08	1040.53	8	1.3	521.275	2	56.44	3970000	16877	24596
MAB16	AAPEVSGNR	30.92	899.446	9	12	450.738	2	23.95	1140000	5212	9320
MAB16	AAPEVSGNR	29.96	899.446	9	12	450.738	2	23.95	1140000	5213	9383
MAB16	AAPEVSGNR	29.47	899.446	9	11.3	450.737	2	23.08	1200000	4734	9320
MAB16	AAPEVSGNR	29.28	899.446	9	12	450.738	2	23.95	1140000	5211	9177
MAB16	AAPEVSGNR	25.8	899.446	9	11.3	450.737	2	23.08	1200000	4732	8807
MAB16	AAPEVSGNR	23.51	899.446	9	12	450.738	2	23.95	1140000	5214	9573
MAB16	AAPEVSGNR	19.03	899.446	9	12	450.738	2	23.95	1140000	5215	9628
MAB16	HTALMLK	30.92	812.458	7	1.7	407.239	2	21.97	204000	4318	8304	A0A1Z4ETU4:A0A7U4RD90:A0A829Q7M9:B1MJJ1:A0A0E3TP69:A0A7I7V1M5:A0A100XDV7:G8RPV7:G7CJ59:A0A1A2M9E1:A0A1A3SYY1:A0A124ELM9:A0A100ZQC0:A0A1A0S1X3
MAB16	VGVVDGHPESAGPGLIK	30.84	1630.87	17	2.9	544.634	3	57.26	4070000	17180	24984	A0A829QJC2:A0A8B4DQI5:A0A899VEI1:A0A1N0YD70:A0A1U1DGJ3:A0A829PUL6:A0A418LD23:B1MGD1:A0A8B3D4J8:A0A829Q6K9
MAB16	MPDSGGPESFATSATSETPLSLLGAVR	30.78	2677.29	27	-11.2	670.325	4	101.9	3180000	32950	45573
MAB16	TTLTAAITK	30.77	918.539	9	2.8	460.28	2	40.12	0	50467	16963	B1MGH7:A0A1S1K8Y9:X8DDD1:A0A809GPW9:A0A829QJB4:A0A0E3TST2:A0A829MG79:A0A7U4RIC4:A0A1T6N9T2:R4UFA4:A0A829HRC7:A0A0U0WYC7:A0A829PV59:A0A1M8B4U8:A0A829Q3D9:A0A1M8JV35
MAB16	APFFGDR	30.74	808.387	7	1.2	405.203	2	49.14	152000	13715	21211
MAB16	LIYYAGGK	30.71	883.48	8	1.2	442.75	2	40.95	19500000	10622	17420
MAB16	LIYYAGGK	29.92	883.48	8	2.6	442.75	2	96.16	0	62150	43036
MAB16	LIYYAGGK	29.87	883.48	8	-1.4	442.749	2	97.25	0	62465	43562
MAB16	LIYYAGGK	27.44	883.48	8	1.4	442.75	2	96.68	0	62308	43287
MAB16	LIYYAGGK	19.6	883.48	8	1.2	442.75	2	40.95	19500000	10623	17687
MAB16	AVYLLDGLR	30.71	1018.58	9	-0.1	510.3	2	95.36	4380000	30521	42723	A0A7U4RBZ1:A0A0E3TN56:A0A1S1M8G8:A0A1Z4ERE5:A0A809GG02:A0A0U0ZRZ2:A0A1N4VCK0:A0A829PDF9:A0A1U0TK56:A0A829M647:A0A829I3P9:A0A0U1ASS3:A0A1N3ZIL6:B1MEL2:R4UNI0:A0A829QMP9:A0A829Q155:X8DKT7
MAB16	DKPILEK	30.71	841.491	7	0.8	421.755	2	36.07	0	49455	14992
MAB16	DKPILEK	23.4	841.491	7	1.9	421.755	2	16.74	7730000	1907	5950
MAB16	DKPILEK	17.45	841.491	7	1.9	421.755	2	16.74	7730000	1909	6430
MAB16	DKPILEK	17.33	841.491	7	2.5	421.756	2	36.57	0	49587	15240
MAB16	DKPILEK	16.08	841.491	7	-0.4	421.754	2	36	0	49437	14961
MAB16	DKPIIEK	30.71	841.491	7	0.8	421.755	2	36.07	0	49455	14992
MAB16	DKPIIEK	23.4	841.491	7	1.9	421.755	2	16.74	7730000	1907	5950
MAB16	DKPIIEK	17.45	841.491	7	1.9	421.755	2	16.74	7730000	1909	6430
MAB16	DKPIIEK	17.33	841.491	7	2.5	421.756	2	36.57	0	49587	15240
MAB16	DKPIIEK	16.08	841.491	7	-0.4	421.754	2	36	0	49437	14961
MAB16	VSMINQVK	30.58	917.5	8	1.1	459.76	2	32.49	33400000	8097	13163	A0A1M9BQP5:A0A829PVC9:B1MIG6:A0A829Q2T9:A0A829QIX4:A5A9S9:A0A1N0MDN0
MAB16	VSMINQVK	21.36	917.5	8	1.1	459.76	2	32.49	33400000	8098	13411	A0A1M9BQP5:A0A829PVC9:B1MIG6:A0A829Q2T9:A0A829QIX4:A5A9S9:A0A1N0MDN0
MAB16	ALASVAR	30.47	686.408	7	3.7	344.214	2	23.71	293000	5077	9094
MAB16	AIASVAR	30.47	686.408	7	3.7	344.214	2	23.71	293000	5077	9094
MAB16	PGATPGPKPGAPR	30.28	1201.66	13	0.1	401.561	3	14.13	382000	933	4553
MAB16	ASFALPIEDLDLTVR	30.18	1658.89	15	-0.1	830.455	2	110.22	1890000	36782	50105	B1MG99:R4UF22:X8DHM4:A0A829HR58:A0A829QIV7:A0A829MG03:A0A1T6LVL7:A0A0U0ZJX1:A0A1M9AB89:A0A829Q3M6:A0A1M8YS04:A0A829PUD3:A0A1M9RB35
MAB16	AGLVTEVVAHNELLPAAK	30.11	1831.02	18	3.9	611.352	3	94.65	197000	30205	42369
MAB16	DFVAAWVK	29.97	934.491	8	2.6	468.256	2	94.86	406000	30309	42350
MAB16	GYLDSHPGAR	29.96	1071.51	10	2.1	536.766	2	22.91	100000	4656	8731
MAB16	IPDEDLAGLR	29.94	1097.57	10	-3.3	549.794	2	69.41	0	56523	30699
MAB16	IPDEDLAGLR	18.59	1097.57	10	-8.4	549.791	2	68.78	3110000	20555	30446
MAB16	LYYDLLAR	29.92	1025.55	8	6.8	513.79	2	93.24	191000	29635	41708
MAB16	IYYDLIAR	29.92	1025.55	8	6.8	513.79	2	93.24	191000	29635	41708
MAB16	GKAPIADVTGR	29.92	1083.6	11	2.6	542.813	2	23.71	389000	5072	9109
MAB16	GKAPIADVTGR	19.72	1083.6	11	-1.8	362.209	3	23.71	273000	5068	9135
MAB16	STGPGLAAAAVTITGPK	29.87	1510.84	17	3.6	756.431	2	83.5	0	59420	37242	A0A829PZT9:A0A829PPU7:A0A829QD20:B1MAH1:A0A899VLQ5:A0A418L9L7:A0A1N0H7M1:A0A1M9NXR5
MAB16	NRTFYAVADILR	29.85	1437.77	12	2.6	480.268	3	82.66	3120000	25581	36600
MAB16	NRTFYAVADILR	25.57	1437.77	12	2.6	480.268	3	82.66	3120000	25582	36798
MAB16	NRTFYAVADILR	25.2	1437.77	12	2.6	480.268	3	82.66	3120000	25583	37032
MAB16	NRTFYAVADILR	23.73	1437.77	12	2.6	480.268	3	82.66	3120000	25584	37257
MAB16	AGIPLVVLGGK	29.78	1022.65	11	3	512.335	2	94.75	461000	30258	42334	A0A2S7NJB2:A0A1A1WXP2:A0A4R6I6A4:A0A0N9XJ92:A0A1X0B8C3:A0A1A2KPA3:A0A1A3AKC5:A0A7Y4PN84:A0A1R0V1B4:A0A1Y0C577:A0A7Z0WCQ6:A0A5P8ZRM9:A0A7U4RG76:A0A378UB05
MAB16	AGIPLVVIGGK	29.78	1022.65	11	3	512.335	2	94.75	461000	30258	42334	K5BG91:A0A3P3ZYH6
MAB16	WGQGAFDDFK	29.58	1169.51	10	1.5	585.768	2	85.51	202000	26817	38165	A0A2S7NJB2:A0A1A1WXP2:A0A4R6I6A4:A0A0N9XJ92:A0A1X0B8C3:A0A1A2KPA3:A0A1A3AKC5:A0A7Y4PN84:A0A1R0V1B4:A0A1Y0C577:A0A7Z0WCQ6:A0A5P8ZRM9:A0A7U4RG76:A0A2S8KK88:A0A5Q5BJW1:A0A1A0TLG5:A0A0Q9K3I8:A0A1A2WRF5:A0A1A2GY22:A0A100ZLW2
MAB16	SETAAYNSVYAVR	29.45	1429.68	13	-0.6	477.57	3	56.55	0	53917	24724
MAB16	ALARAGLDVVVLEEGR	29.44	1666.94	16	-5.6	556.652	3	90.83	6630000	28623	40420
MAB16	ALARAGLDVVVLEEGR	18.69	1666.94	16	-3	556.654	3	70.82	484000000	21241	31283
MAB16	ALARAGLDVVVLEEGR	17.39	1666.94	16	-4.5	556.653	3	69.59	1150000000	20819	31839
MAB16	ALARAGLDVVVLEEGR	16.52	1666.94	16	-3.5	834.476	2	88.47	115000	27702	39559
MAB16	ALARAGLDVVVLEEGR	16.35	1666.94	16	-4.5	556.653	3	69.59	1150000000	20818	31583
MAB16	EIAVDVASHSPQ	29.27	1251.61	12	2	626.816	2	34.04	0	48950	13981
MAB16	LVFLTGPK	29.24	873.532	8	1.9	437.776	2	71.6	3810000	21614	31821
MAB16	LVFLTGPK	25.48	873.532	8	1.9	437.776	2	71.6	3810000	21613	31576
MAB16	SARTAIVELIK	29.03	1199.72	11	-9.3	600.866	2	81.46	64400000	25209	36630
MAB16	SARTAIVELIK	27.18	1199.72	11	-9.3	600.866	2	81.46	64400000	25208	36392
MAB16	SARTAIVELIK	22.97	1199.72	11	-7.1	600.868	2	91.38	130000	28855	40893
MAB16	SARTAIVELIK	22.62	1199.72	11	-7.7	600.867	2	81.12	0	58922	36160
MAB16	LPADGPAVK	28.94	866.486	9	0.3	434.252	2	24.41	1550000	5443	9440	A0A0E3XP74:A0A1S1M9H9:A0A1Z4F059:A0A7U4TZE0:A0A809H3X7:X8DW32:A0A0U0ZEQ2:A0A418L646:A0A1U1VJD1:A0A899V814:A0A1M9KCD1:A0A1N0URQ6:R4UPK3:A0A829HUZ0:A0A829PYN0:A0A8B3DEJ8:B1MDP9:A0A829MEM8:A0A829QHE0:A0A1T8UHK0:A0A1U1E4N4:A0A448I8M4:A0A1P8X441
MAB16	HYAHVDAPGHADYIK	28.89	1692.8	15	3	424.211	4	29.4	458000	7004	11885	B1MGH7:A0A1S1K8Y9:X8DDD1:A0A809GPW9:A0A829QJB4:A0A0E3TST2:A0A829MG79:A0A7U4RIC4:A0A1T6N9T2:R4UFA4:A0A829HRC7:A0A0U0WYC7:A0A829PV59:A0A1M8B4U8:A0A829Q3D9:A0A1M8JV35
MAB16	IPITGNNPK	28.65	952.534	9	3.6	477.278	2	22.23	171000	4404	8436
MAB16	KAAVDWPAALQQR	28.61	1452.78	13	0.7	485.271	3	58.11	0	54214	25422
MAB16	KAAVDWPAALQQR	19.52	1452.78	13	3.6	485.272	3	59.94	12100000	17646	26079
MAB16	IGAELVK	28.37	728.443	7	0	365.231	2	32.32	5720000	8061	13113	A0A1U2MVF0:A0A0U1AZN5:A0A1X1VL92:A0A1A2TDE2:A0A1X0FX52
MAB16	SVYLLDGLR	28.25	1034.58	9	0.1	518.298	2	95.56	7690000	30605	42606	A0A1N4W8J9:A0A829Q626:A0A0U0X8Q1:B1MEL3:A0A829QNZ7:A0A829PI00:A0A1N5TAI0:A0A829I098:A0A1N6BE83:A0A0U0ZTL2:X8DFZ0:R4U5J7:A0A1U1YJD2:A0A829MA98
MAB16	DYLVVTR	28.23	864.471	7	3.4	433.246	2	54.54	0	53515	23766
MAB16	ALPAPEYAAAGYR	28.21	1348.68	13	10.6	450.573	3	49.43	212000	13918	21384
MAB16	ALVAGMPK	28.17	785.447	8	-8.1	393.729	2	20.05	259000	3335	7348
MAB16	AAVSVPVLR	27.99	910.56	9	3.1	456.291	2	62.58	110000	18565	27419
MAB16	NVFIAVK	27.98	789.475	7	-6	395.744	2	46.82	5770000	12894	20254
MAB16	NVFIAVK	19.74	789.475	7	-6.9	395.744	2	47.77	6260000	13238	21001
MAB16	NVFIAVK	18.92	789.475	7	-4.5	395.745	2	66.99	0	56027	29559
MAB16	NVFIAVK	18.71	789.475	7	-6	395.744	2	46.82	5770000	12895	20270
MAB16	NVFIAVK	18.54	789.475	7	-8.5	395.743	2	51.67	18300000	14771	21001
MAB16	NVFIAVK	17.92	789.475	7	-8.5	395.743	2	51.67	18300000	14787	23559
MAB16	NVFIAVK	17.85	789.475	7	-6.3	395.744	2	64.53	337000	19328	28443
MAB16	NVFIAVK	17.21	789.475	7	-8.5	395.743	2	51.67	18300000	14770	20982
MAB16	NVFIAVK	16.95	789.475	7	-6.9	395.744	2	47.77	6260000	13237	20982
MAB16	NVFIAVK	16.56	789.475	7	-6.9	395.744	2	47.77	6260000	13236	20762
MAB16	NVFIAVK	15.57	789.475	7	-8.1	395.743	2	79.03	1260000	24496	35083
MAB16	NVFIAVK	15.46	789.475	7	-8.5	395.743	2	51.67	18300000	14791	24156
MAB16	NVFIAVK	15.24	789.475	7	-8.5	395.743	2	51.67	18300000	14772	21247
MAB16	LGTAIQK	27.98	729.438	7	2.8	365.729	2	16.74	512000	1902	5780	A0A0J6ZIR5:A0A132SJ22:A0A375YGT0:A0A2S7NIP6:A0A1R0V9B8
MAB16	TLVPLDVDTIVESVR	27.9	1654.91	15	6.4	552.651	3	64.72	13100000	19404	28307
MAB16	TLVPLDVDTIVESVR	27.87	1654.91	15	9.7	552.653	3	66.99	946000	20042	29582
MAB16	TLVPLDVDTIVESVR	27.49	1654.91	15	5.8	552.651	3	67.11	804000	20056	29582
MAB16	TLVPLDVDTIVESVR	26.6	1654.91	15	10.1	552.653	3	61.71	7300000	18177	27987
MAB16	TLVPLDVDTIVESVR	24	1654.91	15	10.1	552.653	3	61.71	7300000	18175	27359
MAB16	TLVPLDVDTIVESVR	23.74	1654.91	15	12.6	552.655	3	60.06	4660000	17667	27359
MAB16	TLVPLDVDTIVESVR	21.68	1654.91	15	5.8	552.651	3	67.11	804000	20057	29609
MAB16	TLVPLDVDTIVESVR	20.01	1654.91	15	9.7	552.653	3	66.99	946000	20043	29609
MAB16	TLVPLDVDTLVESVR	27.9	1654.91	15	6.4	552.651	3	64.72	13100000	19404	28307
MAB16	TLVPLDVDTLVESVR	27.87	1654.91	15	9.7	552.653	3	66.99	946000	20042	29582
MAB16	TLVPLDVDTLVESVR	27.49	1654.91	15	5.8	552.651	3	67.11	804000	20056	29582
MAB16	TLVPLDVDTLVESVR	26.6	1654.91	15	10.1	552.653	3	61.71	7300000	18177	27987
MAB16	TLVPLDVDTLVESVR	24	1654.91	15	10.1	552.653	3	61.71	7300000	18175	27359
MAB16	TLVPLDVDTLVESVR	23.74	1654.91	15	12.6	552.655	3	60.06	4660000	17667	27359
MAB16	TLVPLDVDTLVESVR	21.68	1654.91	15	5.8	552.651	3	67.11	804000	20057	29609
MAB16	TLVPLDVDTLVESVR	20.01	1654.91	15	9.7	552.653	3	66.99	946000	20043	29609
MAB16	ATAEGLVVAR	27.83	985.556	10	0.9	493.788	2	40.75	233000	10502	17222
MAB16	LHQLGLSLK	27.75	1007.61	9	1.6	336.88	3	50.39	3800000	14250	21732	B1MG99:R4UF22:X8DHM4:A0A829HR58:A0A829QIV7:A0A829MG03:A0A1T6LVL7:A0A0U0ZJX1:A0A1M9AB89:A0A829Q3M6:A0A1M8YS04:A0A829PUD3:G7CKF6:A0A117ILD7:A0A6H3MBN0:A0A328G972:A0A7U8UM21:A0A8E0A7G4:A0A1A3SR62:A0A0Q9J7B7:A0A1J0UFS0:A0A124EKM6:A0A101BPS9:A0A1A0TEG7:A0A5P8ZKX4:A0A132SBX1:A0A1E3RLD1:A0A1A2W532:A0A1A3TEF8:A0A2M9FFI3:A0A1Y0C9T9:A0A1R0V978:A0A0K0XE41:A0A0U0WGE3:A0A0F4EPC2:A0A7I9XST7:A0A7I9Z9J0:A0A853M4…
MAB16	LHQLGLSLK	26.63	1007.61	9	1.6	336.88	3	50.39	3800000	14251	21976	B1MG99:R4UF22:X8DHM4:A0A829HR58:A0A829QIV7:A0A829MG03:A0A1T6LVL7:A0A0U0ZJX1:A0A1M9AB89:A0A829Q3M6:A0A1M8YS04:A0A829PUD3:G7CKF6:A0A117ILD7:A0A6H3MBN0:A0A328G972:A0A7U8UM21:A0A8E0A7G4:A0A1A3SR62:A0A0Q9J7B7:A0A1J0UFS0:A0A124EKM6:A0A101BPS9:A0A1A0TEG7:A0A5P8ZKX4:A0A132SBX1:A0A1E3RLD1:A0A1A2W532:A0A1A3TEF8:A0A2M9FFI3:A0A1Y0C9T9:A0A1R0V978:A0A0K0XE41:A0A0U0WGE3:A0A0F4EPC2:A0A7I9XST7:A0A7I9Z9J0:A0A853M4…
MAB16	LHQLGLSLK	24.77	1007.61	9	3	504.817	2	50.39	1810000	14243	21736	B1MG99:R4UF22:X8DHM4:A0A829HR58:A0A829QIV7:A0A829MG03:A0A1T6LVL7:A0A0U0ZJX1:A0A1M9AB89:A0A829Q3M6:A0A1M8YS04:A0A829PUD3:G7CKF6:A0A117ILD7:A0A6H3MBN0:A0A328G972:A0A7U8UM21:A0A8E0A7G4:A0A1A3SR62:A0A0Q9J7B7:A0A1J0UFS0:A0A124EKM6:A0A101BPS9:A0A1A0TEG7:A0A5P8ZKX4:A0A132SBX1:A0A1E3RLD1:A0A1A2W532:A0A1A3TEF8:A0A2M9FFI3:A0A1Y0C9T9:A0A1R0V978:A0A0K0XE41:A0A0U0WGE3:A0A0F4EPC2:A0A7I9XST7:A0A7I9Z9J0:A0A853M4…
MAB16	ALEIQAPSVVQR	27.74	1309.74	12	3.7	655.88	2	75.91	482000	23220	33738	A0A1X1RTK8:A0A7I9XZ82
MAB16	ALELQAPSVVQR	27.74	1309.74	12	3.7	655.88	2	75.91	482000	23220	33738	A0A1N3TGI0:A0A418LCT5:A0A1N0Z6U7:B1MLW0:A0A829QC66:A0A829Q9R9:X8DRW0:A0A829MEJ0:A0A829HW62:R4UPL6:A0A1T6N302:A0A0U0ZMV7:A0A8B3D4F9:A0A829PMW3:A0A1X2BIV8:A0A7Z7NB75:X8F3U5:A0PUK2:B2HQK4:A0A1B4Y6M2:A0A124BUW3
MAB16	ITQTVDEYR	27.58	1123.55	9	1.6	562.786	2	31.2	0	48303	12640
MAB16	LAYQAYEK	27.54	984.492	8	2.8	493.257	2	36.82	0	49657	15365
MAB16	EHTEPDHK	27.48	991.436	8	-4.7	496.725	2	19.86	0	46259	7299
MAB16	EHTEPDHK	25.34	991.436	8	-6.6	496.724	2	19.03	74900000	2864	7042
MAB16	EHTEPDHK	16.88	991.436	8	-3.1	496.726	2	20.45	0	46352	7586
MAB16	SAYLDLLR	27.38	949.523	8	3.3	475.773	2	91.41	272000	28862	40829
MAB16	VLVELGNMK	27.38	1001.56	9	0.7	501.789	2	67.88	2370000	20218	29947	A0A829Q672:A0A829QNH5:A0A899QSW3:A0A899VBX1:A0A829M8R6:A0A829PM50:A0A0U0ZUC8:A0A1N6B7K2:A0A1U0UAS4:X8DYU2:B1MFL7:A0A418LHZ8:R4U5V8:A0A829I0F6:A0A1M9PN36
MAB16	AAGVFIHK	27.35	841.481	8	2.3	421.751	2	21.07	969000	3864	7838
MAB16	AEAAAALAFAAAETR	27.34	1432.73	15	-9.7	717.369	2	108.45	38100000	35491	49041
MAB16	ASGVQIPGGIIEHQR	27.3	1560.84	15	2.3	521.29	3	63.2	482000	18831	27768
MAB16	ALVELLK	27.21	784.506	7	0.9	393.262	2	72.97	55300000	22284	32432
MAB16	ALVELLK	24.36	784.506	7	-1.8	393.261	2	87.05	0	60242	38874
MAB16	ALVELLK	23.54	784.506	7	-0.5	393.262	2	110.77	1560000	37124	50448
MAB16	ALVELLK	23.44	784.506	7	0.9	393.262	2	72.97	55300000	22283	32194
MAB16	ALVELLK	21.66	784.506	7	1.5	393.262	2	73.68	0	57372	32670
MAB16	ALVEILK	27.21	784.506	7	0.9	393.262	2	72.97	55300000	22284	32432
MAB16	ALVEILK	24.36	784.506	7	-1.8	393.261	2	87.05	0	60242	38874
MAB16	ALVEILK	23.54	784.506	7	-0.5	393.262	2	110.77	1560000	37124	50448
MAB16	ALVEILK	23.44	784.506	7	0.9	393.262	2	72.97	55300000	22283	32194
[truncated: 64,251 more rows]

## Sheet: Dataset EV1D
Dataset EV1D: PEAKS Output for M. kansasii Samples
[truncated: 6,281 more rows]

## Sheet: Dataset EV1E
Dataset EV1E: PEAKS Output for M. avium Samples
[truncated: 10,142 more rows]

[truncated: 1 more sheets: Dataset EV1F]
