# Supplementary material for: Precise mycobacterial species and subspecies identification using the PEP-TORCH peptidome algorithm
Source: EMBO Mol Med. 2025 Mar 4;17(4):841–61. doi: 10.1038/s44321-025-00207-5 (PMC11982334; doi:10.1038/s44321-025-00207-5)
Supplement: Supplementary file 4 — Dataset EV2 [file 44321_2025_207_MOESM4_ESM.xlsx]

## Sheet: Legends
Dataset EV2A: Summary of the Peptide Combination for Each Sample in M.tuberculosis Species
Dataset EV2B: Summary of the Peptide Combination for Each Sample in M.abscessus Species
Dataset EV2C: Summary of the Peptide Combination for Each Sample in M.kansasii Species
Dataset EV2D: Summary of the Peptide Combination for Each Sample in M.avium Species
Dataset EV2E: Summary of the Peptide Combination for Each Sample in M.intracellulare Species
Dataset EV2F: Summary of the Peptide Combination for Each Sample in M.tuberculosis Subspecies/Strains
Dataset EV2G: Summary of the Peptide Combination for Each Sample in M.abscessus Subspecies/Strains

## Sheet: Dataset EV2A
Dataset EV2A: Summary of the Peptide Combination for Each Sample in M.tuberculosis Species
Sample ID	taxon	Unique Combination	2-peptide combination	3-peptide combination
MTB1	Mycobacterium tuberculosis	2	27	121
MTB3	Mycobacterium sp. 852013-51886_SCH5428379	1	0	0
MTB3	Mycobacterium sp. ACS1612	1	0	0
MTB3	Mycobacterium tuberculosis	1	6	9
MTB2	Mycobacterium tuberculosis	7	273	5201
MTB4	Mycobacterium saskatchewanense	1	0	0
MTB4	Mycobacterium sp. TKK-01-0059	0	1	0
MTB4	Mycobacterium tuberculosis	2	17	58
MTB5	Mycobacterium.tuberculosis_orygis	2	6	4
MTB6	Mycobacterium tuberculosis	1	9	30
MTB23	Mycobacterium marinum	1	13	78
MTB23	Mycobacterium tuberculosis	3	125	2410
MTB24	Mycobacterium marinum	0	14	189
MTB24	Mycobacterium tuberculosis	5	517	22125
MTB19	Mycobacterium marinum	1	4	6
MTB19	Mycobacterium tuberculosis	0	3	17
MTB7	Mycobacterium tuberculosis	1	43	544
MTB25	Mycobacterium avium	0	3	30
MTB25	Mycobacterium malmoense	1	12	66
MTB25	Mycobacterium tuberculosis	2	113	2398
MTB8	Mycobacterium tuberculosis	1	17	74
MTB26	Mycobacterium kansasii	0	5	110
MTB26	Mycobacterium simiae	0	5	110
MTB26	Mycobacterium tuberculosis	4	288	8619
MTB9	Mycobacterium tuberculosis	2	24	111
MTB20	Mycobacterium marinum	1	4	6
MTB20	Mycobacterium tuberculosis	0	3	14
MTB10	Mycobacterium tuberculosis	0	18	355
MTB11	Mycobacterium tuberculosis	0	4	73
MTB12	Mycobacterium tuberculosis	0	18	556
MTB13	Mycobacterium tuberculosis	1	9	25
MTB21	Mycobacterium marinum	1	4	6
MTB21	Mycobacterium tuberculosis	0	5	30
MTB14	Mycobacterium tuberculosis	2	28	148
MTB15	Mycobacterium tuberculosis	0	3	18
MTB16	Mycobacterium tuberculosis	1	33	332
MTB22	Mycobacterium nebraskense	1	1	0
MTB22	Mycobacterium tuberculosis	2	36	206
MTB17	Mycobacterium tuberculosis	1	26	319
MTB18	Mycobacterium tuberculosis	1	10	34

## Sheet: Dataset EV2B
Dataset EV2B: Summary of the Peptide Combination for Each Sample in M.abscessus Species
Sample ID	taxon	Unique Combination	2-peptide combination	3-peptide combination
MAB19	Mycobacteroides abscessus	4	191	3404
MAB19	Mycobacteroides chelonae	0	16	200
MAB18	Mycobacteroides abscessus	2	9	16
MAB17	Mycobacteroides abscessus	3	28	80
MAB13	Mycobacteroides abscessus	8	294	4574
MAB14	Mycobacteroides abscessus	1	4	6
MAB5	Mycobacteroides abscessus	7	453	11885
MAB5	Mycobacteroides chelonae	0	2	57
MAB5	Mycobacteroides franklinii	0	1	47
MAB5	Mycobacteroides immunogenum	0	7	216
MAB5	Mycobacteroides saopaulense	0	3	81
MAB4	Mycobacteroides abscessus	3	61	460
MAB1	Mycobacterium paragordonae	0	1	2
MAB1	Mycobacterium sp. JS623	0	1	2
MAB1	Mycobacteroides abscessus	7	209	2865
MAB3	Mycobacterium europaeum	0	0	2
MAB3	Mycobacterium paragordonae	1	9	36
MAB3	Mycobacterium vulneris	0	0	4
MAB3	Mycobacteroides abscessus	13	883	27738
MAB3	Mycobacteroides chelonae	0	0	7
MAB3	Mycobacteroides franklinii	0	5	183
MAB3	Mycobacteroides saopaulense	0	3	121
MAB6	Mycobacteroides abscessus	12	684	17244
MAB16	Mycobacteroides.abscessus	31	4903	0
MAB8	Mycobacteroides abscessus	9	330	4587
MAB15	Mycobacteroides abscessus	1	3	3
MAB2	Mycobacteroides abscessus	2	5	4
MAB9	Mycobacteroides abscessus	1	12	48
MAB20	Mycobacteroides abscessus	3	33	138
MAB12	Mycobacteroides abscessus	1	13	42
MAB11	Mycobacterium tuberculosis	1	5	10
MAB11	Mycobacteroides abscessus	5	152	1964
MAB10	Mycobacteroides.abscessus	21	2274	0
MAB7	Mycobacteroides.abscessus	32	5831	0
MAB21	Mycobacteroides.abscessus	14	2400	134274
MAB22	Mycobacteroides.abscessus	7	533	35784
MAB23	Mycobacteroides.abscessus	6	539	30030
MAB24	Mycobacteroides.abscessus	5	137	7392
MAB26	Mycobacteroides.abscessus	23	4922	259392
MAB27	Mycobacteroides.abscessus	41	12619	602994
MAB28	Mycobacteroides.abscessus	2	62	4914
MAB29	Mycobacteroides.abscessus	18	2475	126630
MAB30	Mycobacteroides.abscessus	24	4872	228060

## Sheet: Dataset EV2C
Dataset EV2C: Summary of the Peptide Combination for Each Sample in M.kansasii Species
Sample ID	taxon	Unique Combination	2-peptide combination	3-peptide combination
MKA4	Mycobacterium kansasii	0	3	10
MKA4	Mycobacterium paragordonae	1	1	0
MKA2	Mycobacterium intermedium	0	2	3
MKA2	Mycobacterium kansasii	0	16	103
MKA2	Mycobacterium tuberculosis	1	5	10
MKA5	Mycobacterium kansasii	0	12	66
MKA5	Mycobacterium paragordonae	1	2	1
MKA3	Mycobacterium kansasii	0	12	78
MKA1	Mycobacterium innocens	0	1	4
MKA1	Mycobacterium kansasii	1	15	59
MKA1	Mycobacterium riyadhense	0	1	4
MKA6	Mycobacterium europaeum	1	1	0
MKA6	Mycobacterium kansasii	0	1	2
MKA7	Mycobacterium innocens	0	1	4
MKA7	Mycobacterium kansasii	1	14	55
MKA7	Mycobacterium riyadhense	0	2	9
MKA7	Mycobacteroides chelonae	0	1	0

## Sheet: Dataset EV2D
Dataset EV2D: Summary of the Peptide Combination for Each Sample in M.avium Species
Sample ID	taxon	Unique Combination	2-peptide combination	3-peptide combination
MAV1	Mycobacterium avium	0	3	27
MAV1	Mycobacterium interjectum	0	0	1
MAV1	Mycobacterium malmoense	0	3	10
MAV1	Mycobacterium marseillense	0	1	3
MAV1	Mycobacterium paraense	0	0	1
MAV1	Mycobacterium paraffinicum	0	0	2
MAV1	Mycobacterium sherrisii	0	0	6
MAV1	Mycobacterium vulneris	0	0	8
MAV2	Mycobacterium avium	0	5	83
MAV2	Mycobacterium nebraskense	2	15	49
MAV2	Mycobacterium parmense	0	5	20
MAV2	Mycobacterium sp. avium	1	17	136
MAV3	Mycobacterium.avium	1	3	3
Co-inf 1	Mycobacterium kansasii	1	20	119
Co-inf 1	Mycobacterium lacus	0	0	2
Co-inf 1	Mycobacterium malmoense	0	8	78
Co-inf 1	Mycobacterium riyadhense	0	0	1
Co-inf 1	Mycobacterium sherrisii	0	1	5
Co-inf 1	Mycobacterium simiae	0	10	85
Co-inf 1	Mycobacterium sp. TKK-01-0059	1	45	994
MAV4	Mycobacterium.avium	0	1	0
MAV5	Mycobacterium.avium	3	15	20
MAV6	Mycobacterium.avium	3	27	84
MAV7	Mycobacterium.avium	1	3	1

## Sheet: Dataset EV2E
Dataset EV2E: Summary of the Peptide Combination for Each Sample in M.intracellulare Species
Sample ID	taxon	Unique Combination	2-peptide combination	3-peptide combination
MINT1	Mycobacterium intracellulare subsp. chimaera	2	43	441
MINT2	Mycobacterium intracellulare subsp. chimaera	0	0	24
MINT4	Mycobacterium tuberculosis	1	0	0
MINT3	Mycobacterium tuberculosis	1	0	0
MINT5	Mycobacterium intracellulare subsp. chimaera	2	26	74

## Sheet: Dataset EV2F
Dataset EV2F: Summary of the Peptide Combination for Each Sample in M.tuberculosis Subspecies/Strains
Sample ID	taxon	Unique	2-peptide combination	3-peptide combination
MTB1	Mycobacterium.tuberculosis.variant.bovis	0	40	1824
MTB3	Mycobacterium.tuberculosis.H37Ra	0	0	4
MTB3	Mycobacterium.tuberculosis.H37Rv	0	0	2
MTB3	Mycobacterium.tuberculosis.variant.africanum	1	36	634
MTB3	Mycobacterium.tuberculosis.variant.bovis	1	6	15
MTB3	Mycobacterium.tuberculosis.variant.bovis.AF2122.97	0	2	85
MTB3	Mycobacterium.tuberculosis.variant.bovis.BCG	0	0	6
MTB3	Mycobacterium.tuberculosis.variant.pinnipedii	0	4	266
MTB2	Mycobacterium.tuberculosis.variant.bovis	0	6	213
MTB4	Mycobacterium.tuberculosis.variant.africanum	0	4	154
MTB4	Mycobacterium.tuberculosis.variant.bovis.BCG	0	1	37
MTB5	Mycobacterium.tuberculosis.variant.bovis.BCG	0	6	261
MTB6	Mycobacterium.tuberculosis.variant.africanum	1	4	6
MTB23	Mycobacterium.tuberculosis.CDC1551	1	74	2701
MTB24	Mycobacterium.tuberculosis.CDC1551	1	74	5027
MTB26	Mycobacterium.tuberculosis.H37Rv	0	0	8
MTB26	Mycobacterium.tuberculosis.variant.africanum	1	82	3321
MTB26	Mycobacterium.tuberculosis.variant.bovis	1	33	528
MTB19	Mycobacterium tuberculosis variant africanum	1	6	0
MTB7	Mycobacterium tuberculosis variant africanum	1	21	0
MTB25	Mycobacterium tuberculosis variant africanum	1	33	0
MTB9	Mycobacterium tuberculosis variant africanum	2	9	0
MTB12	Mycobacterium tuberculosis variant africanum	1	45	0
MTB21	Mycobacterium tuberculosis variant africanum	1	9	0
MTB14	Mycobacterium tuberculosis str. Erdman = ATCC 35801	1	11	55
MTB15	Mycobacterium tuberculosis variant africanum	1	5	0
MTB16	Mycobacterium tuberculosis variant africanum	1	21	0
MTB22	Mycobacterium tuberculosis variant africanum	1	14	0

## Sheet: Dataset EV2G
Dataset EV2G: Summary of the Peptide Combination for Each Sample in M.abscessus Subspecies/Strains
Sample ID	taxon	Unique Combination	2-peptide combination
MAB19	Mycobacteroides abscessus subsp. abscessus	1	58
MAB19	Mycobacteroides abscessus subsp. bolletii	0	1
MAB19	Mycobacteroides abscessus subsp. bolletii 50594	0	1
MAB16	Mycobacteroides abscessus subsp. abscessus	6	2016
MAB16	Mycobacteroides abscessus subsp. bolletii	0	120
MAB16	Mycobacteroides abscessus subsp. bolletii 1513	0	15
MAB16	Mycobacteroides abscessus subsp. bolletii 50594	0	52
MAB16	Mycobacteroides abscessus subsp. massiliense	1	298
MAB18	Mycobacteroides abscessus subsp. abscessus	0	2
MAB18	Mycobacteroides abscessus subsp. massiliense	1	9
MAB17	Mycobacteroides abscessus subsp. abscessus	2	92
MAB17	Mycobacteroides abscessus subsp. bolletii	0	2
MAB17	Mycobacteroides abscessus subsp. bolletii 1513	0	8
MAB17	Mycobacteroides abscessus subsp. bolletii 50594	0	25
MAB17	Mycobacteroides abscessus subsp. massiliense	1	50
MAB13	Mycobacteroides abscessus subsp. abscessus	2	128
MAB13	Mycobacteroides abscessus subsp. massiliense	1	56
MAB14	Mycobacteroides abscessus subsp. abscessus	1	15
MAB5	Mycobacteroides abscessus subsp. bolletii	0	2
MAB5	Mycobacteroides abscessus subsp. bolletii 50594	0	2
MAB5	Mycobacteroides abscessus subsp. massiliense	0	5
MAB1	Mycobacteroides abscessus subsp. abscessus	2	92
MAB1	Mycobacteroides abscessus subsp. bolletii	0	2
MAB1	Mycobacteroides abscessus subsp. bolletii 50594	1	48
MAB1	Mycobacteroides abscessus subsp. massiliense	2	85
MAB10	Mycobacteroides abscessus subsp. abscessus	2	561
MAB10	Mycobacteroides abscessus subsp. bolletii	1	292
MAB10	Mycobacteroides abscessus subsp. bolletii 1513	0	7
MAB10	Mycobacteroides abscessus subsp. bolletii 50594	0	6
MAB10	Mycobacteroides abscessus subsp. massiliense	0	2
MAB3	Mycobacteroides abscessus subsp. abscessus	0	4
MAB3	Mycobacteroides abscessus subsp. bolletii	0	4
MAB3	Mycobacteroides abscessus subsp. bolletii 50594	0	3
MAB3	Mycobacteroides abscessus subsp. massiliense	1	88
MAB6	Mycobacteroides abscessus subsp. abscessus	2	55
MAB12	Mycobacteroides abscessus subsp. bolletii	0	5
MAB12	Mycobacteroides abscessus subsp. bolletii 50594	2	33
MAB11	Mycobacteroides abscessus subsp. bolletii	0	3
MAB8	Mycobacteroides abscessus subsp. abscessus	3	157
MAB8	Mycobacteroides abscessus subsp. bolletii	1	51
MAB8	Mycobacteroides abscessus subsp. bolletii 1513	0	6
MAB8	Mycobacteroides abscessus subsp. bolletii 50594	0	7
MAB15	Mycobacteroides abscessus subsp. abscessus	2	28
MAB2	Mycobacteroides abscessus subsp. massiliense	1	16
MAB9	Mycobacteroides abscessus subsp. abscessus	2	34
MAB9	Mycobacteroides abscessus subsp. bolletii	0	6
MAB9	Mycobacteroides abscessus subsp. bolletii 50594	0	2
MAB4	Mycobacteroides abscessus subsp. massiliense	7	379
MAB7	Mycobacteroides abscessus subsp. abscessus	5	1334
MAB7	Mycobacteroides abscessus subsp. bolletii	1	377
MAB7	Mycobacteroides abscessus subsp. bolletii 1513	0	11
MAB7	Mycobacteroides abscessus subsp. massiliense	1	213
MAB21	Mycobacteroides abscessus subsp. abscessus	4	542
MAB21	Mycobacteroides abscessus subsp. bolletii	3	369
MAB21	Mycobacteroides abscessus subsp. massiliense	1	118
MAB22	Mycobacteroides abscessus subsp. abscessus	2	139
MAB22	Mycobacteroides abscessus subsp. massiliense	1	59
MAB24	Mycobacteroides abscessus subsp. abscessus	0	1
MAB24	Mycobacteroides abscessus subsp. bolletii	1	27
MAB25	Mycobacteroides abscessus subsp. abscessus	2	141
MAB26	Mycobacteroides abscessus subsp. abscessus	2	411
MAB26	Mycobacteroides abscessus subsp. bolletii	1	166
MAB26	Mycobacteroides abscessus subsp. massiliense	1	161
MAB27	Mycobacteroides abscessus subsp. abscessus	4	1170
MAB27	Mycobacteroides abscessus subsp. massiliense	1	255
MAB29	Mycobacteroides abscessus subsp. abscessus	3	393
MAB30	Mycobacteroides abscessus subsp. abscessus	2	375
MAB30	Mycobacteroides abscessus subsp. bolletii	1	162
