# Supplementary material for: Precise mycobacterial species and subspecies identification using the PEP-TORCH peptidome algorithm
Source: EMBO Mol Med. 2025 Mar 4;17(4):841–61. doi: 10.1038/s44321-025-00207-5 (PMC11982334; doi:10.1038/s44321-025-00207-5)
Supplement: Supplementary file 5 — Dataset EV3 [file 44321_2025_207_MOESM5_ESM.xlsx]

## Sheet: Legends
Dataset EV3A: PEP-TORCH Scores for M.abscessus Samples for Species Identification
Dataset EV3B: PEP-TORCH Scores for M.abscessus Samples for Subspecies Identification
Dataset EV3C: PEP-TORCH Scores for M.avium Samples for Species Identification
Dataset EV3D: PEP-TORCH Scores for M.avium Samples for Subspecies Identification
Dataset EV3E: PEP-TORCH Scores for M.intracellulare Samples for Species Identification
Dataset EV3F: PEP-TORCH Scores for M.intracellulare Samples for Subspecies Identification
Dataset EV3G: PEP-TORCH Scores for M.kansasii Samples for Subspecies Identification
Dataset EV3H: PEP-TORCH Scores for Co-infected Sample for Species Identification
Dataset EV3I: PEP-TORCH Scores for Other Species Samples Identification
Dataset EV3J: PEP-TORCH Scores for M.tuberculosis Samples for Species Identification
Dataset EV3K: PEP-TORCH Scores for M.tuberculosis Samples for Subspecies/Strains Identification

## Sheet: Dataset EV3A
Dataset EV3A: PEP-TORCH Scores for M.abscessus Samples for Species Identification
Sample ID	taxon	comb	total_comb	score
MAB1	Mycobacteroides abscessus	3081	3081	100
MAB10	Mycobacteroides abscessus	104	104	100
MAB11	Mycobacteroides abscessus	2121	2137	99.2513
MAB11	Mycobacteroides tuberculosis	16	2137	0.748713
MAB12	Mycobacteroides abscessus	56	56	100
MAB13	Mycobacteroides abscessus	4876	4876	100
MAB14	Mycobacteroides abscessus	11	11	100
MAB15	Mycobacteroides abscessus	7	7	100
MAB16	Mycobacteroides abscessus	155	155	100
MAB17	Mycobacteroides abscessus	111	111	100
MAB18	Mycobacteroides abscessus	28	28	100
MAB19	Mycobacteroides abscessus	3599	3815	94.3381
MAB19	Mycobacteroides chelonae	216	3815	5.66186
MAB2	Mycobacteroides abscessus	12	12	100
MAB20	Mycobacteroides abscessus	174	174	100
MAB3	Mycobacteroides abscessus	28634	28953	98.8982
MAB3	Mycobacteroides saopaulense	124	28953	0.42828
MAB3	Mycobacteroides franklinii	188	28953	0.649328
MAB3	Mycobacteroides chelonae	7	28953	0.0241771
MAB4	Mycobacteroides abscessus	524	524	100
MAB5	Mycobacteroides abscessus	12345	12759	96.7552
MAB5	Mycobacteroides chelonae	59	12759	0.462419
MAB5	Mycobacteroides immunogenum	223	12759	1.74779
MAB5	Mycobacteroides saopaulense	84	12759	0.658359
MAB5	Mycobacteroides franklinii	48	12759	0.376205
MAB6	Mycobacteroides abscessus	17941	17941	100
MAB7	Mycobacteroides abscessus	182	182	100
MAB8	Mycobacteroides abscessus	4926	4926	100
MAB9	Mycobacteroides abscessus	61	61	100
MAB21	Mycobacteroides abscessus	110914	110914	100
MAB22	Mycobacteroides abscessus	15100	15100	100
MAB23	Mycobacteroides abscessus	2032	2032	100
MAB24	Mycobacteroides abscessus	19401	19401	100
MAB25	Mycobacteroides abscessus	335340	335340	100
MAB26	Mycobacteroides abscessus	1319658	1319658	100
MAB27	Mycobacteroides abscessus	664	664	100
MAB28	Mycobacteroides abscessus	124641	124641	100
MAB29	Mycobacteroides abscessus	298800	298800	100
MAB30	Mycobacteroides abscessus	11165	11165	100

## Sheet: Dataset EV3B
Dataset EV3B: PEP-TORCH Scores for M.abscessus Samples for Subspecies Identification
Sample ID	taxon	comb	total_comb	score
MAB1	Mycobacteroides abscessus subsp. abscessus	145	232	62.5
MAB1	Mycobacteroides abscessus subsp. massiliense	87	232	37.5
MAB10	Mycobacteroides abscessus subsp. abscessus	869	871	99.7704
MAB10	Mycobacteroides abscessus subsp. massiliense	2	871	0.229621
MAB11	Mycobacteroides abscessus subsp. abscessus	3	3	100
MAB12	Mycobacteroides abscessus subsp. abscessus	2	2	100
MAB13	Mycobacteroides abscessus subsp. abscessus	51	51	100
MAB14	Mycobacteroides abscessus subsp. abscessus	16	16	100
MAB15	Mycobacteroides abscessus subsp. abscessus	30	30	100
MAB16	Mycobacteroides abscessus subsp. abscessus	2209	2508	88.0781
MAB16	Mycobacteroides abscessus subsp. massiliense	299	2508	11.9219
MAB17	Mycobacteroides abscessus subsp. abscessus	129	180	71.6667
MAB17	Mycobacteroides abscessus subsp. massiliense	51	180	28.3333
MAB18	Mycobacteroides abscessus subsp. massiliense	10	12	83.3333
MAB18	Mycobacteroides abscessus subsp. abscessus	2	12	16.6667
MAB19	Mycobacteroides abscessus subsp. abscessus	61	61	100
MAB2	Mycobacteroides abscessus subsp. massiliense	17	17	100
MAB3	Mycobacteroides abscessus subsp. massiliense	89	89	100
MAB4	Mycobacteroides abscessus subsp. massiliense	386	386	100
MAB5	Mycobacteroides abscessus subsp. massiliense	5	5	100
MAB6	Mycobacteroides abscessus subsp. abscessus	57	57	100
MAB7	Mycobacteroides abscessus subsp. abscessus	1354	1354	100
MAB8	Mycobacteroides abscessus subsp. abscessus	52	52	100
MAB9	Mycobacteroides abscessus subsp. abscessus	44	44	100
MAB21	Mycobacteroides abscessus subsp. bolletii	59496	66518	89.44
MAB21	Mycobacteroides abscessus subsp. massiliense	7022	66518	10.56
MAB22	Mycobacteroides abscessus subsp. abscessus	4832	6603	73.18
MAB22	Mycobacteroides abscessus subsp. massiliense	1771	6603	26.82
MAB24	Mycobacteroides abscessus subsp. abscessus	29	29	100
MAB25	Mycobacteroides abscessus subsp. abscessus	143	143	100
MAB26	Mycobacteroides abscessus subsp. abscessus	580	742	78.17
MAB26	Mycobacteroides abscessus subsp. massiliense	162	742	21.83
MAB27	Mycobacteroides abscessus subsp. abscessus	169400	202041	83.84
MAB27	Mycobacteroides abscessus subsp. massiliense	32641	202041	16.16
MAB28	Mycobacteroides abscessus subsp. abscessus	40	40	100
MAB29	Mycobacteroides abscessus subsp. abscessus	396	396	100
MAB30	Mycobacteroides abscessus subsp. abscessus	540	540	100

## Sheet: Dataset EV3C
Dataset EV3C: PEP-TORCH Scores for M.avium Samples for Species Identification
Sample ID	taxon	comb	total_comb	score
MAV1	Mycobacterium avium	30	42	71.4286
MAV1	Mycobacterium vulneris	8	42	19.0476
MAV1	Mycobacterium marseillense	4	42	9.52381
MAV2	Mycobacterium avium	242	242	100
MAV3	Mycobacterium avium	7	7	100
MAV4	Mycobacterium avium	1	1	100
MAV5	Mycobacterium avium	36	36	100
MAV6	Mycobacterium avium	104	104	100
MAV7	Mycobacterium avium	5	5	100

## Sheet: Dataset EVD
Dataset EV3D: PEP-TORCH Scores for M.avium Samples for Subspecies Identification
Sample ID	taxon	comb	total_comb	score
MAV1	Mycobacterium avium subsp. hominissuis	2624	2624	100
MAV2	Mycobacterium avium subsp. hominissuis	2324	2324	100
MAV3	Mycobacterium avium subsp. hominissuis	14	14	100
MAV4	Mycobacterium avium subsp. hominissuis	7	7	100
MAV5	Mycobacterium avium subsp. hominissuis	41	41	100
MAV6	Mycobacterium avium subsp. hominissuis	92	92	100
MAV7	Mycobacterium avium subsp. hominissuis	295	295	100

## Sheet: Dataset EV3E
Dataset EV3E: PEP-TORCH Scores for M.intracellulare Samples for Species Identification
Sample ID	taxon	comb	total_comb	score
MINT1	Mycobacterium intracellulare	1	1	100
MINT2	Mycobacterium intracellulare	24	24	100
MINT3	Mycobacterium intracellulare	486	486	100
MINT4	Mycobacterium intracellulare	1	1	100
MINT5	Mycobacterium intracellulare	102	102	100

## Sheet: Dataset EV3F
Dataset EV3F: PEP-TORCH Scores for M.intracellulare Samples for Subspecies Identification
Sample ID	taxon	comb	total_comb	score
MINT2	Mycobacterium intracellulare subsp. chimaera	2951	2951	100
MINT3	Mycobacterium intracellulare subsp. chimaera	2130	2130	100
MINT5	Mycobacterium intracellulare subsp. chimaera	129	129	100

## Sheet: Dataset EV3G
Dataset EV3G: PEP-TORCH Scores for M.kansasii Samples for Subspecies Identification
Sample ID	taxon	comb	total	score
MKA1	Mycobacterium kansasii	75	80	93.75
MKA1	Mycobacterium innocens	5	80	6.25
MKA7	Mycobacterium kansasii	70	75	93.3333
MKA7	Mycobacterium innocens	5	75	6.66667
MKA2	Mycobacterium kansasii	119	119	100
MKA4	Mycobacterium kansasii	13	13	100
MKA5	Mycobacterium kansasii	78	78	100
MKA6	Mycobacterium kansasii	3	3	100
MKA3	Mycobacterium kansasii	90	90	100

## Sheet: Dataset EV3H
Dataset EV3H: PEP-TORCH Scores for Co-infected Sample for Species Identification
Sample ID	taxon	comb	total_comb	score
Co-inf 1	Mycobacterium kansasii	140	1180	11.8644
Co-inf 1	Mycobacterium sp. avium TKK-01-0059	1040	1180	88.1356

## Sheet: Dataset EV3I
Dataset EV3I: PEP-TORCH Scores for Other Species Samples Identification
Sample ID	taxon	comb	total_comb	score
MSI1	Mycobacterium simiae	6946	6946	100
MFL1	Mycobacterium florentinum	982	1051	93.43
MFL1	Mycobacterium conspicuum	69	1051	6.57
MGO1	Mycobacterium gordonae	54	79	68.35
MGO1	Mycobacterium conspicuum	16	79	20.25
MGO1	Mycobacterium florentinum	9	79	11.39
MMU1	Mycolicibacterium mucogenicum	5094	5840	87.23
MMU1	Mycolicibacterium obuense	261	5840	4.47
MMU1	Mycolicibacterium fortuitum	211	5840	3.61
MMU1	Mycolicibacter heraklionensis	121	5840	2.07
MMU1	Mycolicibacterium goodii	111	5840	1.9
MMU1	Mycolicibacterium smegmatis	42	5840	0.72
MFO1	Mycolicibacterium fortuitum	710	833	85.23
MFO1	Mycolicibacterium peregrinum	123	833	14.77

[truncated: 2 more sheets: Dataset EV3J, Dataset EV3K]
