# Supplementary material for: Precise mycobacterial species and subspecies identification using the PEP-TORCH peptidome algorithm
Source: EMBO Mol Med. 2025 Mar 4;17(4):841–61. doi: 10.1038/s44321-025-00207-5 (PMC11982334; doi:10.1038/s44321-025-00207-5)
Supplement: Supplementary file 6 — Dataset EV4 [file 44321_2025_207_MOESM6_ESM.xlsx]

## Sheet: Legends
Dataset EV4A: PRM Peptide Targets and Sample Results for M.tuberlosis
Dataset EV4B: PRM Peptides in M.tuberculosis Identification with Other Species Matching Results
Dataset EV4C: PRM Peptide Targets and Sample Results for M.abscessus
Dataset EV4D: PRM Peptides in M.Abscessus Identification with Other Species Matching Results
Dataset EV4E: PRM Peptide Targets and Sample Results for M.kansasii
Dataset EV4F: PRM Peptides in M.kansasii Identification with Other Species Matching Results
Dataset EV4G: PRM Peptide Targets and Sample Results for M.avium
Dataset EV4H: PRM Peptides in M.avium Identification with Other Species Matching Results
Dataset EV4I: PRM Peptide Targets and Sample Results for M.intracellulare
Dataset EV4J: PRM Peptides in M.intracellulare Identification with Other Species Matching Results

## Sheet: Dataset EV4A
Dataset EV4A: PRM Peptide Targets and Sample Results for M.tuberlosis
	Sample ID	Peptides Targeted	DDA	PRM
Samples Used in PRM	MTB6	TQIDQVESTAGSLQGQWR	Identified	Identified
		WDATATELNNALQNLAR	Identified	Identified
		LAAAWGGSGSEAYQGVQQK	Identified	Identified
		QKLDEISTNIR	Identified	Identified
	MTB23	TQIDQVESTAGSLQGQWR	Identified	Identified
		WDATATELNNALQNLAR	Not Identified	Identified
		LAAAWGGSGSEAYQGVQQK	Identified	Identified
		QKLDEISTNIR	Identified	Identified
	MTB24	TQIDQVESTAGSLQGQWR	Identified	Identified
		WDATATELNNALQNLAR	Identified	Identified
		LAAAWGGSGSEAYQGVQQK	Identified	Identified
		QKLDEISTNIR	Identified	Identified
	MTB19	TQIDQVESTAGSLQGQWR	Identified	Identified
		WDATATELNNALQNLAR	Not Identified	Identified
		LAAAWGGSGSEAYQGVQQK	Identified	Identified
		QKLDEISTNIR	Identified	Identified
	MTB7	TQIDQVESTAGSLQGQWR	Identified	Identified
		WDATATELNNALQNLAR	Identified	Identified
		LAAAWGGSGSEAYQGVQQK	Identified	Identified
		QKLDEISTNIR	Identified	Identified
	MTB8	TQIDQVESTAGSLQGQWR	Identified	Identified
		WDATATELNNALQNLAR	Not Identified	Identified
		LAAAWGGSGSEAYQGVQQK	Identified	Identified
		QKLDEISTNIR	Identified	Identified
	MTB9	TQIDQVESTAGSLQGQWR	Identified	Identified
		WDATATELNNALQNLAR	Identified	Identified
		LAAAWGGSGSEAYQGVQQK	Identified	Identified
		QKLDEISTNIR	Identified	Identified
	MTB11	TQIDQVESTAGSLQGQWR	Identified	Identified
		WDATATELNNALQNLAR	Not Identified	Identified
		LAAAWGGSGSEAYQGVQQK	Identified	Identified
		QKLDEISTNIR	Identified	Identified
	MTB13	TQIDQVESTAGSLQGQWR	Identified	Identified
		WDATATELNNALQNLAR	Not Identified	Identified
		LAAAWGGSGSEAYQGVQQK	Identified	Identified
		QKLDEISTNIR	Identified	Identified
	MTB21	TQIDQVESTAGSLQGQWR	Identified	Identified
		WDATATELNNALQNLAR	Identified	Identified
		LAAAWGGSGSEAYQGVQQK	Identified	Identified
		QKLDEISTNIR	Identified	Identified
	MTB22	TQIDQVESTAGSLQGQWR	Identified	Identified
		WDATATELNNALQNLAR	Identified	Identified
		LAAAWGGSGSEAYQGVQQK	Identified	Identified
		QKLDEISTNIR	Identified	Identified
	MTB17	TQIDQVESTAGSLQGQWR	Identified	Identified
		WDATATELNNALQNLAR	Not Identified	Identified
		LAAAWGGSGSEAYQGVQQK	Identified	Identified
		QKLDEISTNIR	Identified	Identified
	MTB18	TQIDQVESTAGSLQGQWR	Identified	Identified
		WDATATELNNALQNLAR	Identified	Identified
		LAAAWGGSGSEAYQGVQQK	Identified	Identified
		QKLDEISTNIR	Identified	Identified
	MTB5	TQIDQVESTAGSLQGQWR	Not Identified	Not Identified
		WDATATELNNALQNLAR	Not Identified	Not Identified
		LAAAWGGSGSEAYQGVQQK	Not Identified	Not Identified
		QKLDEISTNIR	Not Identified	Not Identified

## Sheet: Dataset EV4B
Dataset EV4B: PRM Peptides in M.tuberculosis Identification with Other Species Matching Results
Species Complex	Species	TQIDQVESTAGSLQGQWR	WDATATELNNALQNLAR	LAAAWGGSGSEAYQGVQQK	QKLDEISTNIR
M.tuberculosis Complex	M.tuberculosis	+	+	+	+
	M.orygis	+	+	+
	M.canetti	+	+	+
M.simiae Complex	M.simiae		+
M.kansasii Complex	M.attenuatum			+
	M.gastri			+
	M.innocens			+
	M.Ostraviense			+
	M.persicum			+
	M.pseudokansasii			+
	M.kiyosense			+
	M.riyadhense			+
	M.simulans			+
	M. sp. 1423905.2			+
	M.shinjukuense		+	+
	M. ulcerans			+
	M. asiaticum			+

## Sheet: Dataset EV4C
Dataset EV4C: PRM Peptide Targets and Sample Results for M.abscessus
	Sample ID	Peptides Targeted	DDA	PRM
Samples Used in PRM	MAB31	VSMINQVK		Not identified
		GNQGIEYVIPVFQQMVR		Identified
		TYLDGQPAAK		Identified
	MAB32	VSMINQVK		Not identified
		GNQGIEYVIPVFQQMVR		Identified
		TYLDGQPAAK		Identified
	MAB33	VSMINQVK		Identified
		GNQGIEYVIPVFQQMVR		Identified
		TYLDGQPAAK		Identified
	MAB19	VSMINQVK	Identified	Identified
		GNQGIEYVIPVFQQMVR	Identified	Identified
		TYLDGQPAAK	Identified	Identified
	MAB10	VSMINQVK	Not Identified	Identified
		GNQGIEYVIPVFQQMVR	Not Identified	Identified
		TYLDGQPAAK	Not Identified	Identified
	MAB20	VSMINQVK	Identified	Identified
		GNQGIEYVIPVFQQMVR	Identified	Identified
		TYLDGQPAAK	Identified	Identified
	MAB6	VSMINQVK	Identified	Identified
		GNQGIEYVIPVFQQMVR	Identified	Identified
		TYLDGQPAAK	Identified	Identified
	MAB17	VSMINQVK	Not identified	Not identified
		GNQGIEYVIPVFQQMVR	Not identified	Identified
		TYLDGQPAAK	Not identified	Identified
	MAB2	VSMINQVK	Not Identified	Not Identified
		GNQGIEYVIPVFQQMVR	Identified	Identified
		TYLDGQPAAK	Identified	Identified
	MAB21	VSMINQVK	Identified	Identified
		GNQGIEYVIPVFQQMVR	Identified	Identified
		TYLDGQPAAK	Identified	Identified
		AQTSGNPLLTSLLN	Identified	Identified
		LIGEFDTNEAVSHGPVEVK	Identified	Identified
	MAB22	VSMINQVK	Identified	Identified
		GNQGIEYVIPVFQQMVR	Identified	Identified
		TYLDGQPAAK	Identified	Identified
		AQTSGNPLLTSLLN	Identified	Identified
		LIGEFDTNEAVSHGPVEVK	Identified	Identified
	MAB23	VSMINQVK	Identified	Identified
		GNQGIEYVIPVFQQMVR	Identified	Identified
		TYLDGQPAAK	Identified	Identified
		AQTSGNPLLTSLLN	Identified	Identified
		LIGEFDTNEAVSHGPVEVK	Identified	Identified
	MAB24	VSMINQVK	Identified	Identified
		GNQGIEYVIPVFQQMVR	Identified	Identified
		TYLDGQPAAK	Identified	Identified
		AQTSGNPLLTSLLN	Identified	Identified
		LIGEFDTNEAVSHGPVEVK	Identified	Identified
	MAB25	VSMINQVK	Identified	Identified
		GNQGIEYVIPVFQQMVR	Identified	Identified
		TYLDGQPAAK	Identified	Identified
		AQTSGNPLLTSLLN	Identified	Identified
		LIGEFDTNEAVSHGPVEVK	Identified	Identified
	MAB26	VSMINQVK	Identified	Identified
		GNQGIEYVIPVFQQMVR	Identified	Identified
		TYLDGQPAAK	Identified	Identified
		AQTSGNPLLTSLLN	Identified	Identified
		LIGEFDTNEAVSHGPVEVK	Identified	Identified
	MAB27	VSMINQVK	Identified	Identified
		GNQGIEYVIPVFQQMVR	Identified	Identified
		TYLDGQPAAK	Identified	Identified
		AQTSGNPLLTSLLN	Identified	Identified
		LIGEFDTNEAVSHGPVEVK	Identified	Identified
	MAB28	VSMINQVK	Identified	Identified
		GNQGIEYVIPVFQQMVR	Identified	Identified
		TYLDGQPAAK	Identified	Identified
		AQTSGNPLLTSLLN	Identified	Identified
		LIGEFDTNEAVSHGPVEVK	Identified	Identified
	MAB29	VSMINQVK	Identified	Identified
		GNQGIEYVIPVFQQMVR	Identified	Identified
		TYLDGQPAAK	Identified	Identified
		AQTSGNPLLTSLLN	Identified	Identified
		LIGEFDTNEAVSHGPVEVK	Identified	Identified
	MAB30	VSMINQVK	Identified	Identified
		GNQGIEYVIPVFQQMVR	Identified	Identified
		TYLDGQPAAK	Identified	Identified
		AQTSGNPLLTSLLN	Identified	Identified
		LIGEFDTNEAVSHGPVEVK	Identified	Identified

## Sheet: Dataset EV4D
Dataset EV4D: PRM Peptides in M.Abscessus Identification with Other Species Matching Results
Species Complex	Species	VSMINQVK	GNQGIEYVIPVFQQMVR	TYLDGQPAAK	AQTSGNPLLTSLLN	LIGEFDTNEAVSHGPVEVK
M.abscessus complex	M.abscessus	+	+	+	+	+
	M.franklinii	+	+	+
	M.cheloane		+	+
	M.saopaulense		+	+
	M. salmoniphilium			+
	M. sp. LB1		+	+
	M. sp. CBMA 271			+
	M. sp. H001*		+	+
	M. sp. H002*		+	+
	M. sp. H054*		+	+
	M. sp. H072*		+	+
	M. sp. H092*		+	+
	M. stephanolepidis*		+	+
*The species were returned from the Unipept website, but they were non-human hosted.

## Sheet: Dataset EV4E
Dataset EV4E: PRM Peptide Targets and Sample Results for M.kansasii
	Sample ID	Peptides Targeted	DDA	PRM
Samples Used in PRM	MKA2	TQIDQVESTAASLQAQWR	Identified	Identified
		AELEEISTNIR	Not Identified	Identified
		WDATAQELNNALQNLSR	Identified	Identified
	MKA5	TQIDQVESTAASLQAQWR	Identified	Identified
		AELEEISTNIR	Identified	Identified
		WDATAQELNNALQNLSR	Identified	Identified
	MKA3	TQIDQVESTAASLQAQWR	Identified	Identified
		AELEEISTNIR	Identified	Identified
		WDATAQELNNALQNLSR	Identified	Identified
	MKA1	TQIDQVESTAASLQAQWR	Identified	Identified
		AELEEISTNIR	Not Identified	Identified
		WDATAQELNNALQNLSR	Identified	Identified
	MKA6	TQIDQVESTAASLQAQWR	Not Identified	Identified
		AELEEISTNIR	Not Identified	Identified
		WDATAQELNNALQNLSR	Identified	Not Identified
	MKA7	TQIDQVESTAASLQAQWR	Not Identified	Identified
		AELEEISTNIR	Not Identified	Identified
		WDATAQELNNALQNLSR	Identified	Not identified
	MKA8	TQIDQVESTAASLQAQWR		Identified
		AELEEISTNIR		Identified
		WDATAQELNNALQNLSR		Identified

## Sheet: Dataset EV4F
Dataset EV4F: PRM Peptides in M.kansasii Identification with Other Species Matching Results
Species Complex	Species	TQIDQVESTAASLQAQWR	AELEEISTNIR	WDATAQELNNALQNLSR
M. kansasii complex	M.kansasii	+	+	+
	M.attenuatum	+	+
	M.gastri	+	+	+
	M.innocens	+	+
	M.ostraviense*	+	+	+
	M.persicum	+	+	+
	M.pseudokansasii	+
	M.basiliense		+
M. simiae complex	M.simiae	+
*The species were returned from the Unipept website, but they were non-human hosted.

## Sheet: Dataset EV4G
Dataset EV4G: PRM Peptide Targets and Sample Results for M.avium
	Sample ID	Peptides Targeted	DDA	PRM
Samples Used in PRM	MAV2	HPDLHQQLQQR	Identified	IDENTIFIED
		AHWFYALSPQDR	Identified	IDENTIFIED
		AAGAGATVLNVSK		IDENTIFIED
	MAV1	HPDLHQQLQQR	Not Identified	IDENTIFIED
		AHWFYALSPQDR	Not Identified	IDENTIFIED
		AAGAGATVLNVSK		IDENTIFIED
	MAV4	HPDLHQQLQQR	Not Identified	IDENTIFIED
		AHWFYALSPQDR	Not Identified	IDENTIFIED
		AAGAGATVLNVSK		IDENTIFIED
	MAV11	HPDLHQQLQQR		IDENTIFIED
		AHWFYALSPQDR		IDENTIFIED
		AAGAGATVLNVSK		IDENTIFIED
	MAV12	HPDLHQQLQQR		IDENTIFIED
		AHWFYALSPQDR		NOT IDENTIFIED
		AAGAGATVLNVSK		IDENTIFIED
	MAV8	HPDLHQQLQQR		IDENTIFIED
		AHWFYALSPQDR		IDENTIFIED
		AAGAGATVLNVSK		IDENTIFIED
	MAV13	HPDLHQQLQQR		IDENTIFIED
		AHWFYALSPQDR		IDENTIFIED
		AAGAGATVLNVSK		IDENTIFIED
	MAV10	HPDLHQQLQQR		NOT IDENTIFIED
		AHWFYALSPQDR		IDENTIFIED
		AAGAGATVLNVSK		IDENTIFIED
	MAV9	HPDLHQQLQQR		IDENTIFIED
		AHWFYALSPQDR		IDENTIFIED
		AAGAGATVLNVSK		IDENTIFIED
	MAV14	HPDLHQQLQQR		IDENTIFIED
		AHWFYALSPQDR		IDENTIFIED
		AAGAGATVLNVSK		IDENTIFIED
	MAV15	HPDLHQQLQQR		IDENTIFIED
		AHWFYALSPQDR		IDENTIFIED
		AAGAGATVLNVSK		IDENTIFIED
	MAV16	HPDLHQQLQQR		IDENTIFIED
		AHWFYALSPQDR		IDENTIFIED
		AAGAGATVLNVSK		IDENTIFIED
	MAV17	HPDLHQQLQQR		IDENTIFIED
		AHWFYALSPQDR		IDENTIFIED
		AAGAGATVLNVSK		IDENTIFIED
	MAV18	HPDLHQQLQQR		IDENTIFIED
		AHWFYALSPQDR		IDENTIFIED
		AAGAGATVLNVSK		IDENTIFIED

## Sheet: Dataset EV4H
Dataset EV4H: PRM Peptides in M.avium Identification with Other Species Matching Results
Species Complex	Species	HPDLHQQLQQR	AHWFYALSPQDR	AAGAGATVLNVSK
M. avium complex (MAC)	M.avium	+	+	+
	M.sp.MAC_011194_8550	+	+	+
	M.colombiense	+
	M. marseiliense		+
	M.sp.1165178.9	+
	M.sp.1245801.1	+
	M.sp.1245852.3	+
	M.sp.1482292.6	+
	M.sp.852002-51971_SCH5477799-a	+
	M. sp. 852002-10029_SCH5224772		+
	M.sp.E2479	+
*The species were returned from the Unipept website, but they were non-human hosted.

## Sheet: Dataset EV4I
Dataset EV4I: PRM Peptide Targets and Sample Results for M.intracellulare
	Sample ID	Peptides Targeted	DDA	PRM
Samples Used in PRM	MINT1	NYSENFYAPQADPLWLAWPNHMK	Identified	Identified
		NVLGHLTAANADVNALYQWWR	Identified	Identified
	MINT4	NYSENFYAPQADPLWLAWPNHMK	Not Identified	Identified
		NVLGHLTAANADVNALYQWWR	Not Identified	Identified
	MINT3	NYSENFYAPQADPLWLAWPNHMK	Not Identified	Identified
		NVLGHLTAANADVNALYQWWR	Not Identified	Identified
	MINT6	NYSENFYAPQADPLWLAWPNHMK		Identified
		NVLGHLTAANADVNALYQWWR		Identified
	MINT7	NYSENFYAPQADPLWLAWPNHMK		Identified
		NVLGHLTAANADVNALYQWWR		Identified
	MINT8	NYSENFYAPQADPLWLAWPNHMK		Identified
		NVLGHLTAANADVNALYQWWR		Identified
	MINT9	NYSENFYAPQADPLWLAWPNHMK		Identified
		NVLGHLTAANADVNALYQWWR		Identified
	MINT10	NYSENFYAPQADPLWLAWPNHMK		Identified
		NVLGHLTAANADVNALYQWWR		Identified
	MINT11	NYSENFYAPQADPLWLAWPNHMK		Identified
		NVLGHLTAANADVNALYQWWR		Identified

[truncated: 1 more sheets: Dataset EV4J]
