# Supplementary material for: Precise mycobacterial species and subspecies identification using the PEP-TORCH peptidome algorithm
Source: EMBO Mol Med. 2025 Mar 4;17(4):841–61. doi: 10.1038/s44321-025-00207-5 (PMC11982334; doi:10.1038/s44321-025-00207-5)
Supplement: Supplementary file 7 — Source data Fig. 2 [file 44321_2025_207_MOESM7_ESM.zip]

Archive with 24 entries (18 files):
- Related Manuscript_Figure_2/
- Related Manuscript_Figure_2/2A/
- Related Manuscript_Figure_2/2C/
- Related Manuscript_Figure_2/2D/
- Related Manuscript_Figure_2/2E/
- Related Manuscript_Figure_2/2B/
- Related Manuscript_Figure_2/2A/2a1_sourcedata.xlsx
- __MACOSX/Related Manuscript_Figure_2/2A/._2a1_sourcedata.xlsx
- Related Manuscript_Figure_2/2A/2a2_sourcedata.xlsx
- __MACOSX/Related Manuscript_Figure_2/2A/._2a2_sourcedata.xlsx
- Related Manuscript_Figure_2/2A/README.txt
- __MACOSX/Related Manuscript_Figure_2/2A/._README.txt
- Related Manuscript_Figure_2/2C/2c_sourcedata.xlsx
- __MACOSX/Related Manuscript_Figure_2/2C/._2c_sourcedata.xlsx
- Related Manuscript_Figure_2/2D/2d_sourcedata.xlsx
- __MACOSX/Related Manuscript_Figure_2/2D/._2d_sourcedata.xlsx
- Related Manuscript_Figure_2/2E/2e_sourcedata.xlsx
- __MACOSX/Related Manuscript_Figure_2/2E/._2e_sourcedata.xlsx
- Related Manuscript_Figure_2/2B/2b2_sourcedata.xlsx
- __MACOSX/Related Manuscript_Figure_2/2B/._2b2_sourcedata.xlsx
- Related Manuscript_Figure_2/2B/README.txt
- __MACOSX/Related Manuscript_Figure_2/2B/._README.txt
- Related Manuscript_Figure_2/2B/2b1_sourcedata.xlsx
- __MACOSX/Related Manuscript_Figure_2/2B/._2b1_sourcedata.xlsx
