# Supplementary material for: Precise mycobacterial species and subspecies identification using the PEP-TORCH peptidome algorithm
Source: EMBO Mol Med. 2025 Mar 4;17(4):841–61. doi: 10.1038/s44321-025-00207-5 (PMC11982334; doi:10.1038/s44321-025-00207-5)
Supplement: Supplementary file 7 — Source data Fig. 2 [file 44321_2025_207_MOESM7_ESM.zip › Related Manuscript_Figure_2/2A/2a1_sourcedata.xlsx]

## Sheet: Sheet1
Sample_ID	Before	After
MTB_1	87.21	20.93
MTB_2	93.02	17.44
MTB_3	87.21	23.26
MTB_4	80.23	19.77
MTB_5	81.4	39.53
MTB_6	100	30.23
*Statistical Method: Paired T test
*p value < 0.0001
