# Supplementary material for: Precise mycobacterial species and subspecies identification using the PEP-TORCH peptidome algorithm
Source: EMBO Mol Med. 2025 Mar 4;17(4):841–61. doi: 10.1038/s44321-025-00207-5 (PMC11982334; doi:10.1038/s44321-025-00207-5)
Supplement: Supplementary file 7 — Source data Fig. 2 [file 44321_2025_207_MOESM7_ESM.zip › Related Manuscript_Figure_2/2A/README.txt]

Figure_2a1_sourcedata: 
The original data to generate the plot of band area difference in "120kDa" protains.

Figure_2a2_sourcedata:
The original data to generate the plot of band area difference in "66kDa" protains.
