# Supplementary material for: Precise mycobacterial species and subspecies identification using the PEP-TORCH peptidome algorithm
Source: EMBO Mol Med. 2025 Mar 4;17(4):841–61. doi: 10.1038/s44321-025-00207-5 (PMC11982334; doi:10.1038/s44321-025-00207-5)
Supplement: Supplementary file 7 — Source data Fig. 2 [file 44321_2025_207_MOESM7_ESM.zip › Related Manuscript_Figure_2/2D/2d_sourcedata.xlsx]

## Sheet: Sheet1
MW	Raw	Sup
20	79	215
40	48	126
60	39	98
>60	8	21
*Statistical Method: Paired T test
*p value = 0.0005
