# Supplementary material for: Precise mycobacterial species and subspecies identification using the PEP-TORCH peptidome algorithm
Source: EMBO Mol Med. 2025 Mar 4;17(4):841–61. doi: 10.1038/s44321-025-00207-5 (PMC11982334; doi:10.1038/s44321-025-00207-5)
Supplement: Supplementary file 7 — Source data Fig. 2 [file 44321_2025_207_MOESM7_ESM.zip › Related Manuscript_Figure_2/2E/2e_sourcedata.xlsx]

## Sheet: Sheet1
MGIT supernatant samples
604
798
900
746
670
722
677
886
610
600
718
673
744
667
639
703
619
613
659
727
731
661
2323
2206
2258
2711
759
1046
629
930
844
738
785
847
704
932
809
812
735
672
598
715
680
646
802
1216
596
882
631
610
643
625
314
844
882
852
761
746
820
715
619
