# Supplementary material for: Precise mycobacterial species and subspecies identification using the PEP-TORCH peptidome algorithm
Source: EMBO Mol Med. 2025 Mar 4;17(4):841–61. doi: 10.1038/s44321-025-00207-5 (PMC11982334; doi:10.1038/s44321-025-00207-5)
Supplement: Supplementary file 7 — Source data Fig. 2 [file 44321_2025_207_MOESM7_ESM.zip › Related Manuscript_Figure_2/2B/2b2_sourcedata.xlsx]

## Sheet: Sheet1
Sample_ID	Before	After
MTB_1	20.59	97.06
MTB_2	14.71	61.76
MTB_3	23.53	100
MTB_4	26.47	94.12
MTB_5	14.71	85.29
MTB_6	38.24	88.24
*Statistical Method: Paired T test
*p value < 0.0001
