# Supplementary material for: Precise mycobacterial species and subspecies identification using the PEP-TORCH peptidome algorithm
Source: EMBO Mol Med. 2025 Mar 4;17(4):841–61. doi: 10.1038/s44321-025-00207-5 (PMC11982334; doi:10.1038/s44321-025-00207-5)
Supplement: Supplementary file 7 — Source data Fig. 2 [file 44321_2025_207_MOESM7_ESM.zip › Related Manuscript_Figure_2/2B/2b1_sourcedata.xlsx]

## Sheet: Sheet1
Sample_ID	Before	After
MTB_1	36.11	100
MTB_2	19.44	75
MTB_3	27.78	72.22
MTB_4	36.11	52.78
MTB_5	30.56	75
MTB_6	47.22	77.78
*Statistical Method: Paired T test
*p value = 0.0017
