# Supplementary material for: Precise mycobacterial species and subspecies identification using the PEP-TORCH peptidome algorithm
Source: EMBO Mol Med. 2025 Mar 4;17(4):841–61. doi: 10.1038/s44321-025-00207-5 (PMC11982334; doi:10.1038/s44321-025-00207-5)
Supplement: Supplementary file 8 — Source data Fig. 3 [file 44321_2025_207_MOESM8_ESM.zip]

Archive with 8 entries (6 files):
- Related Manuscript_Figure_3/
- Related Manuscript_Figure_3/3D/
- Related Manuscript_Figure_3/.DS_Store
- __MACOSX/Related Manuscript_Figure_3/._.DS_Store
- Related Manuscript_Figure_3/3D/3d1_sourcedata.xlsx
- __MACOSX/Related Manuscript_Figure_3/3D/._3d1_sourcedata.xlsx
- Related Manuscript_Figure_3/3D/3d2_sourcedata.xlsx
- __MACOSX/Related Manuscript_Figure_3/3D/._3d2_sourcedata.xlsx
