# Supplementary material for: Precise mycobacterial species and subspecies identification using the PEP-TORCH peptidome algorithm
Source: EMBO Mol Med. 2025 Mar 4;17(4):841–61. doi: 10.1038/s44321-025-00207-5 (PMC11982334; doi:10.1038/s44321-025-00207-5)
Supplement: Supplementary file 8 — Source data Fig. 3 [file 44321_2025_207_MOESM8_ESM.zip › Related Manuscript_Figure_3/3D/3d1_sourcedata.xlsx]

## Sheet: Sheet1
Figure_Data
Triplicate	Common (100%)	Two_Individuals (100%)	Only_Individual (100%)
1	71	18	11
2	74	19	6
3	75	11	14
Calculation
Triplicate	Common (Peptide Number)	Two_Ind. (Peptide Number)	Only_Ind. (Peptide Number)	Total (Peptide Number)
1	137	35	21	193
2	137	36	12	185
3	137	20	26	183
Then get the proportion of each overlappings within each triplicate
