# Supplementary material for: Precise mycobacterial species and subspecies identification using the PEP-TORCH peptidome algorithm
Source: EMBO Mol Med. 2025 Mar 4;17(4):841–61. doi: 10.1038/s44321-025-00207-5 (PMC11982334; doi:10.1038/s44321-025-00207-5)
Supplement: Supplementary file 8 — Source data Fig. 3 [file 44321_2025_207_MOESM8_ESM.zip › Related Manuscript_Figure_3/3D/3d2_sourcedata.xlsx]

## Sheet: Sheet1
Figure_Data
Triplicate	Common (100%)	Two_Individuals (100%)	Only_Individual (100%)
1	75	18	7
2	75	17	8
3	73	16	11
Calculation
Triplicate	Common (Peptide Number)	Two_Ind. (Peptide Number)	Only_Ind. (Peptide Number)	Total (Peptide Number)
1	154	36	15	205
2	154	36	16	206
3	154	34	24	212
Then get the proportion of each overlappings within each triplicate
