# Supplementary material for: Precise mycobacterial species and subspecies identification using the PEP-TORCH peptidome algorithm
Source: EMBO Mol Med. 2025 Mar 4;17(4):841–61. doi: 10.1038/s44321-025-00207-5 (PMC11982334; doi:10.1038/s44321-025-00207-5)
Supplement: Supplementary file 9 — Source data Fig. 5 [file 44321_2025_207_MOESM9_ESM.zip]

Archive with 14 entries (9 files):
- Related Manuscript_Figure_5/
- Related Manuscript_Figure_5/5A/
- Related Manuscript_Figure_5/.DS_Store
- __MACOSX/Related Manuscript_Figure_5/._.DS_Store
- Related Manuscript_Figure_5/5C/
- Related Manuscript_Figure_5/5D/
- Related Manuscript_Figure_5/5B/
- Related Manuscript_Figure_5/5A/5a_sourcedata.xlsx
- __MACOSX/Related Manuscript_Figure_5/5A/._5a_sourcedata.xlsx
- Related Manuscript_Figure_5/5C/5c_sourcedata.xlsx
- __MACOSX/Related Manuscript_Figure_5/5C/._5c_sourcedata.xlsx
- Related Manuscript_Figure_5/5D/5d_sourcedata.xlsx
- __MACOSX/Related Manuscript_Figure_5/5D/._5d_sourcedata.xlsx
- Related Manuscript_Figure_5/5B/5b_sourcedata.xlsx
