# Supplementary material for: Precise mycobacterial species and subspecies identification using the PEP-TORCH peptidome algorithm
Source: EMBO Mol Med. 2025 Mar 4;17(4):841–61. doi: 10.1038/s44321-025-00207-5 (PMC11982334; doi:10.1038/s44321-025-00207-5)
Supplement: Supplementary file 9 — Source data Fig. 5 [file 44321_2025_207_MOESM9_ESM.zip › Related Manuscript_Figure_5/5A/5a_sourcedata.xlsx]

## Sheet: 5a_1
Sample	Peptide	Frequency
16	TYLDGQPAAK	3451
6	AQTSGNPLLTSLLN	2600
15	GNQGIEYVIPVFQQMVR	2106
9	VSMINQVK	2429
7	DLVDGAPKPLLEK	2337
9	QYVDAYTAAGGK	1731
7	NDPFLNIDR	1752
7	EKPQEGTVVAVGPGR	1641
5	IADASGIANPDLIQPGQVLTIPE	2202
5	TVGDVVNYIEK	2078
5	AVYLLDGLR	1965
4	NSPSGTGLNAATGEYEDLLAAGVADPVK	2387
5	SDLAGLNLAQHPK	1872
4	THSTVSSQVASYLDK	2094
5	TVANFVGLADGSK	1535
5	EIVSGLGLK	1464
5	TYTVESGDTLWAIAER	1436
3	DFLSQTLVLQNEPPSK	2389
4	TVADLMDAVDESIPDPVR	1769
4	AFWNVVNWADVQDR	1654
4	NNKPQQVQDATIDR	1533
3	VVQTISEPFK	2016
3	ASAISLIQAASGK	1820
3	LVVELTPDEAAALGDELK	1725
3	SVYLLDGLR	1636
3	FVFVESWASGEALAEHGK	1599
4	IPDEDLAGLR	1139
4	ILVQANEAETTTASGLVIPDTAK	1129
4	LEQENPEAAANIR	1103
3	ETEKPFLMPVEDVFTITGR	1458
4	NDPFLNIQK	904
3	FLLDQATTSAGR	1180
3	LEAAGATVTVK	1101
4	LIQPVAMDEGLR	807
4	DYDPIYYTR	775
4	EIELEDPYEK	763
2	HTIFGEVVDPASQQVVDAIASTAVDR	1065
2	AYFSTNPEAENDLR	1061
3	VLVELGNMK	667
2	GTIFSSPSTGAHLVQGEILK	873
2	GDRPTEDVVINSITIS	850
2	GTPAQFPLGGVVPGFK	825
2	ALEGDAEWGK	815
2	YQEFTAMQSQLR	723
2	GEAAGPFYDGAIFHR	690
2	FYGDGNQYQK	673
2	GDVVIALFGNHAPK	652
2	GSLVSMRPDDLAAQMVR	651
2	ALQGWQPTDASLVTYQGFPSSIVEGTFR	646
5	GFGFIAPEDGSADVFVHYTEIQGNGFR	250
3	GADQNAVSTGK	409
2	HPDSDIFLDDVTVSR	583
1	DETTIVEGAGDSDAIAGR	1088
1	DETTLVEGAGDSDAIAGR	1068
2	AQTAQDVANAPAFQPYLGVMEQAYR	494
2	QALGKPLTGDHNAGTR	478
1	AELDQLIANRPVIAAEINER	894
2	DSLQAAGLTPATYIGTGGLYGR	438
1	SGSSGTTATSTEAGR	840
1	VEFEVGQSPK	837
1	VEEGIEGLVHISELSER	824
1	TTVTGVEMFR	762
1	SSTPQPEGATTTVTVR	759
1	VIDGFMIQGGDPTGTGR	749
1	TTDVTGVVTLPEGTEMVMPGDNTDISVK	741
1	AVEEALLIK	725
2	VAVGTSTWQGQAR	349
2	IAPDAPFVVETTLNDPTQWAYVSASAAAK	343
1	NAEFQGLADAIVGAAAAGK	684
1	EFLAAGPEK	678
1	ALEGTDIGAIK	665
1	TVAPSLDTFLNVVR	664
1	RPGGLAIPAEETDLFHR	635
1	LVFLTGPK	501
1	LSDLTGDLTTKPAVAAK	494
1	LAGGVAVLK	464
1	LAGGVAVIK	458
1	APAVTAMFGK	446
1	ELLSSQDFDGDNAPVVR	444
2	AGAATEVELK	209
1	VLIGIHDTMESNK	374
1	IPLDVSEGDVVIYSK	345
1	DVLAVVSK	335
1	LVDLVGLVGK	320
1	VAVEAPLK	299
1	TQSYLVSRPDVAASLGGIAAPLNELR	298
1	GGGGGGGFGGGGGGGSR	289
1	AMKPDMVAYLQSH	279
1	ITQTVDEYR	271
1	FGIPQISTGDLFR	269
1	DAETDEVLGK	254
1	FQAGLEELQHDIQPLVQQAEGQEATAYQEYQK	251
1	AAPQDQIATK	248
1	VDNRPVNSADGLVAAVR	240
1	TAGEEEAAHEIAK	238
1	QEQLLAER	236
1	NAQDSAMMTSPEGR	235
1	TATAAQGATEWHDPR	232
1	QEQILAER	231
1	HAFDEAMAR	230
1	IVVLDPGHNGANDSSINNQVPDGR	228
1	QPEAVTKPIQQFVAAETIAPR	219
1	GPLLDLSFGDLQFGNR	217
1	TADVTLGEVAR	214
1	ADALQSDAER	152
1	AVILTGAGK	152
1	NLSPNGGDKPTGDLAAAIDDQFGSFDK	145
1	QDGETLNTSR	135
1	NADPNADEDTR	126
1	NQAESLVYQTEK	109
1	GSAAPVDAGASNENASK	108
1	IVAGLAEIIEEVTGIEPSEVTLEK	102
1	LVAGIAEIIEEVTGIEPSEVTIEK	101
1	QATAAVEHVVDTIVR	92
1	LPADGPAVK	78
2	TGSFNGIDGK	25
1	AGAIAGAAGAK	28
1	ASDGTVLTCTK	25
1	CTAAEFAR	20
1	GALGSVAGALAPK	20
1	EALLPQHPCR	13
1	QPVPVDDETLK	4
1	WTASTDSAGADK	3

## Sheet: 5a_2
Sample	Peptide	Frequency
10	SAIQGNVTSIHSLLDEGK	6878
24	LAAAWGGSGSEAYQGVQQK	5854
15	WDATATELNNALQNLAR	5121
3	AQAGLLEAEHQAIVR	4986
11	TISEAGQAMASTEGNVTGMFA	4958
1	AASAIQGNVTSIHSLLDEGK	3322
1	APYENLMVPSPSMGR	3322
9	EALLPQHPCR	3296
24	TQIDQVESTAGSLQGQWR	1736
21	QAGVQYSR	1667
12	GSLVEGGIGGTEAR	1551
8	NLPAGHGLNAQTGVYEDLLAAGVADPVK	1520
21	TDAATLAQEAGNFER	1322
5	VQFQSGGANSPALYLLDGLR	1313
4	DYSTQNASGGPSGPFYDGAVFHR	1312
6	HLPEHAIVQFVK	1302
15	GAAGTAAQAAVVR	1287
6	IPLDVAEGDTVIYSK	1249
5	VQFQSGGNNSPAVYLLDGLR	1235
8	ILVQANEAETTTASGLVIPDTAK	1208
8	GLNALADAVK	1195
4	FLLDQAITSAGR	1186
9	TVGDVVAYIQK	1172
4	WETFLTSELPGWLQANR	1171
5	IESENPDAVANVQAR	1170
3	ALGATPNTGPAPQGA	1137
3	ANYIGQDGLYGR	1137
3	KPITYDTLWQADTDPLPVVFPIVQGELSK	1137
3	KPITYDTLWQADTDPLPVVFPLVQGELSK	1137
14	ADEEQQQALSSQMGF	1099
3	AADMWGPSSDPAWER	1060
3	HSVVMGVNK	1056
3	VVDGDGQAVGGAFVR	1038
6	QELDEISTNIR	1035
2	AHWFFSLSPAER	991
2	APIDAGTAASQR	991
2	AQEYSQVLQR	991
2	GLAAGLDPNTATAGELAR	991
2	YMIDFNNHANLQQATINK	991
6	NFQVIYEQANAHGQK	975
3	DAGQIAGLNVLR	974
3	QNVFLDGNSNLVLR	974
3	VNIKPLEDK	969
3	EIVSGLGLK	964
5	DSIYYVDANASIQEMLNVMEEHQVR	940
2	EMPAWLQANK	921
2	TAAGWQPLK	900
8	YNGEEYLILSAR	859
3	VTGTAPIYEILHDAK	858
6	VQFQGGGPHAVYLLDGLR	852
4	EKPQEGTVVAVGPGR	850
3	SLENYIAQTR	844
2	QNVFIDGNSNLVIR	836
2	QNVFLDGNSNLVIR	836
10	LEEENPEAAQALR	803
2	APGATVALTFQDPSGGSR	766
2	IVEVVAGGAAANAGVPK	766
2	VYQNAGGTHPTTTYK	766
5	LSSPVTQNVTFVNQGGWMLSR	674
2	QSGVALPGSVVK	651
9	WGAPTITNDGVSIAK	646
1	AATFLVEYAR	620
1	AFDWDQAYR	620
1	FGIYGPQDYNAWLAK	620
1	FLSAATSSTPR	620
1	GILTVSVAVSEGKPTEK	620
1	LGNSVYTSNAQLVVYR	620
1	SIGVYAVNYPASDDYR	620
1	SSVGTAAASGAGSHAATGR	620
1	TGITTHIGSAGMAPEAK	620
1	VPGYAPQGGGYAEPAGR	620
1	YFGGLVHGLWR	620
6	QIAFNSGLEPGVVAEK	614
1	GVINVNEEVEIVGIRPSTTK	600
1	VGDWLVIK	600
1	VGDWLVLK	600
3	SALQNAASIAGLFLTTEAVVADKPEK	569
1	ATFFLIGNK	538
1	LGHSEIIVR	538
1	ASDMWGPK	532
1	GISVVAPAGGAYSMYTNWEQDGSK	523
1	LHGMITDR	523
1	LHGMLTDR	523
1	LVGIVTEADIAR	523
2	TTPSIVAFAR	457
2	VIQGFMIQGGDPTGTGR	457
2	GGIGTTWEAR	438
11	EIELEDPYEK	359
1	GYISGYFVTDPER	334
1	LIIASAYLPQHEDAR	323
1	FLEGFVR	298
9	LEEENPEAAQAIR	277
1	FSRPGLPVEYLQVPSPSMGR	244
3	GFGFIAPEDGSADVFVHYTEIQGTGFR	235
6	DVLAVVSK	233
1	TQIDQVESTAASLQAQWR	230
2	AALGGSDISAIK	224
1	TQIDQVESTAGSLQAQWR	203
4	AGAATEVELK	190
4	IPDEDLAGLR	184
1	GNAINTVGELPAVGSPAPAFTLTGGDLGVISSDQFR	175
1	MLLNNVLEHLAENLK	146
1	DLEELGAVK	138
1	QLQDLLSNAK	127
4	SGLVEGGIGGTEAR	122
1	LSTDELLDAFK	113
2	MGYKPESER	84
1	VAEPPCAELAILVR	79
1	FQDAYNAGGGHNGVFDFPDSGTHSWEYWGAQLNAMKPDLQR	69
7	LDEISTNIR	64
3	AFDQIDNAPEER	62
1	ASAMELLQAAGN	50
1	VIGAGKPLLIIAEDVEGEALSTLVVNK	49
3	VALEAPLK	43
1	LHAVTAVLEEPK	42
1	GGPDPQGGSDPR	38
1	IAYDEEAR	33
1	LPASTIDELK	31
2	WETFLTSELPQWLSANR	29
1	TAAGDDNDAFTDVVVDFVR	27
1	TDDVAGDGTTTATVLAQALVR	22
1	QTLQGASVTVTGQGNSLK	22
1	LIQPVAMDEGLR	18
1	NQAETLVYQTEK	18
1	TVANFVGLAQGTK	18
1	TNSSLLTSILTYHVVAGQTSPANVVGTR	16
1	AGGWGVMSNAAHPGLTK	2
1	EAICGGCTDVTGLK	2
1	EFTEMAEMAEK	1
1	QGEPTATPPK	1
1	LAEDGDAYELILNR	1
1	ETSAADAAGPLQADAQVR	1
1	DALGVIAAAVAGGDGSTQDMAALDR	1
1	ETAGDYLTVIAGVR	1
1	HAGQALFEAVDALIR	1
1	TVHDVGGEPDAPMK	1
1	GTLPQTLANVAIVADLLK	1

## Sheet: 5a_3
Sample	Peptide	Frequency
5	TDAATLAQEAGNFER	91
5	TQIDQVESTAASLQAQWR	139
5	AQAASLEAEHQAIVR	68
5	WDATAQELNSALQNLSR	114
4	FEVHAQTVEDEAR	71
2	MWASSQNIAGAGWSGMAQATSLDTMGQMNQAFR	6
2	GAAGTAAQAAVVR	44
2	NIVNMLHGVR	40
2	AELEEISTNIR	75
2	DANNYEQQEQASQQILSS	46
2	QAGVQYSK	31
2	SAMVHPLEVAANR	74
2	VQAAGSNMAQTDSAVGSSWA	26
2	VQFQGGGPHSVYLLDGLR	61
1	AASAIQGNVTSIHSLLDEGK	16
1	AGNSDVPALYQWWR	40
1	NDPSLHIPELVANNTR	43
1	NFQVIYEQANQHGQK	5
1	TQDIAVLQLR	28
1	VQFQSGGDNSPAVYLLDGLR	31
1	ADEEQQQALSSQMGF	12
1	LTTPDFPIVLSVGER	2
1	DIPGGFASGLIK	1
1	SGGSLTTQSALLGSK	27
1	WETFLTSELPQWLSANR	38
