# Supplementary material for: Precise mycobacterial species and subspecies identification using the PEP-TORCH peptidome algorithm
Source: EMBO Mol Med. 2025 Mar 4;17(4):841–61. doi: 10.1038/s44321-025-00207-5 (PMC11982334; doi:10.1038/s44321-025-00207-5)
Supplement: Supplementary file 9 — Source data Fig. 5 [file 44321_2025_207_MOESM9_ESM.zip › Related Manuscript_Figure_5/5C/5c_sourcedata.xlsx]

## Sheet: Sheet1
	TB1	TB2	TB3	TB4	TB5	TB6	TB7	TB8	TB9	TB10	TB11	TB12	TB13	TB14	MAB1	MAB2	MAB3	MAB4	MAB6	MAB7	MAB8	MAB9	MAB10	MAB14	MAB15	MAB16	MAB17	MAB18	MAB19	MAB20	MAB21	MAB22	MAB23	MKAN1	MKAN2	MKAN3	MKAN4	MKAN5	MKAN6	MKAN7	MAV1	MAV2	MAV3	MAV4	MAV5	MAV6	MAV7	MAV8	MAV9
TQI*AGS*	1	1	1	1	1	1	1	1	1	1	1	1	0	1
WDATAQ*AR	1	1	1	1	1	1	1	1	1	1	1	1	0	1
LAAA*	1	1	1	1	1	1	1	1	1	1	1	1	0	1
QKLD*	1	1	1	1	1	1	1	1	1	1	1	1	0	1
GNQG*															1	1	1	1	1	1	1	1	1	1	1	1	1	1	1	1	1	1	1
TYLD*															1	1	1	1	1	1	1	1	1	1	1	1	1	1	1	1	1	1	1
VSMI*															1	1	1	1	0	0	0	0	1	1	1	1	1	1	1	1	1	1	1
AQTS*																								1	1	1	1	1	1	1	1	1	1
LIGE*																								1	1	1	1	1	1	1	1	1	1
TQI*AAS*																																		1	1	1	1	1	1	1
WDATAT*SR																																		1	1	1	1	1	0	0
AELE*																																		1	1	1	1	1	1	1
AAGA*																																									1	1	1	1	1	1	1	1	1
AHW*																																									1	1	1	1	0	1	1	1	1
HPDL*																																									1	1	1	1	1	1	1	0	1
WETF*
NVLG*
NYSE*
NDPS*
[truncated: 14 more columns]
