# Supplementary material for: Precise mycobacterial species and subspecies identification using the PEP-TORCH peptidome algorithm
Source: EMBO Mol Med. 2025 Mar 4;17(4):841–61. doi: 10.1038/s44321-025-00207-5 (PMC11982334; doi:10.1038/s44321-025-00207-5)
Supplement: Supplementary file 9 — Source data Fig. 5 [file 44321_2025_207_MOESM9_ESM.zip › Related Manuscript_Figure_5/5D/5d_sourcedata.xlsx]

## Sheet: 5d1
Days	LSS*	LAA*	TQI*	WDA*	GAA*
0	0	0	0	0	0
7	0	0	0	0	0
12	0	0	0	0	0
15	116000000	0	0	1940000	33200000
21	87900	62700000	116000000	39000000	274000000

## Sheet: 5d2
Days	LSSPVTQNVTFVNQGGWMLSR	LAAAWGGSGSEAYQGVQQK	TQIDQVESTAGSLQGQWR	WDATATELNNALQNLAR	GAAGTAAQAAVVR
0	5310	18700000	20700000	736000	13000000
7	23100000	88800000	690000000	222000000	735000
12	18700000	63500000	556000000	67400000	10800000
15	2110000	57300000	532000000	107000000	1190000000
21	14000000	1530000000	3780000000	2480000000	7880000000
