# Supplementary material for: Precise mycobacterial species and subspecies identification using the PEP-TORCH peptidome algorithm
Source: EMBO Mol Med. 2025 Mar 4;17(4):841–61. doi: 10.1038/s44321-025-00207-5 (PMC11982334; doi:10.1038/s44321-025-00207-5)
Supplement: Supplementary file 9 — Source data Fig. 5 [file 44321_2025_207_MOESM9_ESM.zip › Related Manuscript_Figure_5/5B/5b_sourcedata.xlsx]

## Sheet: 5b1
Pep Comb	#sample	PSM	Area
TQIDQVESTAGSLQGQWR_LAAAWGGSGSEAYQGVQQK	24	90	2830000
TQIDQVESTAGSLQGQWR_WDATATELNNALQNLAR	15	87	4210000
QAGVQYSR_SAIQGNVTSIHSLLDEGK	10	53	1850000
QAGVQYSR_TISEAGQAMASTEGNVTGMFA	11	46.5	1960000
EALLPQHPCR_LAAAWGGSGSEAYQGVQQK	9	64	2030000

## Sheet: 5b2
Pep Comb	#sample	PSM	Area
GNQGIEYVIPVFQQMVR_TYLDGQPAAK	15	132.65	27300000
GNQGIEYVIPVFQQMVR_VSMINQVK	9	125.05	30100000
TYLDGQPAAK_VSMINQVK	9	106.18	30100000
AQTSGNPLLTSLLN_QYVDAYTAAGGK	7	111	26700000
AQTSGNPLLTSLLN_DIVAGEAAAIK	6	83	24700000

## Sheet: 5b3
Pep Comb	#sample	PSM	Area
TQIDQVESTAASLQAQWR_WDATAQELNSALQNLSR	2	93.5	4085050
AELEEISTNIR_WDATAQELNNALQNLSR	2	67	2486255
AELEEISTNIR_TQIDQVESTAASLQAQWR	2	73.5	2410105
AELEEISTNIR_DANNYEQQEQASQQILSS	2	42.5	2053089
TDAATLAQEAGNFER_WDATAQELNSALQNLSR	3	65	2850600

## Sheet: 5b4
Peptide	PSM	Area	Count
WFFDNFGPGDPIIVK	59	503280	131
NFQVIYEQANAHGQK	53	3648300	51
AHWFYALSPQDR	48	2080000	47
WGAPTITNDGVSIAK	48	310670	44
NYATLTWTTDAK	43	815000	40
AAGAGATVLNVSK	58	1687300	9
HPDLHQQLQQR	68	1040000	154
DTSPVYYQR	48	1460000	47
GLNALADAVK	46	489000	45
EKPQEGTVVAVGPGR	44	235990	43
YAQSQETIQR	39	160000	37
SGVPTHVGSAGMAPQAK	55	903000	34
VVDVVSGGAAASAGLPK	63	262000	34
SAMVHPLEVAANR	55	832520	29
HAVVMGVNK	50	234000	29
VQFQGGGPHAVYLLDGLR	64	369000	29
AADMWGPK	43	439000	23

## Sheet: 5b5
Peptide	PSM	Area	Count
ADAMWGPSSDPAWQR	56	1480000	51
IDHGVDHDAHQSATFIQR	48	1200000	51
LDHGVDHDAHQSATFIQR	50	734000	51
TNEQFQNNYAAAGGR	74	2540000	51
AADMWGPK	37	867000	49
AVAVFGNPGNR	36	467000	49
HAVVMGVNK	54	885000	49
SNLVQGGISGIEAHVADK	55	118000	49
AHWFYALSPADR	49	3190000	43
EQMAQQIQAMPAAQK	55	196000	43
IGNFGSAPPLDPALANK	51	325000	43
NFLAAPPPK	40	3680000	43
NVLGHLTAANADVNALYQWWR	92	14300000	43
NYSENFYAPQADPLWLAWPNHMK	82	2670000	43
SGIPTHVGSAGMAPQAK	66	1760000	43
VIAPGSSATGGFR	41	1350000	43
VQFQPGGAHAVYLLDGLR	51	1750000	43
WETFITSELPQYLASNK	56	530000	43
WETFLTSELPQYLASNK	66	520000	43
GTHQEPGLGNIGQAFVDSLTSQLGGR	67	915000	24
IAAWGLADEPALR	42	186000	6
IQPANGSTVGVAQPIIINFPGR	53	671000	6
TGDTLVATADDATHQLTVTR	70	2190000	6
VDDAGAAEGAVHVSSVPAVPGK	35	945000	6
